# Supplementary material for: NCF4 attenuates colorectal cancer progression by modulating inflammasome activation and immune surveillance
Source: Nat Commun. 2024 Jun 17;15:5170. doi: 10.1038/s41467-024-49549-7 (PMC11183137; doi:10.1038/s41467-024-49549-7)
Supplement: Supplementary file 4 — Supplementary Data 1 [file 41467_2024_49549_MOESM4_ESM.xlsx]

## Sheet: Exp1
											WT						Asc knockout
Gene	Protein	Description	GO_NUM	GO_Description	KEGG_Description	KEGG_EC	KEGG_ko	COG_Function_Description	COG_Function_Class	COG_Class_Description	Coverage....	X..Peptides	X..Unique.Peptides	X..AAs	MW..kDa.	Score.Sequest.HT..Sequest.HT	Coverage.....1	X..Peptides.1	X..Unique.Peptides.1	X..AAs.1	MW..kDa..1	Score.Sequest.HT..Sequest.HT.1
43717	Q80UG5	Septin-9	1	Molecular Function:GTP binding (GO:0005525)	septin 3/9/12	--	ko05100 Bacterial invasion of epithelial cells	Predicted GTPase	R	General function prediction only ;	3	2	2	583	65.5	4.08	2	1	1	583	65.5	0
43719	A0A0J9YUL3	Septin 11, isoform CRA_b	1	Molecular Function:GTP binding (GO:0005525)	septin 6/8/11	--	ko05100 Bacterial invasion of epithelial cells	--	--	--	5	2	1	432	49.8	3.68	-	-	-	-	-	-
Aacs	Q9D2R0	Acetoacetyl-CoA synthetase	2	Molecular Function:catalytic activity (GO:0003824),Biological Process:metabolic process (GO:0008152)	acetoacetyl-CoA synthetase	6.2.1.16	ko00280 Valine, leucine and isoleucine degradation ko00650 Butanoate metabolism	Acyl-coenzyme A synthetase/AMP-(fatty) acid ligase	I	Lipid transport and metabolism ;	12	8	8	672	75.2	13.58	-	-	-	-	-	-
Abr	A0A2X0U2A7	ABR (Fragment)	4	Molecular Function:Rho guanyl-nucleotide exchange factor activity (GO:0005089),Molecular Function:protein binding (GO:0005515),Biological Process:signal transduction (GO:0007165),Biological Process:regulation of Rho protein signal transduction (GO:0035023)	active breakpoint cluster region-related protein	--	--	--	--	--	8	6	6	871	98.9	9.48	-	-	-	-	-	-
Acadvl	P50544	Very long-chain specific acyl-CoA dehydrogenase, mitochondrial	4	Molecular Function:acyl-CoA dehydrogenase activity (GO:0003995),Biological Process:metabolic process (GO:0008152),Molecular Function:flavin adenine dinucleotide binding (GO:0050660),Biological Process:oxidation-reduction process (GO:0055114)	very long chain acyl-CoA dehydrogenase	1.3.8.9	ko00071 Fatty acid degradation ko01100 Metabolic pathways ko01212 Fatty acid metabolism	Acyl-CoA dehydrogenase related to the alkylation response protein AidB	I	Lipid transport and metabolism ;	5	2	2	656	70.8	2.24	-	-	-	-	-	-
Acly	Q3V117	ATP-citrate synthase	3	Molecular Function:catalytic activity (GO:0003824),Biological Process:metabolic process (GO:0008152),Molecular Function:cofactor binding (GO:0048037)	ATP citrate (pro-S)-lyase	2.3.3.8	ko00020 Citrate cycle (TCA cycle) ko01100 Metabolic pathways	Citrate synthase	C	Energy production and conversion ;	2	3	3	1101	120.7	6.58	-	-	-	-	-	-
Acsl1	D3Z041	Long-chain-fatty-acid--CoA ligase 1	2	Molecular Function:catalytic activity (GO:0003824),Biological Process:metabolic process (GO:0008152)	long-chain acyl-CoA synthetase	6.2.1.3	ko00061 Fatty acid biosynthesis ko00071 Fatty acid degradation ko01100 Metabolic pathways ko01212 Fatty acid metabolism ko03320 PPAR signaling pathway ko04146 Peroxisome ko04216 Ferroptosis ko04920 Adipocytokine signaling pathway	Long-chain acyl-CoA synthetase (AMP-forming)	I	Lipid transport and metabolism ;	9	7	7	699	78	7.75	1	1	1	699	78	0
Acsl4	Q9QUJ7	Long-chain-fatty-acid--CoA ligase 4	2	Molecular Function:catalytic activity (GO:0003824),Biological Process:metabolic process (GO:0008152)	long-chain acyl-CoA synthetase	6.2.1.3	ko00061 Fatty acid biosynthesis ko00071 Fatty acid degradation ko01100 Metabolic pathways ko01212 Fatty acid metabolism ko03320 PPAR signaling pathway ko04146 Peroxisome ko04216 Ferroptosis ko04920 Adipocytokine signaling pathway	Long-chain acyl-CoA synthetase (AMP-forming)	I	Lipid transport and metabolism ;	9	6	6	711	79	3.91	-	-	-	-	-	-
Actr1a	P61164	Alpha-centractin	1	Cellular Component:dynactin complex (GO:0005869)	centractin	--	--	Actin-related protein	Z	Cytoskeleton ;	5	1	1	376	42.6	1.84	-	-	-	-	-	-
Actr3	Q3TGW0	Uncharacterized protein	4	Molecular Function:ATP binding (GO:0005524),Cellular Component:Arp2/3 protein complex (GO:0005885),Biological Process:actin filament organization (GO:0007015),Biological Process:Arp2/3 complex-mediated actin nucleation (GO:0034314)	actin-related protein 3	--	ko04530 Tight junction	Actin-related protein	Z	Cytoskeleton ;	40	15	15	418	47.3	41.92	-	-	-	-	-	-
Adia	A0A3B0ITG8	Adiponectin a	--	--	complement C1q subcomponent subunit B	--	ko04610 Complement and coagulation cascades ko05020 Prion diseases ko05133 Pertussis ko05142 Chagas disease (American trypanosomiasis) ko05150 Staphylococcus aureus infection ko05322 Systemic lupus erythematosus	Type V secretory pathway, adhesin AidA	MU	Cell wall/membrane/envelope biogenesis ; Intracellular trafficking, secretion, and vesicular transport ;	4	1	1	282	29.7	2.58	-	-	-	-	-	-
Ahnak	E9Q616	AHNAK nucleoprotein (desmoyokin)	1	Molecular Function:protein binding (GO:0005515)	--	--	--	Ca2+-binding protein, RTX toxin-related	Q	Secondary metabolites biosynthesis, transport and catabolism ;	13	11	11	5656	603.9	16.97	-	-	-	-	-	-
Alb	Q546G4	Albumin 1	2	Cellular Component:extracellular space (GO:0005615),Biological Process:transport (GO:0006810)	serum albumin	--	ko04918 Thyroid hormone synthesis	--	--	--	41	20	20	608	68.6	58.89	2	1	1	608	68.6	3.65
Aldh3b1	Q3TX25	Aldehyde dehydrogenase	3	Biological Process:metabolic process (GO:0008152),Molecular Function:oxidoreductase activity (GO:0016491),Biological Process:oxidation-reduction process (GO:0055114)	aldehyde dehydrogenase (NAD(P)+)	1.2.1.5	ko00010 Glycolysis / Gluconeogenesis ko00340 Histidine metabolism ko00350 Tyrosine metabolism ko00360 Phenylalanine metabolism ko00410 beta-Alanine metabolism ko00980 Metabolism of xenobiotics by cytochrome P450 ko00982 Drug metabolism - cytochrome P450 ko01100 Metabolic pathways ko05204 Chemical carcinogenesis	Acyl-CoA reductase or other NAD-dependent aldehyde dehydrogenase	C	Energy production and conversion ;	4	2	2	468	52.3	1.81	-	-	-	-	-	-
Anxa1	B7STB7	Annexin	3	Molecular Function:phospholipase inhibitor activity (GO:0004859),Molecular Function:calcium ion binding (GO:0005509),Molecular Function:calcium-dependent phospholipid binding (GO:0005544)	annexin A1	--	--	--	--	--	28	7	7	346	38.7	17.98	-	-	-	-	-	-
Anxa2	Q542G9	Annexin	4	Molecular Function:phospholipase inhibitor activity (GO:0004859),Molecular Function:calcium ion binding (GO:0005509),Molecular Function:calcium-dependent phospholipid binding (GO:0005544),Molecular Function:cytoskeletal protein binding (GO:0008092)	annexin A2	--	--	--	--	--	36	13	13	339	38.7	31.7	-	-	-	-	-	-
Ap2b1	Q5SWR1	AP complex subunit beta	5	Molecular Function:protein binding (GO:0005515),Biological Process:intracellular protein transport (GO:0006886),Biological Process:vesicle-mediated transport (GO:0016192),Cellular Component:membrane coat (GO:0030117),Cellular Component:clathrin adaptor complex (GO:0030131)	AP-2 complex subunit beta-1	--	ko04144 Endocytosis ko04721 Synaptic vesicle cycle ko04961 Endocrine and other factor-regulated calcium reabsorption ko05016 Huntington's disease	Predicted NTPase, NACHT family domain	T	Signal transduction mechanisms ;	11	9	9	951	105.7	15.61	2	2	2	951	105.7	1.74
Ap3b1	Q9Z1T1	AP-3 complex subunit beta-1	4	Biological Process:intracellular protein transport (GO:0006886),Biological Process:vesicle-mediated transport (GO:0016192),Cellular Component:membrane coat (GO:0030117),Cellular Component:clathrin adaptor complex (GO:0030131)	AP-3 complex subunit beta	--	ko04142 Lysosome	--	--	--	4	5	5	1105	122.7	8.43	-	-	-	-	-	-
Ap3d1	O54774	AP-3 complex subunit delta-1	5	Biological Process:intracellular protein transport (GO:0006886),Biological Process:protein transport (GO:0015031),Biological Process:vesicle-mediated transport (GO:0016192),Cellular Component:membrane coat (GO:0030117),Cellular Component:AP-3 adaptor complex (GO:0030123)	AP-3 complex subunit delta	--	ko04142 Lysosome	--	--	--	4	4	4	1199	135	6.64	-	-	-	-	-	-
Apoa1	Q00623	Apolipoprotein A-I	4	Cellular Component:extracellular region (GO:0005576),Biological Process:lipid transport (GO:0006869),Molecular Function:lipid binding (GO:0008289),Biological Process:lipoprotein metabolic process (GO:0042157)	apolipoprotein A-I	--	ko03320 PPAR signaling pathway ko04975 Fat digestion and absorption ko04977 Vitamin digestion and absorption ko04979 Cholesterol metabolism ko05143 African trypanosomiasis	--	--	--	16	4	4	264	30.6	4.77	-	-	-	-	-	-
Arap1	Q4LDD4	Arf-GAP with Rho-GAP domain, ANK repeat and PH domain-containing protein 1	3	Molecular Function:GTPase activator activity (GO:0005096),Molecular Function:protein binding (GO:0005515),Biological Process:signal transduction (GO:0007165)	Arf-GAP with Rho-GAP domain, ANK repeat and PH domain-containing protein 1	--	ko04144 Endocytosis	--	--	--	1	2	2	1452	162.2	2.27	-	-	-	-	-	-
Arf4	P61750	ADP-ribosylation factor 4	3	Molecular Function:GTP binding (GO:0005525),Cellular Component:intracellular (GO:0005622),Biological Process:small GTPase mediated signal transduction (GO:0007264)	ADP-ribosylation factor 4	--	--	GTPase SAR1 family domain	R	General function prediction only ;	9	2	2	180	20.4	4.44	-	-	-	-	-	-
Arf5	P84084	ADP-ribosylation factor 5	3	Molecular Function:GTP binding (GO:0005525),Cellular Component:intracellular (GO:0005622),Biological Process:small GTPase mediated signal transduction (GO:0007264)	ADP-ribosylation factor 5	--	ko04144 Endocytosis	GTPase SAR1 family domain	R	General function prediction only ;	6	1	1	180	20.5	1.69	-	-	-	-	-	-
Arhgap30	Q640N3	Rho GTPase-activating protein 30	1	Biological Process:signal transduction (GO:0007165)	Rho GTPase-activating protein 30	--	--	--	--	--	3	4	4	1101	120	7.21	-	-	-	-	-	-
Arhgdia	Q99PT1	Rho GDP-dissociation inhibitor 1	2	Molecular Function:Rho GDP-dissociation inhibitor activity (GO:0005094),Cellular Component:cytoplasm (GO:0005737)	Rho GDP-dissociation inhibitor	--	ko04722 Neurotrophin signaling pathway ko04962 Vasopressin-regulated water reabsorption	--	--	--	8	1	1	204	23.4	3.35	-	-	-	-	-	-
ARHGEF2	A0A2X0SFE2	ARHGEF2 (Fragment)	3	Molecular Function:Rho guanyl-nucleotide exchange factor activity (GO:0005089),Biological Process:regulation of Rho protein signal transduction (GO:0035023),Biological Process:intracellular signal transduction (GO:0035556)	Rho guanine nucleotide exchange factor 2	--	ko04530 Tight junction ko05418 Fluid shear stress and atherosclerosis	--	--	--	3	2	2	987	112.1	1.9	-	-	-	-	-	-
Arl8a	Q8VEH3	ADP-ribosylation factor-like protein 8A	3	Molecular Function:GTP binding (GO:0005525),Cellular Component:intracellular (GO:0005622),Biological Process:small GTPase mediated signal transduction (GO:0007264)	ADP-ribosylation factor-like protein 8	--	--	GTPase SAR1 family domain	R	General function prediction only ;	5	1	1	186	21.4	1.85	-	-	-	-	-	-
Arpc3	Q9JM76	Actin-related protein 2/3 complex subunit 3	4	Cellular Component:cytoskeleton (GO:0005856),Cellular Component:Arp2/3 protein complex (GO:0005885),Biological Process:regulation of actin filament polymerization (GO:0030833),Biological Process:Arp2/3 complex-mediated actin nucleation (GO:0034314)	actin related protein 2/3 complex, subunit 3	--	ko04144 Endocytosis ko04666 Fc gamma R-mediated phagocytosis ko04810 Regulation of actin cytoskeleton ko05100 Bacterial invasion of epithelial cells ko05132 Salmonella infection	--	--	--	26	5	5	178	20.5	9.8	16	3	3	178	20.5	1.66
Atic	Q9CWJ9	Bifunctional purine biosynthesis protein PURH	3	Molecular Function:IMP cyclohydrolase activity (GO:0003937),Molecular Function:phosphoribosylaminoimidazolecarboxamide formyltransferase activity (GO:0004643),Biological Process:purine nucleotide biosynthetic process (GO:0006164)	--	--	ko00230 Purine metabolism ko00670 One carbon pool by folate ko01100 Metabolic pathways ko01523 Antifolate resistance	AICAR transformylase/IMP cyclohydrolase PurH	F	Nucleotide transport and metabolism ;	3	2	2	592	64.2	1.7	-	-	-	-	-	-
Atp5f1b	P56480	ATP synthase subunit beta, mitochondrial	3	Molecular Function:ATP binding (GO:0005524),Biological Process:proton transport (GO:0015992),Biological Process:ATP metabolic process (GO:0046034)	F-type H+-transporting ATPase subunit beta	3.6.3.14	ko00190 Oxidative phosphorylation ko01100 Metabolic pathways ko05010 Alzheimer's disease ko05012 Parkinson's disease ko05016 Huntington's disease	FoF1-type ATP synthase, beta subunit	C	Energy production and conversion ;	9	4	4	529	56.3	5.05	8	4	4	529	56.3	0
Atp5o	Q3TF25	Uncharacterized protein	1	Biological Process:ATP synthesis coupled proton transport (GO:0015986)	F-type H+-transporting ATPase subunit O	--	ko00190 Oxidative phosphorylation ko01100 Metabolic pathways ko05010 Alzheimer's disease ko05012 Parkinson's disease ko05016 Huntington's disease	FoF1-type ATP synthase, delta subunit	C	Energy production and conversion ;	21	4	4	213	23.4	6.76	-	-	-	-	-	-
atpD	A0Q8D9	ATP synthase subunit beta	3	Molecular Function:ATP binding (GO:0005524),Biological Process:proton transport (GO:0015992),Biological Process:ATP metabolic process (GO:0046034)	F-type H+-transporting ATPase subunit beta	3.6.3.14	ko00190 Oxidative phosphorylation ko01100 Metabolic pathways ko05010 Alzheimer's disease ko05012 Parkinson's disease ko05016 Huntington's disease	FoF1-type ATP synthase, beta subunit	C	Energy production and conversion ;	2	1	1	458	49.8	3.16	-	-	-	-	-	-
Bag6	Q9Z1R2	Large proline-rich protein BAG6	1	Molecular Function:protein binding (GO:0005515)	--	--	--	Ubiquitin	O	Posttranslational modification, protein turnover, chaperones ;	1	1	1	1154	121	1.81	-	-	-	-	-	-
Basp1	Q91XV3	Brain acid soluble protein 1	--	--	brain acid soluble protein 1	--	--	--	--	--	20	2	2	226	22.1	6.51	-	-	-	-	-	-
Blvrb	E9PZC3	Flavin reductase (NADPH)	--	--	--	--	ko00740 Riboflavin metabolism ko00860 Porphyrin and chlorophyll metabolism ko01100 Metabolic pathways	Uncharacterized conserved protein YbjT, contains NAD(P)-binding and DUF2867 domains	R	General function prediction only ;	18	4	4	247	26.6	6.4	-	-	-	-	-	-
C3	P01027	Complement C3	6	Molecular Function:endopeptidase inhibitor activity (GO:0004866),Molecular Function:protein binding (GO:0005515),Cellular Component:extracellular region (GO:0005576),Cellular Component:extracellular space (GO:0005615),Biological Process:inflammatory response (GO:0006954),Biological Process:complement activation (GO:0006956)	complement component 3	--	ko04145 Phagosome ko04610 Complement and coagulation cascades ko05133 Pertussis ko05134 Legionellosis ko05140 Leishmaniasis ko05142 Chagas disease (American trypanosomiasis) ko05150 Staphylococcus aureus infection ko05152 Tuberculosis ko05167 Kaposi's sarcoma-associated herpesvirus infection ko05168 Herpes simplex infection ko05203 Viral carcinogenesis ko05322 Systemic lupus erythematosus	Uncharacterized conserved protein YfaS, alpha-2-macroglobulin family	R	General function prediction only ;	4	5	5	1663	186.4	12.91	-	-	-	-	-	-
Ca1	P13634	Carbonic anhydrase 1	4	Molecular Function:carbonate dehydratase activity (GO:0004089),Cellular Component:cytoplasm (GO:0005737),Biological Process:one-carbon metabolic process (GO:0006730),Molecular Function:zinc ion binding (GO:0008270)	carbonic anhydrase	4.2.1.1	ko00910 Nitrogen metabolism	Carbonic anhydrase	P	Inorganic ion transport and metabolism ;	16	3	3	261	28.3	7.13	-	-	-	-	-	-
Ca2	P00920	Carbonic anhydrase 2	--	--	carbonic anhydrase 2	4.2.1.1	ko00910 Nitrogen metabolism ko04964 Proximal tubule bicarbonate reclamation ko04966 Collecting duct acid secretion ko04971 Gastric acid secretion ko04972 Pancreatic secretion ko04976 Bile secretion	Carbonic anhydrase	P	Inorganic ion transport and metabolism ;	41	7	7	260	29	12.96	-	-	-	-	-	-
Ca4	Q64444	Carbonic anhydrase 4	4	Molecular Function:carbonate dehydratase activity (GO:0004089),Cellular Component:plasma membrane (GO:0005886),Molecular Function:zinc ion binding (GO:0008270),Cellular Component:anchored component of membrane (GO:0031225)	carbonic anhydrase 4	4.2.1.1	ko00910 Nitrogen metabolism ko04964 Proximal tubule bicarbonate reclamation	Carbonic anhydrase	P	Inorganic ion transport and metabolism ;	10	3	3	305	34.3	6.05	-	-	-	-	-	-
Cad	B2RQC6	CAD protein	9	Molecular Function:aspartate carbamoyltransferase activity (GO:0004070),Molecular Function:ATP binding (GO:0005524),Biological Process:'de novo' pyrimidine nucleobase biosynthetic process (GO:0006207),Biological Process:cellular amino acid metabolic process (GO:0006520),Biological Process:nitrogen compound metabolic process (GO:0006807),Molecular Function:amino acid binding (GO:0016597),Molecular…	--	--	ko00240 Pyrimidine metabolism ko00250 Alanine, aspartate and glutamate metabolism ko01100 Metabolic pathways	Carbamoylphosphate synthase small subunit	EF	Amino acid transport and metabolism ; Nucleotide transport and metabolism ;	6	11	11	2225	243.1	22.74	1	2	2	2225	243.1	2.11
Cald1	E9QA16	Caldesmon 1	4	Molecular Function:actin binding (GO:0003779),Molecular Function:calmodulin binding (GO:0005516),Biological Process:muscle contraction (GO:0006936),Molecular Function:myosin binding (GO:0017022)	caldesmon	--	ko04270 Vascular smooth muscle contraction	--	--	--	11	4	4	536	61.8	9.13	-	-	-	-	-	-
Camk2b	Q5SVJ0	Calcium/calmodulin-dependent protein kinase II, beta, isoform CRA_b	5	Molecular Function:protein kinase activity (GO:0004672),Molecular Function:calmodulin-dependent protein kinase activity (GO:0004683),Molecular Function:calmodulin binding (GO:0005516),Molecular Function:ATP binding (GO:0005524),Biological Process:protein phosphorylation (GO:0006468)	calcium/calmodulin-dependent protein kinase (CaM kinase) II	2.7.11.17	ko04012 ErbB signaling pathway ko04020 Calcium signaling pathway ko04024 cAMP signaling pathway ko04066 HIF-1 signaling pathway ko04114 Oocyte meiosis ko04217 Necroptosis ko04261 Adrenergic signaling in cardiomyocytes ko04310 Wnt signaling pathway ko04360 Axon guidance ko04713 Circadian entrainment ko04720 Long-term potentiation ko04722 Neurotrophin signaling pathway ko04725 Cholinergic synapse k…	PASTA domain, binds beta-lactams	M	Cell wall/membrane/envelope biogenesis ;	6	3	1	666	72.9	7.49	-	-	-	-	-	-
Capg	P24452	Macrophage-capping protein	2	Molecular Function:actin binding (GO:0003779),Biological Process:barbed-end actin filament capping (GO:0051016)	capping protein (actin filament), gelsolin-like	--	--	--	--	--	4	1	1	352	39.2	2.61	-	-	-	-	-	-
Capza1	P47753	F-actin-capping protein subunit alpha-1	2	Cellular Component:F-actin capping protein complex (GO:0008290),Biological Process:barbed-end actin filament capping (GO:0051016)	capping protein (actin filament) muscle Z-line, alpha	--	ko04144 Endocytosis	--	--	--	28	5	4	286	32.9	6.13	-	-	-	-	-	-
Casp1	P29452	Caspase-1	4	Molecular Function:cysteine-type endopeptidase activity (GO:0004197),Biological Process:proteolysis (GO:0006508),Molecular Function:cysteine-type peptidase activity (GO:0008234),Biological Process:regulation of apoptotic process (GO:0042981)	caspase 1	3.4.22.36	ko04217 Necroptosis ko04621 NOD-like receptor signaling pathway ko04623 Cytosolic DNA-sensing pathway ko05014 Amyotrophic lateral sclerosis (ALS) ko05132 Salmonella infection ko05133 Pertussis ko05134 Legionellosis ko05164 Influenza A	Uncharacterized protein, contains caspase domain	R	General function prediction only ;	2	1	1	402	45.6	2.29	-	-	-	-	-	-
Cct3	Q3U4U6	T-complex protein 1 subunit gamma	3	Molecular Function:ATP binding (GO:0005524),Biological Process:protein folding (GO:0006457),Molecular Function:unfolded protein binding (GO:0051082)	T-complex protein 1 subunit gamma	--	--	Chaperonin GroEL (HSP60 family)	O	Posttranslational modification, protein turnover, chaperones ;	10	6	6	545	60.6	13.16	2	1	1	545	60.6	1.8
Cct7	P80313	T-complex protein 1 subunit eta	3	Molecular Function:ATP binding (GO:0005524),Biological Process:protein folding (GO:0006457),Molecular Function:unfolded protein binding (GO:0051082)	T-complex protein 1 subunit eta	--	--	Chaperonin GroEL (HSP60 family)	O	Posttranslational modification, protein turnover, chaperones ;	7	4	4	544	59.6	4.24	-	-	-	-	-	-
Cd14	Q3U6A3	Monocyte differentiation antigen CD14	1	Molecular Function:protein binding (GO:0005515)	monocyte differentiation antigen CD14	--	ko04010 MAPK signaling pathway ko04064 NF-kappa B signaling pathway ko04145 Phagosome ko04620 Toll-like receptor signaling pathway ko04640 Hematopoietic cell lineage ko04810 Regulation of actin cytoskeleton ko05132 Salmonella infection ko05133 Pertussis ko05134 Legionellosis ko05146 Amoebiasis ko05152 Tuberculosis ko05202 Transcriptional misregulation in cancer ko05221 Acute myeloid leukemia	--	--	--	13	4	4	366	39.1	7.8	-	-	-	-	-	-
Cfl1	Q544Y7	Cofilin 1, non-muscle	4	Molecular Function:actin binding (GO:0003779),Cellular Component:intracellular (GO:0005622),Cellular Component:actin cytoskeleton (GO:0015629),Biological Process:actin filament depolymerization (GO:0030042)	cofilin	--	ko04360 Axon guidance ko04666 Fc gamma R-mediated phagocytosis ko04810 Regulation of actin cytoskeleton ko05133 Pertussis	--	--	--	15	2	2	166	18.5	2.34	-	-	-	-	-	-
Ckap4	Q8BMK4	Cytoskeleton-associated protein 4	--	--	cytoskeleton-associated protein 4	--	ko04141 Protein processing in endoplasmic reticulum	--	--	--	2	1	1	575	63.7	2.04	2	1	1	575	63.7	0
Clint1	Q5SUH6	Clathrin interactor 1	3	Cellular Component:Golgi apparatus (GO:0005794),Cellular Component:membrane (GO:0016020),Biological Process:vesicle-mediated transport (GO:0016192)	--	--	--	--	--	--	2	1	1	641	69.7	2.19	-	-	-	-	-	-
Clta	B1AWD9	Clathrin light chain	5	Molecular Function:structural molecule activity (GO:0005198),Biological Process:intracellular protein transport (GO:0006886),Biological Process:vesicle-mediated transport (GO:0016192),Cellular Component:clathrin coat of trans-Golgi network vesicle (GO:0030130),Cellular Component:clathrin coat of coated pit (GO:0030132)	clathrin light chain A	--	ko04142 Lysosome ko04144 Endocytosis ko04721 Synaptic vesicle cycle ko04961 Endocrine and other factor-regulated calcium reabsorption ko05016 Huntington's disease ko05100 Bacterial invasion of epithelial cells	--	--	--	4	1	1	248	27	1.73	-	-	-	-	-	-
Copg1	Q9QZE5	Coatomer subunit gamma-1	5	Molecular Function:structural molecule activity (GO:0005198),Biological Process:intracellular protein transport (GO:0006886),Biological Process:vesicle-mediated transport (GO:0016192),Cellular Component:membrane coat (GO:0030117),Cellular Component:COPI vesicle coat (GO:0030126)	coatomer subunit gamma	--	--	--	--	--	3	2	2	874	97.5	2.82	-	-	-	-	-	-
Coro1a	Q3U1N0	Coronin	4	Biological Process:phagolysosome assembly (GO:0001845),Molecular Function:protein binding (GO:0005515),Biological Process:leukocyte chemotaxis (GO:0030595),Molecular Function:actin filament binding (GO:0051015)	coronin-1A	--	ko04145 Phagosome ko05152 Tuberculosis	Membrane protein involved in colicin uptake	M	Cell wall/membrane/envelope biogenesis ;	22	8	8	461	51	17.36	-	-	-	-	-	-
Csde1	Q80TP8	MKIAA0885 protein (Fragment)	2	Molecular Function:nucleic acid binding (GO:0003676),Molecular Function:DNA binding (GO:0003677)	--	--	--	--	--	--	7	5	5	822	92.1	5.45	-	-	-	-	-	-
Ctnnd1	E9Q8Z8	Catenin delta-1	3	Molecular Function:protein binding (GO:0005515),Biological Process:single organismal cell-cell adhesion (GO:0016337),Molecular Function:cadherin binding (GO:0045296)	catenin (cadherin-associated protein), delta 1	--	ko04015 Rap1 signaling pathway ko04520 Adherens junction ko04670 Leukocyte transendothelial migration	--	--	--	2	2	2	967	108.1	4.29	-	-	-	-	-	-
Cyb5r3	F2Z456	NADH-cytochrome b5 reductase	2	Molecular Function:oxidoreductase activity (GO:0016491),Biological Process:oxidation-reduction process (GO:0055114)	cytochrome-b5 reductase	1.6.2.2	ko00520 Amino sugar and nucleotide sugar metabolism	Ferredoxin-NADP reductase	C	Energy production and conversion ;	9	2	2	313	34.9	6.11	-	-	-	-	-	-
Cybb	Q3U4P0	Uncharacterized protein	3	Cellular Component:membrane (GO:0016020),Molecular Function:oxidoreductase activity (GO:0016491),Biological Process:oxidation-reduction process (GO:0055114)	NADPH oxidase 2	1.-.-.-	ko04066 HIF-1 signaling pathway ko04145 Phagosome ko04216 Ferroptosis ko04217 Necroptosis ko04621 NOD-like receptor signaling pathway ko04670 Leukocyte transendothelial migration ko04933 AGE-RAGE signaling pathway in diabetic complications ko05140 Leishmaniasis	Ca2+-binding protein, EF-hand superfamily	T	Signal transduction mechanisms ;	7	5	5	570	65.3	8.1	2	1	1	570	65.3	0
Dab2	A0A0R4J104	Disabled homolog 2	1	Molecular Function:protein binding (GO:0005515)	disabled homolog 2	--	ko04144 Endocytosis	--	--	--	3	2	2	766	82.2	2.37	-	-	-	-	-	-
Dbnl	Q62418	Drebrin-like protein	8	Molecular Function:actin binding (GO:0003779),Molecular Function:protein binding (GO:0005515),Cellular Component:intracellular (GO:0005622),Biological Process:receptor-mediated endocytosis (GO:0006898),Biological Process:synapse assembly (GO:0007416),Biological Process:neuron projection morphogenesis (GO:0048812),Molecular Function:actin filament binding (GO:0051015),Biological Process:ruffle ass…	drebrin-like protein	--	--	--	--	--	5	2	2	436	48.7	4.27	-	-	-	-	-	-
Dctn1	O08788	Dynactin subunit 1	3	Cellular Component:dynactin complex (GO:0005869),Biological Process:transport along microtubule (GO:0010970),Molecular Function:dynein binding (GO:0045502)	dynactin 1	--	ko04962 Vasopressin-regulated water reabsorption ko05016 Huntington's disease	Chromosome segregation ATPase	D	Cell cycle control, cell division, chromosome partitioning ;	1	1	1	1281	141.6	3.26	-	-	-	-	-	-
Ddost	O54734	Dolichyl-diphosphooligosaccharide--protein glycosyltransferase 48 kDa subunit	2	Cellular Component:endoplasmic reticulum membrane (GO:0005789),Biological Process:protein N-linked glycosylation via asparagine (GO:0018279)	oligosaccharyltransferase complex subunit beta	--	ko00510 N-Glycan biosynthesis ko01100 Metabolic pathways ko04141 Protein processing in endoplasmic reticulum	--	--	--	2	1	1	441	49	1.69	2	1	1	441	49	0
Ddx1	Q3V1Z7	Uncharacterized protein	3	Molecular Function:nucleic acid binding (GO:0003676),Molecular Function:protein binding (GO:0005515),Molecular Function:ATP binding (GO:0005524)	ATP-dependent RNA helicase DDX1	3.6.4.13	--	Superfamily II DNA and RNA helicase	L	Replication, recombination and repair ;	3	2	2	740	82.4	3.34	-	-	-	-	-	-
Ddx21	Q3ULC7	Uncharacterized protein	5	Molecular Function:nucleic acid binding (GO:0003676),Molecular Function:RNA binding (GO:0003723),Molecular Function:helicase activity (GO:0004386),Molecular Function:ATP binding (GO:0005524),Cellular Component:nucleus (GO:0005634)	ATP-dependent RNA helicase DDX21	3.6.4.13	#N/A	Superfamily II DNA and RNA helicase	L	Replication, recombination and repair ;	3	2	2	851	93.5	2.07	2	1	1	851	93.5	0
Ddx39	Q3T9L0	Uncharacterized protein	2	Molecular Function:nucleic acid binding (GO:0003676),Molecular Function:ATP binding (GO:0005524)	ATP-dependent RNA helicase DDX39	3.6.4.13	--	Superfamily II DNA and RNA helicase	L	Replication, recombination and repair ;	8	3	3	427	49.1	2.26	-	-	-	-	-	-
Def6	A0A0R4IZX1	Differentially-expressed in FDCP 6	--	--	--	--	--	--	--	--	2	1	1	630	73.4	2.19	-	-	-	-	-	-
Dld	O08749	Dihydrolipoyl dehydrogenase, mitochondrial	3	Molecular Function:oxidoreductase activity (GO:0016491),Biological Process:cell redox homeostasis (GO:0045454),Biological Process:oxidation-reduction process (GO:0055114)	dihydrolipoamide dehydrogenase	1.8.1.4	ko00010 Glycolysis / Gluconeogenesis ko00020 Citrate cycle (TCA cycle) ko00260 Glycine, serine and threonine metabolism ko00280 Valine, leucine and isoleucine degradation ko00620 Pyruvate metabolism ko00630 Glyoxylate and dicarboxylate metabolism ko00640 Propanoate metabolism ko01100 Metabolic pathways ko01200 Carbon metabolism	Pyruvate/2-oxoglutarate dehydrogenase complex, dihydrolipoamide dehydrogenase (E3) component or related enzyme	C	Energy production and conversion ;	18	8	8	509	54.2	11.64	-	-	-	-	-	-
Dnm2	G3X9G4	Dynamin-2	4	Molecular Function:GTPase activity (GO:0003924),Molecular Function:GTP binding (GO:0005525),Cellular Component:microtubule (GO:0005874),Biological Process:endocytosis (GO:0006897)	dynamin GTPase	3.6.5.5	ko04072 Phospholipase D signaling pathway ko04144 Endocytosis ko04721 Synaptic vesicle cycle ko04961 Endocrine and other factor-regulated calcium reabsorption ko05100 Bacterial invasion of epithelial cells	Cell division protein DamX, binds to the septal ring, contains C-terminal SPOR domain	D	Cell cycle control, cell division, chromosome partitioning ;	7	7	7	870	98	7.05	-	-	-	-	-	-
Dock10	E9QM99	Dedicator of cytokinesis protein 10	2	Molecular Function:guanyl-nucleotide exchange factor activity (GO:0005085),Biological Process:small GTPase mediated signal transduction (GO:0007264)	dedicator of cytokinesis protein 9/10/11	--	--	--	--	--	0	1	1	2187	249.4	2.09	-	-	-	-	-	-
Dock2	Q8C3J5	Dedicator of cytokinesis protein 2	4	Molecular Function:guanyl-nucleotide exchange factor activity (GO:0005085),Molecular Function:protein binding (GO:0005515),Biological Process:small GTPase mediated signal transduction (GO:0007264),Biological Process:actin cytoskeleton organization (GO:0030036)	dedicator of cytokinesis protein 2	--	ko04062 Chemokine signaling pathway ko04666 Fc gamma R-mediated phagocytosis	--	--	--	4	7	7	1828	211.6	8.3	1	2	2	1828	211.6	1.62
Dock7	A2A9M4	Dedicator of cytokinesis protein 7	2	Molecular Function:guanyl-nucleotide exchange factor activity (GO:0005085),Biological Process:small GTPase mediated signal transduction (GO:0007264)	dedicator of cytokinesis protein 6/7/8	--	--	--	--	--	2	4	3	2130	241.3	4.49	-	-	-	-	-	-
Dpm1	O70152	Dolichol-phosphate mannosyltransferase subunit 1	--	--	dolichol-phosphate mannosyltransferase	2.4.1.83	ko00510 N-Glycan biosynthesis ko01100 Metabolic pathways	Glycosyltransferase, GT2 family	G	Carbohydrate transport and metabolism ;	4	1	1	260	29.2	2.76	-	-	-	-	-	-
Dync1h1	Q9JHU4	Cytoplasmic dynein 1 heavy chain 1	5	Molecular Function:microtubule motor activity (GO:0003777),Molecular Function:ATP binding (GO:0005524),Biological Process:microtubule-based movement (GO:0007018),Molecular Function:ATPase activity (GO:0016887),Cellular Component:dynein complex (GO:0030286)	dynein heavy chain 1, cytosolic	--	ko04145 Phagosome ko04962 Vasopressin-regulated water reabsorption ko05132 Salmonella infection	--	--	--	9	37	37	4644	531.7	62.5	2	9	9	4644	531.7	10.15
Dync1li1	Q8R1Q8	Cytoplasmic dynein 1 light intermediate chain 1	3	Molecular Function:microtubule motor activity (GO:0003777),Cellular Component:cytoplasmic dynein complex (GO:0005868),Biological Process:microtubule-based movement (GO:0007018)	dynein light intermediate chain 1, cytosolic	--	ko04145 Phagosome ko04962 Vasopressin-regulated water reabsorption ko05132 Salmonella infection	--	--	--	7	4	4	523	56.6	1.68	-	-	-	-	-	-
Edc4	G5E896	Enhancer of mRNA decapping 4, isoform CRA_b	1	Molecular Function:protein binding (GO:0005515)	enhancer of mRNA-decapping protein 4	--	ko03018 RNA degradation	--	--	--	3	3	3	1406	152.4	1.71	-	-	-	-	-	-
Eea1	Q8BL66	Early endosome antigen 1	1	Molecular Function:metal ion binding (GO:0046872)	early endosome antigen 1	--	ko04144 Endocytosis ko04145 Phagosome ko05152 Tuberculosis	--	--	--	1	1	1	1411	160.8	2.67	-	-	-	-	-	-
Eef1d	A0A0R4J1E2	Elongation factor 1-delta	2	Molecular Function:translation elongation factor activity (GO:0003746),Biological Process:translational elongation (GO:0006414)	elongation factor 1-delta	--	ko05168 Herpes simplex infection	--	--	--	2	1	1	660	72.9	1.67	-	-	-	-	-	-
Ehd1	Q8K1X5	EH-domain containing 1 (Fragment)	3	Molecular Function:calcium ion binding (GO:0005509),Molecular Function:protein binding (GO:0005515),Molecular Function:GTP binding (GO:0005525)	EH domain-containing protein 1	--	ko04144 Endocytosis	Replication fork clamp-binding protein CrfC (dynamin-like GTPase family)	L	Replication, recombination and repair ;	4	2	2	548	61.9	2.46	2	1	1	548	61.9	0
Eif3l	Q8QZY1	Eukaryotic translation initiation factor 3 subunit L	3	Molecular Function:translation initiation factor activity (GO:0003743),Cellular Component:cytoplasm (GO:0005737),Cellular Component:eukaryotic translation initiation factor 3 complex (GO:0005852)	translation initiation factor 3 subunit L	--	--	--	--	--	7	4	4	564	66.6	2.43	2	1	1	564	66.6	0
Elavl1	P70372	ELAV-like protein 1	2	Molecular Function:nucleic acid binding (GO:0003676),Molecular Function:RNA binding (GO:0003723)	ELAV-like protein 1	--	ko04152 AMPK signaling pathway ko04657 IL-17 signaling pathway	RNA recognition motif (RRM) domain	J	Translation, ribosomal structure and biogenesis ;	4	1	1	326	36.1	3.02	-	-	-	-	-	-
Esd	H3BKH6	S-formylglutathione hydrolase	2	Molecular Function:S-formylglutathione hydrolase activity (GO:0018738),Biological Process:formaldehyde catabolic process (GO:0046294)	S-formylglutathione hydrolase	3.1.2.12	ko01200 Carbon metabolism	S-formylglutathione hydrolase FrmB	V	Defense mechanisms ;	6	2	2	295	32.8	3.88	-	-	-	-	-	-
Esyt1	Q3U7R1	Extended synaptotagmin-1	2	Molecular Function:protein binding (GO:0005515),Molecular Function:lipid binding (GO:0008289)	--	--	--	--	--	--	9	8	8	1092	121.5	13.19	1	1	1	1092	121.5	1.62
Etfa	Q99LC5	Electron transfer flavoprotein subunit alpha, mitochondrial	--	--	electron transfer flavoprotein alpha subunit	--	--	Electron transfer flavoprotein, alpha subunit	C	Energy production and conversion ;	3	1	1	333	35	1.72	-	-	-	-	-	-
Evl	A0A1Y7VJA2	Ena/VASP-like protein (Fragment)	2	Biological Process:actin polymerization or depolymerization (GO:0008154),Biological Process:actin nucleation (GO:0045010)	--	--	--	--	--	--	7	2	2	426	46	4.54	4	1	1	426	46	0
Fasn	P19096	Fatty acid synthase	4	Biological Process:biosynthetic process (GO:0009058),Molecular Function:oxidoreductase activity (GO:0016491),Molecular Function:phosphopantetheine binding (GO:0031177),Biological Process:oxidation-reduction process (GO:0055114)	fatty acid synthase, animal type	2.3.1.85	ko00061 Fatty acid biosynthesis ko01100 Metabolic pathways ko01212 Fatty acid metabolism ko04152 AMPK signaling pathway ko04910 Insulin signaling pathway	NADP-dependent 3-hydroxy acid dehydrogenase YdfG	C	Energy production and conversion ;	3	7	7	2504	272.3	13.01	-	-	-	-	-	-
Fermt3	Q8K1B8	Fermitin family homolog 3	--	--	kindlin 3	--	ko04611 Platelet activation	--	--	--	6	4	4	665	75.6	6.65	-	-	-	-	-	-
Fga	E9PV24	Fibrinogen alpha chain	5	Molecular Function:receptor binding (GO:0005102),Cellular Component:fibrinogen complex (GO:0005577),Biological Process:signal transduction (GO:0007165),Biological Process:platelet activation (GO:0030168),Biological Process:protein polymerization (GO:0051258)	fibrinogen alpha chain	--	ko04610 Complement and coagulation cascades ko04611 Platelet activation	--	--	--	7	5	5	789	87.4	10.89	-	-	-	-	-	-
Fgb	Q3TGR2	Fibrinogen, B beta polypeptide, isoform CRA_a	5	Molecular Function:receptor binding (GO:0005102),Cellular Component:fibrinogen complex (GO:0005577),Biological Process:signal transduction (GO:0007165),Biological Process:platelet activation (GO:0030168),Biological Process:protein polymerization (GO:0051258)	fibrinogen beta chain	--	ko04610 Complement and coagulation cascades ko04611 Platelet activation	--	--	--	11	4	4	481	54.7	8.37	-	-	-	-	-	-
Flnb	Q80X90	Filamin-B	4	Molecular Function:actin binding (GO:0003779),Molecular Function:protein binding (GO:0005515),Biological Process:actin cytoskeleton organization (GO:0030036),Biological Process:cell differentiation (GO:0030154)	filamin	--	ko04010 MAPK signaling pathway ko04510 Focal adhesion ko05132 Salmonella infection ko05205 Proteoglycans in cancer	Autotransporter translocation and assembly factor TamB	U	Intracellular trafficking, secretion, and vesicular transport ;	3	8	2	2602	277.7	13.4	-	-	-	-	-	-
Fmnl1	A0A1W2P6X3	Formin-like protein 1	6	Molecular Function:actin binding (GO:0003779),Biological Process:cytoskeleton organization (GO:0007010),Biological Process:regulation of cell shape (GO:0008360),Biological Process:cellular component organization (GO:0016043),Molecular Function:Rho GTPase binding (GO:0017048),Biological Process:actin cytoskeleton organization (GO:0030036)	--	--	--	--	--	--	4	5	5	1100	122.6	8.67	-	-	-	-	-	-
Gars	Q9CZD3	Glycine--tRNA ligase	7	Molecular Function:nucleotide binding (GO:0000166),Molecular Function:aminoacyl-tRNA ligase activity (GO:0004812),Molecular Function:glycine-tRNA ligase activity (GO:0004820),Molecular Function:ATP binding (GO:0005524),Cellular Component:cytoplasm (GO:0005737),Biological Process:tRNA aminoacylation for protein translation (GO:0006418),Biological Process:glycyl-tRNA aminoacylation (GO:0006426)	glycyl-tRNA synthetase	6.1.1.14	ko00970 Aminoacyl-tRNA biosynthesis	Glycyl-tRNA synthetase (class II)	J	Translation, ribosomal structure and biogenesis ;	2	2	2	729	81.8	1.77	-	-	-	-	-	-
Gcn1	E9PVA8	eIF-2-alpha kinase activator GCN1	7	Molecular Function:protein binding (GO:0005515),Biological Process:regulation of translation (GO:0006417),Molecular Function:protein kinase regulator activity (GO:0019887),Molecular Function:protein kinase binding (GO:0019901),Biological Process:cellular response to stress (GO:0033554),Biological Process:positive regulation of kinase activity (GO:0033674),Molecular Function:ribosome binding (GO:0…	--	--	--	Predicted NTPase, NACHT family domain	T	Signal transduction mechanisms ;	0	1	1	2671	292.8	2.06	-	-	-	-	-	-
Gemin5	B7ZN04	Gemin5 protein	1	Molecular Function:protein binding (GO:0005515)	gem associated protein 5	--	ko03013 RNA transport	Predicted NTPase, NACHT family domain	T	Signal transduction mechanisms ;	1	1	1	1503	166.6	2.6	-	-	-	-	-	-
Glrx3	A0A1B0GS58	Glutaredoxin-3	3	Molecular Function:electron carrier activity (GO:0009055),Molecular Function:protein disulfide oxidoreductase activity (GO:0015035),Biological Process:cell redox homeostasis (GO:0045454)	--	--	--	Glutaredoxin-related protein	O	Posttranslational modification, protein turnover, chaperones ;	6	2	2	374	41.7	2.46	3	1	1	374	41.7	0
Gm10073	E9Q3T0	Predicted pseudogene 10073	--	--	large subunit ribosomal protein LP1	--	ko03010 Ribosome	--	--	--	14	1	1	114	11.4	3.33	-	-	-	-	-	-
Gm10320	E9PW43	Protein transport protein Sec61 subunit beta	2	Cellular Component:Sec61 translocon complex (GO:0005784),Biological Process:intracellular protein transport (GO:0006886)	protein transport protein SEC61 subunit beta	--	ko03060 Protein export ko04141 Protein processing in endoplasmic reticulum ko04145 Phagosome	--	--	--	9	1	1	113	11.8	2.04	-	-	-	-	-	-
Gm20425	E9Q035	Predicted gene 20425	3	Molecular Function:GTP binding (GO:0005525),Cellular Component:intracellular (GO:0005622),Biological Process:small GTPase mediated signal transduction (GO:0007264)	transferrin	--	ko04066 HIF-1 signaling pathway ko04216 Ferroptosis ko04978 Mineral absorption	--	--	--	10	9	9	978	107.7	23.21	-	-	-	-	-	-
groL	A0Q838	60 kDa chaperonin	3	Molecular Function:ATP binding (GO:0005524),Cellular Component:cytoplasm (GO:0005737),Biological Process:protein refolding (GO:0042026)	chaperonin GroEL	--	ko03018 RNA degradation ko04940 Type I diabetes mellitus ko05134 Legionellosis ko05152 Tuberculosis	Chaperonin GroEL (HSP60 family)	O	Posttranslational modification, protein turnover, chaperones ;	4	2	2	544	57.3	4.14	-	-	-	-	-	-
Gsn	P13020	Gelsolin	5	Molecular Function:actin binding (GO:0003779),Molecular Function:calcium ion binding (GO:0005509),Biological Process:actin nucleation (GO:0045010),Biological Process:actin filament severing (GO:0051014),Biological Process:barbed-end actin filament capping (GO:0051016)	gelsolin	--	ko04666 Fc gamma R-mediated phagocytosis ko04810 Regulation of actin cytoskeleton ko05203 Viral carcinogenesis	--	--	--	33	19	2	780	85.9	68.61	-	-	-	-	-	-
Gsn	Q3TGJ9	Uncharacterized protein	5	Molecular Function:actin binding (GO:0003779),Molecular Function:calcium ion binding (GO:0005509),Biological Process:actin nucleation (GO:0045010),Biological Process:actin filament severing (GO:0051014),Biological Process:barbed-end actin filament capping (GO:0051016)	gelsolin	--	ko04666 Fc gamma R-mediated phagocytosis ko04810 Regulation of actin cytoskeleton ko05203 Viral carcinogenesis	--	--	--	33	18	1	731	80.8	63.7	27	15	1	731	80.8	38.69
guaB	A0Q5N8	Inosine-5-monophosphate dehydrogenase	2	Molecular Function:catalytic activity (GO:0003824),Biological Process:oxidation-reduction process (GO:0055114)	IMP dehydrogenase	1.1.1.205	ko00230 Purine metabolism ko00983 Drug metabolism - other enzymes ko01100 Metabolic pathways	NAD(P)H-dependent flavin oxidoreductase YrpB, nitropropane dioxygenase family	R	General function prediction only ;	2	1	1	486	52	1.84	-	-	-	-	-	-
Gvin1	L7N451	Interferon-induced very large GTPase 1	1	Molecular Function:GTP binding (GO:0005525)	--	--	--	Replication fork clamp-binding protein CrfC (dynamin-like GTPase family)	L	Replication, recombination and repair ;	8	17	17	2427	280.6	26.92	0	1	1	2427	280.6	0
Hbat1	A8DUV3	Alpha-globin	5	Molecular Function:iron ion binding (GO:0005506),Cellular Component:hemoglobin complex (GO:0005833),Biological Process:oxygen transport (GO:0015671),Molecular Function:oxygen binding (GO:0019825),Molecular Function:heme binding (GO:0020037)	hemoglobin subunit alpha	--	ko05143 African trypanosomiasis ko05144 Malaria	--	--	--	43	6	1	142	15.1	30.66	11	1	1	142	15.1	3.61
Hbb-b2	Q9R1N1	Beta globin (Fragment)	2	Molecular Function:oxygen binding (GO:0019825),Molecular Function:heme binding (GO:0020037)	hemoglobin subunit beta	--	ko05143 African trypanosomiasis ko05144 Malaria	--	--	--	29	1	1	42	4.4	1.99	-	-	-	-	-	-
Hbbt1	A8DUK0	Beta-globin	5	Molecular Function:iron ion binding (GO:0005506),Cellular Component:hemoglobin complex (GO:0005833),Biological Process:oxygen transport (GO:0015671),Molecular Function:oxygen binding (GO:0019825),Molecular Function:heme binding (GO:0020037)	hemoglobin subunit beta	--	ko05143 African trypanosomiasis ko05144 Malaria	--	--	--	74	10	2	147	15.8	28.46	-	-	-	-	-	-
Hbbt1	A8DUL0	Beta-globin	5	Molecular Function:iron ion binding (GO:0005506),Cellular Component:hemoglobin complex (GO:0005833),Biological Process:oxygen transport (GO:0015671),Molecular Function:oxygen binding (GO:0019825),Molecular Function:heme binding (GO:0020037)	hemoglobin subunit beta	--	ko05143 African trypanosomiasis ko05144 Malaria	--	--	--	88	13	5	147	15.8	46.29	-	-	-	-	-	-
Hbbt2	A8DV41	Beta-globin	5	Molecular Function:iron ion binding (GO:0005506),Cellular Component:hemoglobin complex (GO:0005833),Biological Process:oxygen transport (GO:0015671),Molecular Function:oxygen binding (GO:0019825),Molecular Function:heme binding (GO:0020037)	hemoglobin subunit beta	--	ko05143 African trypanosomiasis ko05144 Malaria	--	--	--	39	6	1	147	15.9	9.34	-	-	-	-	-	-
Hck	F6UND7	Tyrosine-protein kinase	5	Molecular Function:protein kinase activity (GO:0004672),Molecular Function:protein tyrosine kinase activity (GO:0004713),Molecular Function:protein binding (GO:0005515),Molecular Function:ATP binding (GO:0005524),Biological Process:protein phosphorylation (GO:0006468)	hemopoietic cell kinase	2.7.10.2	ko04062 Chemokine signaling pathway ko04666 Fc gamma R-mediated phagocytosis ko05167 Kaposi's sarcoma-associated herpesvirus infection	Forkhead associated (FHA) domain, binds pSer, pThr, pTyr	T	Signal transduction mechanisms ;	14	7	5	524	59.1	18.61	-	-	-	-	-	-
Hdlbp	Q3V1M8	Uncharacterized protein	2	Molecular Function:nucleic acid binding (GO:0003676),Molecular Function:RNA binding (GO:0003723)	--	--	--	--	--	--	3	4	4	1268	141.7	7.77	1	1	1	1268	141.7	0
Hist1h1e	P43274	Histone H1.4	4	Cellular Component:nucleosome (GO:0000786),Molecular Function:DNA binding (GO:0003677),Cellular Component:nucleus (GO:0005634),Biological Process:nucleosome assembly (GO:0006334)	histone H1/5	--	--	--	--	--	16	5	1	219	22	11.95	-	-	-	-	-	-
Hist2h3c1	A0A1W2P768	Histone H3.2	2	Cellular Component:nucleosome (GO:0000786),Molecular Function:DNA binding (GO:0003677)	histone H3	--	ko05034 Alcoholism ko05202 Transcriptional misregulation in cancer ko05322 Systemic lupus erythematosus	--	--	--	15	3	3	181	20.2	6.6	-	-	-	-	-	-
Hmgcl	P38060	Hydroxymethylglutaryl-CoA lyase, mitochondrial	4	Molecular Function:catalytic activity (GO:0003824),Molecular Function:hydroxymethylglutaryl-CoA lyase activity (GO:0004419),Cellular Component:mitochondrion (GO:0005739),Biological Process:ketone body biosynthetic process (GO:0046951)	hydroxymethylglutaryl-CoA lyase	4.1.3.4	ko00072 Synthesis and degradation of ketone bodies ko00280 Valine, leucine and isoleucine degradation ko00650 Butanoate metabolism ko01100 Metabolic pathways ko04146 Peroxisome	Isopropylmalate/homocitrate/citramalate synthases	E	Amino acid transport and metabolism ;	13	4	4	325	34.2	7.88	-	-	-	-	-	-
Hmox1	Q3U5U6	Heme oxygenase	3	Molecular Function:heme oxygenase (decyclizing) activity (GO:0004392),Biological Process:heme oxidation (GO:0006788),Biological Process:oxidation-reduction process (GO:0055114)	heme oxygenase 1	1.14.14.18	ko00860 Porphyrin and chlorophyll metabolism ko01100 Metabolic pathways ko04066 HIF-1 signaling pathway ko04216 Ferroptosis ko04978 Mineral absorption ko05200 Pathways in cancer ko05206 MicroRNAs in cancer ko05225 Hepatocellular carcinoma ko05418 Fluid shear stress and atherosclerosis	Heme oxygenase	H	Coenzyme transport and metabolism ;	15	3	3	289	32.9	6.84	-	-	-	-	-	-
Hnrnpl	G5E924	Heterogeneous nuclear ribonucleoprotein L (Fragment)	1	Molecular Function:nucleic acid binding (GO:0003676)	heterogeneous nuclear ribonucleoprotein L	--	--	--	--	--	1	1	1	615	66.9	1.82	-	-	-	-	-	-
Hsd17b10	A2AFQ2	3-hydroxyacyl-CoA dehydrogenase type-2	--	--	--	--	ko00280 Valine, leucine and isoleucine degradation ko01100 Metabolic pathways ko05010 Alzheimer's disease	NAD(P)-dependent dehydrogenase, short-chain alcohol dehydrogenase family	IQR	Lipid transport and metabolism ; Secondary metabolites biosynthesis, transport and catabolism ; General function prediction only ;	4	1	1	271	28.4	2.36	-	-	-	-	-	-
Hsd17b12	O70503	Very-long-chain 3-oxoacyl-CoA reductase	--	--	--	--	ko00062 Fatty acid elongation ko00140 Steroid hormone biosynthesis ko01040 Biosynthesis of unsaturated fatty acids ko01100 Metabolic pathways ko01212 Fatty acid metabolism	Short-chain dehydrogenase	R	General function prediction only ;	14	3	3	312	34.7	8.66	-	-	-	-	-	-
Iars	Q8BU30	Isoleucine--tRNA ligase, cytoplasmic	7	Molecular Function:nucleotide binding (GO:0000166),Molecular Function:aminoacyl-tRNA ligase activity (GO:0004812),Molecular Function:isoleucine-tRNA ligase activity (GO:0004822),Molecular Function:ATP binding (GO:0005524),Cellular Component:cytoplasm (GO:0005737),Biological Process:tRNA aminoacylation for protein translation (GO:0006418),Biological Process:isoleucyl-tRNA aminoacylation (GO:000642…	isoleucyl-tRNA synthetase	6.1.1.5	ko00970 Aminoacyl-tRNA biosynthesis	Isoleucyl-tRNA synthetase	J	Translation, ribosomal structure and biogenesis ;	1	1	1	1262	144.2	1.93	-	-	-	-	-	-
Il1a	Q3U0Y6	Interleukin-1	6	Molecular Function:cytokine activity (GO:0005125),Molecular Function:interleukin-1 receptor binding (GO:0005149),Cellular Component:extracellular region (GO:0005576),Cellular Component:extracellular space (GO:0005615),Biological Process:inflammatory response (GO:0006954),Biological Process:immune response (GO:0006955)	interleukin 1 alpha	--	ko04010 MAPK signaling pathway ko04060 Cytokine-cytokine receptor interaction ko04217 Necroptosis ko04218 Cellular senescence ko04380 Osteoclast differentiation ko04640 Hematopoietic cell lineage ko04932 Non-alcoholic fatty liver disease (NAFLD) ko04933 AGE-RAGE signaling pathway in diabetic complications ko04940 Type I diabetes mellitus ko05020 Prion diseases ko05132 Salmonella infection ko05133…	--	--	--	11	2	2	270	31	5.3	-	-	-	-	-	-
Il1b	P10749	Interleukin-1 beta	6	Molecular Function:cytokine activity (GO:0005125),Molecular Function:interleukin-1 receptor binding (GO:0005149),Cellular Component:extracellular region (GO:0005576),Cellular Component:extracellular space (GO:0005615),Biological Process:inflammatory response (GO:0006954),Biological Process:immune response (GO:0006955)	interleukin 1 beta	--	ko01523 Antifolate resistance ko04010 MAPK signaling pathway ko04060 Cytokine-cytokine receptor interaction ko04064 NF-kappa B signaling pathway ko04217 Necroptosis ko04380 Osteoclast differentiation ko04620 Toll-like receptor signaling pathway ko04621 NOD-like receptor signaling pathway ko04623 Cytosolic DNA-sensing pathway ko04640 Hematopoietic cell lineage ko04657 IL-17 signaling pathway ko046…	--	--	--	12	3	3	269	30.9	6.87	-	-	-	-	-	-
Impdh2	Q3U9N8	Inosine-5-monophosphate dehydrogenase	2	Molecular Function:catalytic activity (GO:0003824),Biological Process:oxidation-reduction process (GO:0055114)	IMP dehydrogenase	1.1.1.205	ko00230 Purine metabolism ko00983 Drug metabolism - other enzymes ko01100 Metabolic pathways	CBS domain	T	Signal transduction mechanisms ;	6	3	3	514	55.7	6.72	-	-	-	-	-	-
Itsn2	B2RR82	Intersectin-2	5	Molecular Function:Rho guanyl-nucleotide exchange factor activity (GO:0005089),Molecular Function:calcium ion binding (GO:0005509),Molecular Function:protein binding (GO:0005515),Biological Process:endocytosis (GO:0006897),Biological Process:regulation of Rho protein signal transduction (GO:0035023)	intersectin	--	--	Membrane protein involved in colicin uptake	M	Cell wall/membrane/envelope biogenesis ;	0	1	1	1685	191.6	1.92	-	-	-	-	-	-
Krt13	P08730	Keratin, type I cytoskeletal 13	2	Molecular Function:structural molecule activity (GO:0005198),Cellular Component:intermediate filament (GO:0005882)	type I keratin, acidic	--	--	--	--	--	7	6	2	437	47.7	5.31	-	-	-	-	-	-
Krt14	Q61781	Keratin, type I cytoskeletal 14	2	Molecular Function:structural molecule activity (GO:0005198),Cellular Component:intermediate filament (GO:0005882)	type I keratin, acidic	--	--	--	--	--	13	6	1	484	52.8	7.54	-	-	-	-	-	-
Krt77	Q6IFZ6	Keratin, type II cytoskeletal 1b	3	Molecular Function:structural molecule activity (GO:0005198),Cellular Component:intermediate filament (GO:0005882),Cellular Component:keratin filament (GO:0045095)	type II keratin, basic	--	--	--	--	--	8	6	1	572	61.3	9.16	-	-	-	-	-	-
Lima1	Q8C7S2	Uncharacterized protein	4	Molecular Function:zinc ion binding (GO:0008270),Biological Process:negative regulation of actin filament depolymerization (GO:0030835),Molecular Function:actin filament binding (GO:0051015),Biological Process:actin filament bundle assembly (GO:0051017)	--	--	--	--	--	--	14	9	9	753	84	16.68	-	-	-	-	-	-
Lpcat2	Q8BYI6	Lysophosphatidylcholine acyltransferase 2	2	Molecular Function:calcium ion binding (GO:0005509),Biological Process:metabolic process (GO:0008152)	--	--	ko00564 Glycerophospholipid metabolism ko00565 Ether lipid metabolism ko01100 Metabolic pathways	1-acyl-sn-glycerol-3-phosphate acyltransferase	I	Lipid transport and metabolism ;	2	1	1	544	60.2	2.4	-	-	-	-	-	-
Luzp1	B7ZW89	Uncharacterized protein	--	--	--	--	--	--	--	--	2	2	2	1110	124.1	4.56	-	-	-	-	-	-
Lyz2	P08905	Lysozyme C-2	1	Molecular Function:lysozyme activity (GO:0003796)	lysozyme C	3.2.1.17	ko04970 Salivary secretion	--	--	--	10	1	1	148	16.7	1.62	10	1	1	148	16.7	0
Malt1	Q2TBA3	Mucosa-associated lymphoid tissue lymphoma translocation protein 1 homolog	4	Molecular Function:cysteine-type endopeptidase activity (GO:0004197),Molecular Function:protein binding (GO:0005515),Biological Process:proteolysis (GO:0006508),Biological Process:positive regulation of NF-kappaB transcription factor activity (GO:0051092)	mucosa-associated lymphoid tissue lymphoma translocation protein 1	3.4.22.-	ko04064 NF-kappa B signaling pathway ko04660 T cell receptor signaling pathway ko04662 B cell receptor signaling pathway ko05152 Tuberculosis	Uncharacterized protein, contains caspase domain	R	General function prediction only ;	3	2	2	832	93.2	4.06	-	-	-	-	-	-
Map4	A0A0G2JFH2	Microtubule-associated protein (Fragment)	1	Molecular Function:tubulin binding (GO:0015631)	microtubule-associated protein 4	--	--	--	--	--	2	2	2	1441	152.7	2.36	-	-	-	-	-	-
Mars	E9QB02	Methionine--tRNA ligase, cytoplasmic	6	Molecular Function:nucleotide binding (GO:0000166),Molecular Function:aminoacyl-tRNA ligase activity (GO:0004812),Molecular Function:methionine-tRNA ligase activity (GO:0004825),Molecular Function:ATP binding (GO:0005524),Biological Process:tRNA aminoacylation for protein translation (GO:0006418),Biological Process:methionyl-tRNA aminoacylation (GO:0006431)	methionyl-tRNA synthetase	6.1.1.10	ko00450 Selenocompound metabolism ko00970 Aminoacyl-tRNA biosynthesis	Methionyl-tRNA synthetase	J	Translation, ribosomal structure and biogenesis ;	2	2	2	910	102.3	5.09	-	-	-	-	-	-
Mdh2	P08249	Malate dehydrogenase, mitochondrial	2	Molecular Function:oxidoreductase activity (GO:0016491),Biological Process:oxidation-reduction process (GO:0055114)	malate dehydrogenase	1.1.1.37	ko00020 Citrate cycle (TCA cycle) ko00270 Cysteine and methionine metabolism ko00620 Pyruvate metabolism ko00630 Glyoxylate and dicarboxylate metabolism ko01100 Metabolic pathways ko01200 Carbon metabolism	Malate/lactate dehydrogenase	C	Energy production and conversion ;	9	2	2	338	35.6	4.69	7	2	2	338	35.6	0
Mmp12	P34960	Macrophage metalloelastase	6	Molecular Function:metalloendopeptidase activity (GO:0004222),Biological Process:proteolysis (GO:0006508),Molecular Function:metallopeptidase activity (GO:0008237),Molecular Function:zinc ion binding (GO:0008270),Cellular Component:extracellular matrix (GO:0031012),Biological Process:wound healing (GO:0042060)	matrix metalloproteinase-12 (macrophage elastase)	3.4.24.65	--	Predicted Zn-dependent protease	O	Posttranslational modification, protein turnover, chaperones ;	6	3	3	473	54.9	3.5	-	-	-	-	-	-
Msr1	P30204	Macrophage scavenger receptor types I and II	3	Molecular Function:scavenger receptor activity (GO:0005044),Biological Process:receptor-mediated endocytosis (GO:0006898),Cellular Component:membrane (GO:0016020)	macrophage scavenger receptor 1	--	ko04145 Phagosome	Exopolysaccharide biosynthesis protein related to N-acetylglucosamine-1-phosphodiester alpha-N-acety...	G	Carbohydrate transport and metabolism ;	2	1	1	458	50.1	1.97	-	-	-	-	-	-
Mthfd1	Q3UZH3	Uncharacterized protein (Fragment)	6	Molecular Function:catalytic activity (GO:0003824),Molecular Function:formate-tetrahydrofolate ligase activity (GO:0004329),Molecular Function:methylenetetrahydrofolate dehydrogenase (NADP+) activity (GO:0004488),Molecular Function:ATP binding (GO:0005524),Biological Process:folic acid-containing compound biosynthetic process (GO:0009396),Biological Process:oxidation-reduction process (GO:0055114)	--	--	ko00670 One carbon pool by folate ko01100 Metabolic pathways	Formyltetrahydrofolate synthetase	F	Nucleotide transport and metabolism ;	3	2	2	937	101.4	4.64	-	-	-	-	-	-
Myl12b	Q3THE2	Myosin regulatory light chain 12B	1	Molecular Function:calcium ion binding (GO:0005509)	myosin regulatory light chain 12	--	ko04510 Focal adhesion ko04530 Tight junction ko04611 Platelet activation ko04670 Leukocyte transendothelial migration ko04810 Regulation of actin cytoskeleton	Ca2+-binding protein, EF-hand superfamily	T	Signal transduction mechanisms ;	51	9	9	172	19.8	29.46	-	-	-	-	-	-
Myo5a	D3Z4J3	Unconventional myosin-Va	4	Molecular Function:motor activity (GO:0003774),Molecular Function:protein binding (GO:0005515),Molecular Function:ATP binding (GO:0005524),Cellular Component:myosin complex (GO:0016459)	myosin V	--	--	--	--	--	14	26	26	1855	215.4	42.77	-	-	-	-	-	-
Myo9b	A0A1D5RLD1	Unconventional myosin-IXb	8	Molecular Function:motor activity (GO:0003774),Molecular Function:GTPase activator activity (GO:0005096),Molecular Function:protein binding (GO:0005515),Molecular Function:ATP binding (GO:0005524),Biological Process:signal transduction (GO:0007165),Cellular Component:myosin complex (GO:0016459),Biological Process:intracellular signal transduction (GO:0035556),Biological Process:positive regulatio…	myosin IX	--	--	--	--	--	2	4	4	1963	222.5	8.01	-	-	-	-	-	-
Naglu	O54752	Naglu	--	--	alpha-N-acetylglucosaminidase	3.2.1.50	ko00531 Glycosaminoglycan degradation ko01100 Metabolic pathways ko04142 Lysosome	Alpha-L-fucosidase	G	Carbohydrate transport and metabolism ;	2	1	1	739	82.6	1.97	-	-	-	-	-	-
Ncf1	F8WH69	Neutrophil cytosol factor 1	4	Molecular Function:protein binding (GO:0005515),Cellular Component:cytoplasm (GO:0005737),Molecular Function:superoxide-generating NADPH oxidase activity (GO:0016175),Molecular Function:phosphatidylinositol binding (GO:0035091)	neutrophil cytosolic factor 1	--	ko04062 Chemokine signaling pathway ko04145 Phagosome ko04380 Osteoclast differentiation ko04666 Fc gamma R-mediated phagocytosis ko04670 Leukocyte transendothelial migration ko05140 Leishmaniasis ko05418 Fluid shear stress and atherosclerosis	--	--	--	16	6	6	404	46	4.51	2	1	1	404	46	2.82
Ncf2	O70145	Neutrophil cytosol factor 2	1	Molecular Function:protein binding (GO:0005515)	neutrophil cytosolic factor 2	--	ko04145 Phagosome ko04380 Osteoclast differentiation ko04670 Leukocyte transendothelial migration ko05140 Leishmaniasis ko05418 Fluid shear stress and atherosclerosis	Tetratricopeptide (TPR) repeat	R	General function prediction only ;	17	7	7	525	59.4	14.04	2	1	1	525	59.4	1.83
Ncf4	P97369	Neutrophil cytosol factor 4	2	Molecular Function:protein binding (GO:0005515),Molecular Function:phosphatidylinositol binding (GO:0035091)	neutrophil cytosolic factor 4	--	ko04145 Phagosome ko04380 Osteoclast differentiation ko04670 Leukocyte transendothelial migration ko05140 Leishmaniasis	--	--	--	18	5	5	339	38.7	10.93	-	-	-	-	-	-
Ncl	P09405	Nucleolin	1	Molecular Function:nucleic acid binding (GO:0003676)	nucleolin	--	#N/A	RNA recognition motif (RRM) domain	J	Translation, ribosomal structure and biogenesis ;	7	5	5	707	76.7	3.73	3	2	2	707	76.7	0
Nek6	Q9ES70	Serine/threonine-protein kinase Nek6	3	Molecular Function:protein kinase activity (GO:0004672),Molecular Function:ATP binding (GO:0005524),Biological Process:protein phosphorylation (GO:0006468)	NIMA (never in mitosis gene a)-related kinase 6	2.7.11.1	--	PASTA domain, binds beta-lactams	M	Cell wall/membrane/envelope biogenesis ;	3	1	1	313	35.7	2	-	-	-	-	-	-
Nek9	Q69Z43	MKIAA1995 protein (Fragment)	3	Molecular Function:protein kinase activity (GO:0004672),Molecular Function:ATP binding (GO:0005524),Biological Process:protein phosphorylation (GO:0006468)	NIMA (never in mitosis gene a)-related kinase 9	2.7.11.1	--	Alpha-tubulin suppressor and related RCC1 domain-containing proteins	DZ	Cell cycle control, cell division, chromosome partitioning ; Cytoskeleton ;	1	1	1	1005	109	1.93	-	-	-	-	-	-
Nfkb2	Q4U105	NF-kB2 splice variant 4	5	Molecular Function:DNA binding (GO:0003677),Molecular Function:protein binding (GO:0005515),Cellular Component:nucleus (GO:0005634),Cellular Component:cytoplasm (GO:0005737),Biological Process:signal transduction (GO:0007165)	nuclear factor of kappa light polypeptide gene enhancer in B-cells 2	--	ko04010 MAPK signaling pathway ko04064 NF-kappa B signaling pathway ko04380 Osteoclast differentiation ko05134 Legionellosis ko05166 HTLV-I infection ko05169 Epstein-Barr virus infection ko05200 Pathways in cancer ko05203 Viral carcinogenesis ko05224 Breast cancer	Ankyrin repeat	T	Signal transduction mechanisms ;	8	5	5	900	96.8	7.71	-	-	-	-	-	-
Nop56	Q3UJZ7	Uncharacterized protein	--	--	nucleolar protein 56	--	ko03008 Ribosome biogenesis in eukaryotes	RNA processing factor Prp31, contains Nop domain	J	Translation, ribosomal structure and biogenesis ;	2	1	1	580	64.5	2.15	-	-	-	-	-	-
Nos2	P29477	Nitric oxide synthase, inducible	5	Molecular Function:nitric-oxide synthase activity (GO:0004517),Biological Process:nitric oxide biosynthetic process (GO:0006809),Molecular Function:FMN binding (GO:0010181),Molecular Function:oxidoreductase activity (GO:0016491),Biological Process:oxidation-reduction process (GO:0055114)	nitric-oxide synthase, inducible	1.14.13.39	ko00220 Arginine biosynthesis ko00330 Arginine and proline metabolism ko01100 Metabolic pathways ko04020 Calcium signaling pathway ko04066 HIF-1 signaling pathway ko04146 Peroxisome ko04371 Apelin signaling pathway ko04926 Relaxin signaling pathway ko05132 Salmonella infection ko05133 Pertussis ko05140 Leishmaniasis ko05142 Chagas disease (American trypanosomiasis) ko05145 Toxoplasmosis ko05146 A…	Nitric oxide synthase, oxygenase domain	P	Inorganic ion transport and metabolism ;	13	12	12	1144	130.5	24.06	1	1	1	1144	130.5	1.71
Nsf	P46460	Vesicle-fusing ATPase	1	Molecular Function:ATP binding (GO:0005524)	vesicle-fusing ATPase	3.6.4.6	ko04721 Synaptic vesicle cycle ko04727 GABAergic synapse ko04962 Vasopressin-regulated water reabsorption	ATP-dependent 26S proteasome regulatory subunit	O	Posttranslational modification, protein turnover, chaperones ;	12	8	8	744	82.6	15.77	2	1	1	744	82.6	1.81
Nub1	A0A0G2JGQ4	NEDD8 ultimate buster 1	--	--	--	--	--	--	--	--	4	2	2	638	73.1	4.56	2	1	1	638	73.1	0
Nudc	O35685	Nuclear migration protein nudC	--	--	--	--	--	--	--	--	3	1	1	332	38.3	2.12	-	-	-	-	-	-
Parp14	B2RSI3	Poly [ADP-ribose] polymerase	1	Molecular Function:NAD+ ADP-ribosyltransferase activity (GO:0003950)	poly [ADP-ribose] polymerase 10/14/15	2.4.2.30	--	O-acetyl-ADP-ribose deacetylase (regulator of RNase III), contains Macro domain	J	Translation, ribosomal structure and biogenesis ;	4	6	6	1817	203.6	8.92	-	-	-	-	-	-
Parp9	Q8CAS9	Protein mono-ADP-ribosyltransferase PARP9	1	Molecular Function:NAD+ ADP-ribosyltransferase activity (GO:0003950)	poly [ADP-ribose] polymerase 9	2.4.2.30	--	O-acetyl-ADP-ribose deacetylase (regulator of RNase III), contains Macro domain	J	Translation, ribosomal structure and biogenesis ;	4	3	3	866	96.6	4.27	-	-	-	-	-	-
Pdcd6ip	Q80Y09	Pdcd6ip protein	1	Molecular Function:protein binding (GO:0005515)	programmed cell death 6-interacting protein	--	ko04144 Endocytosis	--	--	--	4	4	4	872	96.3	6.31	-	-	-	-	-	-
Pdk3	Q3V250	Uncharacterized protein	--	--	pyruvate dehydrogenase kinase 2/3/4	2.7.11.2	--	--	--	--	4	2	2	415	48.1	2.17	-	-	-	-	-	-
Pdlim5	D9J302	ENH isoform 1e	2	Molecular Function:protein binding (GO:0005515),Molecular Function:zinc ion binding (GO:0008270)	--	--	--	--	--	--	2	1	1	614	66.1	2.92	-	-	-	-	-	-
Pdlim7	Q3TJD7	PDZ and LIM domain protein 7	2	Molecular Function:protein binding (GO:0005515),Molecular Function:zinc ion binding (GO:0008270)	--	--	--	--	--	--	3	1	1	457	50.1	2.79	-	-	-	-	-	-
Pfkl	P12382	ATP-dependent 6-phosphofructokinase, liver type	3	Molecular Function:6-phosphofructokinase activity (GO:0003872),Biological Process:fructose 6-phosphate metabolic process (GO:0006002),Biological Process:glycolytic process (GO:0006096)	6-phosphofructokinase 1	2.7.1.11	ko00010 Glycolysis / Gluconeogenesis ko00030 Pentose phosphate pathway ko00051 Fructose and mannose metabolism ko00052 Galactose metabolism ko01100 Metabolic pathways ko01200 Carbon metabolism ko01230 Biosynthesis of amino acids ko03018 RNA degradation ko04152 AMPK signaling pathway ko05230 Central carbon metabolism in cancer	6-phosphofructokinase	G	Carbohydrate transport and metabolism ;	7	4	4	780	85.3	8.66	-	-	-	-	-	-
Phb	P67778	Prohibitin	1	Cellular Component:membrane (GO:0016020)	prohibitin 1	--	--	Regulator of protease activity HflC, stomatin/prohibitin superfamily	O	Posttranslational modification, protein turnover, chaperones ;	15	4	4	272	29.8	4.51	8	2	2	272	29.8	0
Phb2	O35129	Prohibitin-2	1	Cellular Component:membrane (GO:0016020)	prohibitin 2	--	--	Regulator of protease activity HflC, stomatin/prohibitin superfamily	O	Posttranslational modification, protein turnover, chaperones ;	8	2	2	299	33.3	4.64	-	-	-	-	-	-
Phgdh	Q61753	D-3-phosphoglycerate dehydrogenase	3	Biological Process:metabolic process (GO:0008152),Molecular Function:NAD binding (GO:0051287),Biological Process:oxidation-reduction process (GO:0055114)	--	--	ko00260 Glycine, serine and threonine metabolism ko01100 Metabolic pathways ko01200 Carbon metabolism ko01230 Biosynthesis of amino acids	Phosphoglycerate dehydrogenase or related dehydrogenase	HR	Coenzyme transport and metabolism ; General function prediction only ;	11	5	5	533	56.5	9.93	-	-	-	-	-	-
Pik3ap1	Q9EQ32	Phosphoinositide 3-kinase adapter protein 1	--	--	phosphoinositide 3-kinase adapter protein 1	--	ko04151 PI3K-Akt signaling pathway ko04662 B cell receptor signaling pathway	--	--	--	1	1	1	811	90.9	2.01	-	-	-	-	-	-
Pkn1	P70268	Serine/threonine-protein kinase N1	5	Molecular Function:protein kinase activity (GO:0004672),Molecular Function:protein serine/threonine kinase activity (GO:0004674),Molecular Function:ATP binding (GO:0005524),Biological Process:protein phosphorylation (GO:0006468),Biological Process:signal transduction (GO:0007165)	protein kinase N	2.7.11.13	ko04151 PI3K-Akt signaling pathway ko05132 Salmonella infection	Serine/threonine protein kinase	T	Signal transduction mechanisms ;	1	1	1	946	104.3	1.82	-	-	-	-	-	-
Plec	Q05CR3	Plec1 protein (Fragment)	3	Molecular Function:protein binding (GO:0005515),Cellular Component:cytoskeleton (GO:0005856),Molecular Function:cytoskeletal protein binding (GO:0008092)	plectin	--	--	--	--	--	25	14	1	669	77.6	31.91	-	-	-	-	-	-
Plec	Q9QXS1	Plectin	3	Molecular Function:protein binding (GO:0005515),Cellular Component:cytoskeleton (GO:0005856),Molecular Function:cytoskeletal protein binding (GO:0008092)	plectin	--	--	DNA repair exonuclease SbcCD ATPase subunit	L	Replication, recombination and repair ;	22	95	81	4691	533.9	208.62	24	105	96	4691	533.9	223.33
Plekhg1	F6S200	Pleckstrin homology domain-containing, family G (with RhoGef domain) member 1 (Fragment)	2	Molecular Function:Rho guanyl-nucleotide exchange factor activity (GO:0005089),Biological Process:regulation of Rho protein signal transduction (GO:0035023)	--	--	--	--	--	--	1	1	1	1446	161.9	1.66	-	-	-	-	-	-
Plekho2	Q8K124	Pleckstrin homology domain-containing family O member 2	--	--	--	--	--	--	--	--	3	1	1	495	53.8	2.78	-	-	-	-	-	-
Plin3	Q9DBG5	Perilipin-3	--	--	perilipin-3	--	--	--	--	--	6	2	2	437	47.2	4.81	4	1	1	437	47.2	0
Por	P37040	NADPH--cytochrome P450 reductase	3	Molecular Function:FMN binding (GO:0010181),Molecular Function:oxidoreductase activity (GO:0016491),Biological Process:oxidation-reduction process (GO:0055114)	NADPH-ferrihemoprotein reductase	1.6.2.4	--	Cytochrome P450	QV	Secondary metabolites biosynthesis, transport and catabolism ; Defense mechanisms ;	3	2	2	678	77	3.74	-	-	-	-	-	-
Ppib	P24369	Peptidyl-prolyl cis-trans isomerase B	3	Biological Process:protein peptidyl-prolyl isomerization (GO:0000413),Molecular Function:peptidyl-prolyl cis-trans isomerase activity (GO:0003755),Biological Process:protein folding (GO:0006457)	peptidyl-prolyl cis-trans isomerase B (cyclophilin B)	5.2.1.8	--	Peptidyl-prolyl cis-trans isomerase (rotamase) - cyclophilin family	O	Posttranslational modification, protein turnover, chaperones ;	6	1	1	216	23.7	2.89	-	-	-	-	-	-
Prdx2	Q61171	Peroxiredoxin-2	7	Molecular Function:thioredoxin peroxidase activity (GO:0008379),Molecular Function:antioxidant activity (GO:0016209),Molecular Function:oxidoreductase activity (GO:0016491),Biological Process:removal of superoxide radicals (GO:0019430),Biological Process:cell redox homeostasis (GO:0045454),Molecular Function:peroxiredoxin activity (GO:0051920),Biological Process:oxidation-reduction process (GO:00…	peroxiredoxin (alkyl hydroperoxide reductase subunit C)	1.11.1.15	#N/A	Alkyl hydroperoxide reductase subunit AhpC (peroxiredoxin)	V	Defense mechanisms ;	32	5	5	198	21.8	10.1	-	-	-	-	-	-
Prdx6	Q6A0D0	MKIAA0106 protein (Fragment)	5	Molecular Function:antioxidant activity (GO:0016209),Molecular Function:oxidoreductase activity (GO:0016491),Biological Process:cell redox homeostasis (GO:0045454),Molecular Function:peroxiredoxin activity (GO:0051920),Biological Process:oxidation-reduction process (GO:0055114)	--	--	ko01100 Metabolic pathways	Alkyl hydroperoxide reductase subunit AhpC (peroxiredoxin)	V	Defense mechanisms ;	9	2	2	227	25.1	1.88	-	-	-	-	-	-
Prg2	Q61878	Bone marrow proteoglycan	1	Biological Process:immune response (GO:0006955)	bone marrow proteoglycan	--	ko05310 Asthma	--	--	--	5	1	1	223	24.2	2.28	-	-	-	-	-	-
Prkcd	P28867	Protein kinase C delta type	5	Molecular Function:protein kinase activity (GO:0004672),Molecular Function:protein serine/threonine kinase activity (GO:0004674),Molecular Function:ATP binding (GO:0005524),Biological Process:protein phosphorylation (GO:0006468),Biological Process:intracellular signal transduction (GO:0035556)	novel protein kinase C delta type	2.7.11.13	ko04062 Chemokine signaling pathway ko04140 Autophagy - animal ko04270 Vascular smooth muscle contraction ko04621 NOD-like receptor signaling pathway ko04666 Fc gamma R-mediated phagocytosis ko04722 Neurotrophin signaling pathway ko04750 Inflammatory mediator regulation of TRP channels ko04912 GnRH signaling pathway ko04915 Estrogen signaling pathway ko04930 Type II diabetes mellitus ko04931 Insu…	Extracellular (periplasmic) sensor domain CHASE2 (specificity unknown)	T	Signal transduction mechanisms ;	7	5	5	674	77.5	8.48	-	-	-	-	-	-
Prss1	Q9Z1R9	MCG124046	2	Molecular Function:serine-type endopeptidase activity (GO:0004252),Biological Process:proteolysis (GO:0006508)	--	--	--	Secreted trypsin-like serine protease	O	Posttranslational modification, protein turnover, chaperones ;	8	1	1	246	26.1	2.08	8	1	1	246	26.1	0
Psmc1	P62192	26S proteasome regulatory subunit 4	1	Molecular Function:ATP binding (GO:0005524)	26S proteasome regulatory subunit T2	--	ko03050 Proteasome ko05165 Human papillomavirus infection ko05169 Epstein-Barr virus infection ko05203 Viral carcinogenesis	ATP-dependent 26S proteasome regulatory subunit	O	Posttranslational modification, protein turnover, chaperones ;	12	4	3	440	49.2	5.39	-	-	-	-	-	-
Psmc2	Q8BVQ9	26S proteasome regulatory subunit 7	1	Molecular Function:ATP binding (GO:0005524)	26S proteasome regulatory subunit T1	--	ko03050 Proteasome ko05169 Epstein-Barr virus infection	ATP-dependent 26S proteasome regulatory subunit	O	Posttranslational modification, protein turnover, chaperones ;	8	3	3	475	52.8	7.09	-	-	-	-	-	-
Psmc4	P54775	26S proteasome regulatory subunit 6B	1	Molecular Function:ATP binding (GO:0005524)	26S proteasome regulatory subunit T3	--	ko03050 Proteasome ko05169 Epstein-Barr virus infection	ATP-dependent 26S proteasome regulatory subunit	O	Posttranslational modification, protein turnover, chaperones ;	10	4	4	418	47.4	1.83	-	-	-	-	-	-
Psmc6	P62334	26S proteasome regulatory subunit 10B	1	Molecular Function:ATP binding (GO:0005524)	26S proteasome regulatory subunit T4	--	ko03050 Proteasome ko05169 Epstein-Barr virus infection	ATP-dependent 26S proteasome regulatory subunit	O	Posttranslational modification, protein turnover, chaperones ;	3	1	1	389	44.1	3.6	-	-	-	-	-	-
Psmd1	Q3TXS7	26S proteasome non-ATPase regulatory subunit 1	--	--	26S proteasome regulatory subunit N2	--	ko03050 Proteasome ko05169 Epstein-Barr virus infection	Predicted NTPase, NACHT family domain	T	Signal transduction mechanisms ;	1	1	1	953	105.7	1.87	-	-	-	-	-	-
Psmd11	Q3UWW9	Uncharacterized protein	1	Molecular Function:protein binding (GO:0005515)	26S proteasome regulatory subunit N6	--	ko03050 Proteasome ko05169 Epstein-Barr virus infection	--	--	--	10	4	4	422	47.3	8.71	-	-	-	-	-	-
Psmd12	Q9D8W5	26S proteasome non-ATPase regulatory subunit 12	1	Molecular Function:protein binding (GO:0005515)	26S proteasome regulatory subunit N5	--	ko03050 Proteasome ko05169 Epstein-Barr virus infection	--	--	--	9	4	4	456	52.9	7.58	-	-	-	-	-	-
Psmd13	Q9WVJ2	26S proteasome non-ATPase regulatory subunit 13	1	Molecular Function:protein binding (GO:0005515)	26S proteasome regulatory subunit N9	--	ko03050 Proteasome ko05169 Epstein-Barr virus infection	--	--	--	5	2	2	376	42.8	1.7	-	-	-	-	-	-
Psmd2	Q3TI61	26S proteasome non-ATPase regulatory subunit 2	3	Cellular Component:proteasome complex (GO:0000502),Molecular Function:enzyme regulator activity (GO:0030234),Biological Process:regulation of protein catabolic process (GO:0042176)	26S proteasome regulatory subunit N1	--	ko03050 Proteasome ko05169 Epstein-Barr virus infection	--	--	--	15	13	13	908	100.2	20.89	2	1	1	908	100.2	3.32
Psmd4	Q3ULG4	Uncharacterized protein	1	Biological Process:ubiquitin-dependent protein catabolic process (GO:0006511)	26S proteasome regulatory subunit N10	--	ko03050 Proteasome ko05169 Epstein-Barr virus infection	--	--	--	3	1	1	379	41	1.69	-	-	-	-	-	-
Psmd7	P26516	26S proteasome non-ATPase regulatory subunit 7	2	Molecular Function:protein binding (GO:0005515),Cellular Component:proteasome regulatory particle (GO:0005838)	26S proteasome regulatory subunit N8	--	ko03050 Proteasome ko05169 Epstein-Barr virus infection	--	--	--	11	3	3	321	36.5	4.28	-	-	-	-	-	-
Ptbp1	Q3U5I2	Uncharacterized protein	1	Molecular Function:nucleic acid binding (GO:0003676)	polypyrimidine tract-binding protein 1	--	--	--	--	--	9	4	3	555	59.2	11.09	2	1	1	555	59.2	0
Ptpn12	P35831	Tyrosine-protein phosphatase non-receptor type 12	4	Molecular Function:protein tyrosine phosphatase activity (GO:0004725),Biological Process:protein dephosphorylation (GO:0006470),Biological Process:dephosphorylation (GO:0016311),Molecular Function:phosphatase activity (GO:0016791)	tyrosine-protein phosphatase non-receptor type 12/18/22	3.1.3.48	--	Protein tyrosine phosphatase	T	Signal transduction mechanisms ;	4	3	3	775	86.5	3.78	-	-	-	-	-	-
Ptpre	A0A1B0GRT6	Receptor-type tyrosine-protein phosphatase	4	Molecular Function:protein tyrosine phosphatase activity (GO:0004725),Biological Process:protein dephosphorylation (GO:0006470),Biological Process:dephosphorylation (GO:0016311),Molecular Function:phosphatase activity (GO:0016791)	receptor-type tyrosine-protein phosphatase epsilon	3.1.3.48	--	Protein tyrosine phosphatase	T	Signal transduction mechanisms ;	2	1	1	719	82.6	2.19	-	-	-	-	-	-
Pycard	Q54AA2	Apoptosis-associated speck-like protein containing CARD	1	Biological Process:regulation of apoptotic process (GO:0042981)	apoptosis-associated speck-like protein containing a CARD	--	ko04217 Necroptosis ko04621 NOD-like receptor signaling pathway ko04623 Cytosolic DNA-sensing pathway ko05132 Salmonella infection ko05133 Pertussis ko05134 Legionellosis ko05164 Influenza A	--	--	--	38	5	5	193	21.4	16.27	-	-	-	-	-	-
Pygl	Q3TJQ7	Alpha-1,4 glucan phosphorylase	2	Biological Process:carbohydrate metabolic process (GO:0005975),Molecular Function:glycogen phosphorylase activity (GO:0008184)	glycogen phosphorylase	2.4.1.1	ko00500 Starch and sucrose metabolism ko01100 Metabolic pathways ko04217 Necroptosis ko04910 Insulin signaling pathway ko04922 Glucagon signaling pathway ko04931 Insulin resistance	Glucan phosphorylase	G	Carbohydrate transport and metabolism ;	1	1	1	850	97.4	1.82	2	2	2	850	97.4	0
Pzp	Q61838	Pregnancy zone protein	3	Molecular Function:endopeptidase inhibitor activity (GO:0004866),Cellular Component:extracellular region (GO:0005576),Cellular Component:extracellular space (GO:0005615)	--	--	--	Uncharacterized conserved protein YfaS, alpha-2-macroglobulin family	R	General function prediction only ;	7	10	10	1495	165.7	21.53	-	-	-	-	-	-
Rab10	Q4FJL0	RAB10, member RAS oncogene family	2	Molecular Function:GTP binding (GO:0005525),Biological Process:small GTPase mediated signal transduction (GO:0007264)	Ras-related protein Rab-10	--	ko04144 Endocytosis ko04152 AMPK signaling pathway	GTPase SAR1 family domain	R	General function prediction only ;	17	3	1	200	22.5	3.55	-	-	-	-	-	-
Rab27a	Q9ERI2	Ras-related protein Rab-27A	2	Molecular Function:GTP binding (GO:0005525),Biological Process:small GTPase mediated signal transduction (GO:0007264)	Ras-related protein Rab-27A	--	--	GTPase SAR1 family domain	R	General function prediction only ;	5	1	1	221	25	1.92	-	-	-	-	-	-
Rab2a	Q0PD65	RAB2, member RAS oncogene family	2	Molecular Function:GTP binding (GO:0005525),Biological Process:small GTPase mediated signal transduction (GO:0007264)	Ras-related protein Rab-2A	--	ko04152 AMPK signaling pathway	GTPase SAR1 family domain	R	General function prediction only ;	7	1	1	212	23.5	2.43	-	-	-	-	-	-
Rab7	Q4FJQ0	MCG130610	2	Molecular Function:GTP binding (GO:0005525),Biological Process:small GTPase mediated signal transduction (GO:0007264)	Ras-related protein Rab-7A	--	ko04137 Mitophagy - animal ko04140 Autophagy - animal ko04144 Endocytosis ko04145 Phagosome ko05132 Salmonella infection ko05146 Amoebiasis ko05152 Tuberculosis	GTPase SAR1 family domain	R	General function prediction only ;	16	3	3	207	23.5	6.27	-	-	-	-	-	-
Rab8a	Q3UHW5	Uncharacterized protein	2	Molecular Function:GTP binding (GO:0005525),Biological Process:small GTPase mediated signal transduction (GO:0007264)	Ras-related protein Rab-8A	--	ko04144 Endocytosis ko04152 AMPK signaling pathway ko04530 Tight junction ko04972 Pancreatic secretion	GTPase SAR1 family domain	R	General function prediction only ;	31	6	2	208	23.6	6.07	11	2	1	208	23.6	0
Rab9	A2AFP5	RAB9, member RAS oncogene family (Fragment)	2	Molecular Function:GTP binding (GO:0005525),Biological Process:small GTPase mediated signal transduction (GO:0007264)	Ras-related protein Rab-9A	--	ko05162 Measles	GTPase SAR1 family domain	R	General function prediction only ;	5	1	1	202	22.9	1.71	-	-	-	-	-	-
Rap1b	Q52L50	RAS related protein 1b	4	Molecular Function:GTP binding (GO:0005525),Biological Process:signal transduction (GO:0007165),Biological Process:small GTPase mediated signal transduction (GO:0007264),Cellular Component:membrane (GO:0016020)	Ras-related protein Rap-1B	--	ko04010 MAPK signaling pathway ko04014 Ras signaling pathway ko04015 Rap1 signaling pathway ko04024 cAMP signaling pathway ko04062 Chemokine signaling pathway ko04510 Focal adhesion ko04611 Platelet activation ko04670 Leukocyte transendothelial migration ko04720 Long-term potentiation ko04722 Neurotrophin signaling pathway ko04972 Pancreatic secretion ko05211 Renal cell carcinoma	GTPase SAR1 family domain	R	General function prediction only ;	13	3	3	184	20.8	5.26	-	-	-	-	-	-
Rbmx	Q9WV02	RNA-binding motif protein, X chromosome	1	Molecular Function:nucleic acid binding (GO:0003676)	heterogeneous nuclear ribonucleoprotein G	--	ko03040 Spliceosome	RNA recognition motif (RRM) domain	J	Translation, ribosomal structure and biogenesis ;	7	2	2	391	42.3	2.76	-	-	-	-	-	-
Rela	Q04207	Transcription factor p65	6	Molecular Function:DNA binding (GO:0003677),Molecular Function:protein binding (GO:0005515),Cellular Component:nucleus (GO:0005634),Cellular Component:cytoplasm (GO:0005737),Biological Process:positive regulation of NF-kappaB transcription factor activity (GO:0051092),Cellular Component:NF-kappaB complex (GO:0071159)	transcription factor p65	--	ko01523 Antifolate resistance ko04010 MAPK signaling pathway ko04014 Ras signaling pathway ko04024 cAMP signaling pathway ko04062 Chemokine signaling pathway ko04064 NF-kappa B signaling pathway ko04066 HIF-1 signaling pathway ko04071 Sphingolipid signaling pathway ko04137 Mitophagy - animal ko04151 PI3K-Akt signaling pathway ko04210 Apoptosis ko04211 Longevity regulating pathway ko04218 Cellular…	--	--	--	2	1	1	549	60.2	1.79	-	-	-	-	-	-
Rhog	Q3UDZ1	Ras homolog gene family, member G	2	Molecular Function:GTP binding (GO:0005525),Biological Process:small GTPase mediated signal transduction (GO:0007264)	Ras homolog gene family, member G	--	ko05100 Bacterial invasion of epithelial cells ko05132 Salmonella infection	GTPase SAR1 family domain	R	General function prediction only ;	15	2	2	191	21.3	5.11	-	-	-	-	-	-
Rhot1	Q8BG51	Mitochondrial Rho GTPase 1	4	Molecular Function:GTPase activity (GO:0003924),Molecular Function:calcium ion binding (GO:0005509),Molecular Function:GTP binding (GO:0005525),Biological Process:small GTPase mediated signal transduction (GO:0007264)	mitochondrial Rho GTPase 1	3.6.5.-	ko04137 Mitophagy - animal	tRNA U34 5-carboxymethylaminomethyl modifying GTPase MnmE/TrmE	J	Translation, ribosomal structure and biogenesis ;	1	1	1	631	72.2	1.64	-	-	-	-	-	-
Ripk1	Q60855	Receptor-interacting serine/threonine-protein kinase 1	5	Molecular Function:protein kinase activity (GO:0004672),Molecular Function:protein binding (GO:0005515),Molecular Function:ATP binding (GO:0005524),Biological Process:protein phosphorylation (GO:0006468),Biological Process:signal transduction (GO:0007165)	receptor-interacting serine/threonine-protein kinase 1	2.7.11.1	ko04064 NF-kappa B signaling pathway ko04210 Apoptosis ko04217 Necroptosis ko04620 Toll-like receptor signaling pathway ko04621 NOD-like receptor signaling pathway ko04622 RIG-I-like receptor signaling pathway ko04623 Cytosolic DNA-sensing pathway ko04668 TNF signaling pathway ko05160 Hepatitis C ko05169 Epstein-Barr virus infection	Ankyrin repeat	T	Signal transduction mechanisms ;	2	1	1	656	74.8	2.21	-	-	-	-	-	-
Ripk3	Q9QZL0	Receptor-interacting serine/threonine-protein kinase 3	3	Molecular Function:protein kinase activity (GO:0004672),Molecular Function:ATP binding (GO:0005524),Biological Process:protein phosphorylation (GO:0006468)	receptor-interacting serine/threonine-protein kinase 3	2.7.11.1	ko04217 Necroptosis ko04621 NOD-like receptor signaling pathway ko04623 Cytosolic DNA-sensing pathway ko04668 TNF signaling pathway	PASTA domain, binds beta-lactams	M	Cell wall/membrane/envelope biogenesis ;	5	2	2	486	53.3	4.8	-	-	-	-	-	-
Rnasel	Q05921	2-5A-dependent ribonuclease	6	Molecular Function:ribonuclease activity (GO:0004540),Molecular Function:protein kinase activity (GO:0004672),Molecular Function:protein binding (GO:0005515),Molecular Function:ATP binding (GO:0005524),Biological Process:mRNA processing (GO:0006397),Biological Process:protein phosphorylation (GO:0006468)	ribonuclease L	--	ko04621 NOD-like receptor signaling pathway ko05160 Hepatitis C ko05164 Influenza A ko05168 Herpes simplex infection	Ankyrin repeat	T	Signal transduction mechanisms ;	1	1	1	735	83.2	1.64	-	-	-	-	-	-
Rnf213	E9Q555	E3 ubiquitin-protein ligase RNF213	4	Molecular Function:ubiquitin-protein transferase activity (GO:0004842),Molecular Function:protein binding (GO:0005515),Molecular Function:zinc ion binding (GO:0008270),Molecular Function:ATPase activity (GO:0016887)	--	--	--	--	--	--	3	16	16	5152	584.4	20.41	0	2	2	5152	584.4	0
Rnh1	A0A1B0GSG5	Ribonuclease inhibitor	1	Molecular Function:protein binding (GO:0005515)	ribonuclease inhibitor	--	--	Leucine-rich repeat (LRR) protein	K	Transcription ;	10	4	4	492	53.9	10.44	5	2	2	492	53.9	1.93
RP23-436K3.4-001	A2AM97	Ribosomal protein 10	4	Molecular Function:structural constituent of ribosome (GO:0003735),Cellular Component:intracellular (GO:0005622),Cellular Component:ribosome (GO:0005840),Biological Process:translation (GO:0006412)	large subunit ribosomal protein L10e	--	ko03010 Ribosome	Ribosomal protein L16/L10AE	J	Translation, ribosomal structure and biogenesis ;	9	3	3	214	24.6	7.27	-	-	-	-	-	-
Rpl23	P62830	60S ribosomal protein L23	3	Molecular Function:structural constituent of ribosome (GO:0003735),Cellular Component:ribosome (GO:0005840),Biological Process:translation (GO:0006412)	large subunit ribosomal protein L23e	--	ko03010 Ribosome	Ribosomal protein L14	J	Translation, ribosomal structure and biogenesis ;	36	4	4	140	14.9	9.87	-	-	-	-	-	-
Rpl30	Q58DZ3	MCG20799	4	Molecular Function:structural constituent of ribosome (GO:0003735),Cellular Component:intracellular (GO:0005622),Cellular Component:ribosome (GO:0005840),Biological Process:translation (GO:0006412)	large subunit ribosomal protein L30e	--	ko03010 Ribosome	Ribosomal protein L30E	J	Translation, ribosomal structure and biogenesis ;	10	1	1	115	12.8	2.06	10	1	1	115	12.8	0
Rpl32	P62911	60S ribosomal protein L32	4	Molecular Function:structural constituent of ribosome (GO:0003735),Cellular Component:intracellular (GO:0005622),Cellular Component:ribosome (GO:0005840),Biological Process:translation (GO:0006412)	large subunit ribosomal protein L32e	--	ko03010 Ribosome	Ribosomal protein L32E	J	Translation, ribosomal structure and biogenesis ;	16	2	2	135	15.9	3.45	-	-	-	-	-	-
Rpl35	Q6ZWV7	60S ribosomal protein L35	4	Molecular Function:structural constituent of ribosome (GO:0003735),Cellular Component:intracellular (GO:0005622),Cellular Component:ribosome (GO:0005840),Biological Process:translation (GO:0006412)	large subunit ribosomal protein L35e	--	ko03010 Ribosome	Ribosomal protein L29	J	Translation, ribosomal structure and biogenesis ;	15	2	2	123	14.5	4.24	-	-	-	-	-	-
Rpl35a	O55142	60S ribosomal protein L35a	4	Molecular Function:structural constituent of ribosome (GO:0003735),Cellular Component:intracellular (GO:0005622),Cellular Component:ribosome (GO:0005840),Biological Process:translation (GO:0006412)	large subunit ribosomal protein L35Ae	--	ko03010 Ribosome	Ribosomal protein L35AE/L33A	J	Translation, ribosomal structure and biogenesis ;	15	2	2	110	12.5	3.44	-	-	-	-	-	-
Rpl36	P47964	60S ribosomal protein L36	4	Molecular Function:structural constituent of ribosome (GO:0003735),Cellular Component:intracellular (GO:0005622),Cellular Component:ribosome (GO:0005840),Biological Process:translation (GO:0006412)	large subunit ribosomal protein L36e	--	ko03010 Ribosome	--	--	--	18	2	2	105	12.2	2.2	-	-	-	-	-	-
Rpl37a	Q3U8M3	Uncharacterized protein	4	Molecular Function:structural constituent of ribosome (GO:0003735),Cellular Component:intracellular (GO:0005622),Cellular Component:ribosome (GO:0005840),Biological Process:translation (GO:0006412)	large subunit ribosomal protein L37Ae	--	ko03010 Ribosome	Ribosomal protein L37AE/L43A	J	Translation, ribosomal structure and biogenesis ;	19	1	1	97	10.7	4.16	-	-	-	-	-	-
rplB	A0Q4I6	50S ribosomal protein L2	4	Molecular Function:structural constituent of ribosome (GO:0003735),Cellular Component:intracellular (GO:0005622),Cellular Component:ribosome (GO:0005840),Biological Process:translation (GO:0006412)	large subunit ribosomal protein L2	--	ko03010 Ribosome	Ribosomal protein L2	J	Translation, ribosomal structure and biogenesis ;	15	3	3	274	30.4	3.43	-	-	-	-	-	-
rplU	A0Q5Q2	50S ribosomal protein L21	1	Cellular Component:ribosome (GO:0005840)	--	--	--	Ribosomal protein L21	J	Translation, ribosomal structure and biogenesis ;	19	2	2	104	11.6	1.91	-	-	-	-	-	-
Rpn1	Q3U900	Dolichyl-diphosphooligosaccharide--protein glycosyltransferase subunit 1	4	Molecular Function:dolichyl-diphosphooligosaccharide-protein glycotransferase activity (GO:0004579),Cellular Component:endoplasmic reticulum (GO:0005783),Biological Process:protein glycosylation (GO:0006486),Cellular Component:integral component of membrane (GO:0016021)	oligosaccharyltransferase complex subunit alpha (ribophorin I)	--	ko00510 N-Glycan biosynthesis ko01100 Metabolic pathways ko04141 Protein processing in endoplasmic reticulum	--	--	--	4	2	2	608	68.5	4.72	-	-	-	-	-	-
Rps15a	P62245	40S ribosomal protein S15a	3	Molecular Function:structural constituent of ribosome (GO:0003735),Cellular Component:ribosome (GO:0005840),Biological Process:translation (GO:0006412)	small subunit ribosomal protein S15Ae	--	ko03010 Ribosome	Ribosomal protein S8	J	Translation, ribosomal structure and biogenesis ;	32	4	4	130	14.8	8.76	-	-	-	-	-	-
Rps24	Q9CQK2	40S ribosomal protein S24	4	Molecular Function:structural constituent of ribosome (GO:0003735),Cellular Component:intracellular (GO:0005622),Cellular Component:ribosome (GO:0005840),Biological Process:translation (GO:0006412)	--	--	--	Ribosomal protein S24E	J	Translation, ribosomal structure and biogenesis ;	9	1	1	134	15.5	2.62	-	-	-	-	-	-
Rps3	Q5YLW3	Ribosomal protein S3	1	Molecular Function:RNA binding (GO:0003723)	small subunit ribosomal protein S3e	--	ko03010 Ribosome	Ribosomal protein S3	J	Translation, ribosomal structure and biogenesis ;	45	11	11	243	26.7	18.11	-	-	-	-	-	-
Rps6ka3	A7E215	Rps6ka3 protein (Fragment)	4	Molecular Function:protein kinase activity (GO:0004672),Molecular Function:protein serine/threonine kinase activity (GO:0004674),Molecular Function:ATP binding (GO:0005524),Biological Process:protein phosphorylation (GO:0006468)	ribosomal protein S6 kinase alpha-1/2/3/6	2.7.11.1	ko04010 MAPK signaling pathway ko04114 Oocyte meiosis ko04150 mTOR signaling pathway ko04720 Long-term potentiation ko04722 Neurotrophin signaling pathway ko04914 Progesterone-mediated oocyte maturation ko04931 Insulin resistance	Cell division protein FtsN	D	Cell cycle control, cell division, chromosome partitioning ;	5	3	1	741	83.6	6.25	-	-	-	-	-	-
Rps9	Q6ZWN5	40S ribosomal protein S9	3	Molecular Function:RNA binding (GO:0003723),Cellular Component:intracellular (GO:0005622),Molecular Function:rRNA binding (GO:0019843)	small subunit ribosomal protein S9e	--	ko03010 Ribosome	Ribosomal protein S4 or related protein	J	Translation, ribosomal structure and biogenesis ;	34	10	10	194	22.6	19.26	12	3	3	194	22.6	3.76
Rsad2	Q8CBB9	Radical S-adenosyl methionine domain-containing protein 2	2	Molecular Function:catalytic activity (GO:0003824),Molecular Function:iron-sulfur cluster binding (GO:0051536)	radical S-adenosyl methionine domain-containing protein 2	--	ko05164 Influenza A	Cytidylate kinase	F	Nucleotide transport and metabolism ;	7	3	3	362	41.5	4.6	-	-	-	-	-	-
Rtn4	Q99P72	Reticulon-4	--	--	reticulon-4	--	ko05010 Alzheimer's disease	--	--	--	1	1	1	1162	126.5	2.02	-	-	-	-	-	-
Ruvbl2	Q3UXP2	RuvB-like helicase	3	Molecular Function:DNA helicase activity (GO:0003678),Molecular Function:ATP binding (GO:0005524),Molecular Function:ATP-dependent 5'-3' DNA helicase activity (GO:0043141)	RuvB-like protein 2	3.6.4.12	--	DNA helicase TIP49, TBP-interacting protein	K	Transcription ;	3	1	1	463	51.1	1.87	-	-	-	-	-	-
S100a4	P07091	Protein S100-A4	1	Molecular Function:calcium ion binding (GO:0005509)	--	--	--	--	--	--	17	2	2	101	11.7	2.08	8	1	1	101	11.7	0
S100a6	P14069	Protein S100-A6	1	Molecular Function:calcium ion binding (GO:0005509)	--	--	--	--	--	--	9	1	1	89	10	2	-	-	-	-	-	-
Samd9l	E9PX59	Sterile alpha motif domain-containing protein 9-like	1	Molecular Function:protein binding (GO:0005515)	--	--	--	--	--	--	1	1	1	1579	182.1	2.32	-	-	-	-	-	-
Sar1a	P36536	GTP-binding protein SAR1a	3	Molecular Function:GTP binding (GO:0005525),Cellular Component:intracellular (GO:0005622),Biological Process:intracellular protein transport (GO:0006886)	GTP-binding protein SAR1	3.6.5.-	ko04141 Protein processing in endoplasmic reticulum ko05134 Legionellosis	GTPase SAR1 family domain	R	General function prediction only ;	6	1	1	198	22.4	2.14	-	-	-	-	-	-
Serpina1b	P22599	Alpha-1-antitrypsin 1-2	1	Cellular Component:extracellular space (GO:0005615)	alpha-1-antitrypsin	--	ko04610 Complement and coagulation cascades	Serine protease inhibitor	O	Posttranslational modification, protein turnover, chaperones ;	4	2	2	413	45.9	1.81	-	-	-	-	-	-
Slc25a3	G5E902	MCG10343, isoform CRA_b	--	--	solute carrier family 25 (mitochondrial phosphate transporter), member 3	--	--	--	--	--	5	2	2	358	39.7	3.94	-	-	-	-	-	-
Slc4a1	P04919	Band 3 anion transport protein	5	Molecular Function:inorganic anion exchanger activity (GO:0005452),Biological Process:anion transport (GO:0006820),Molecular Function:anion transmembrane transporter activity (GO:0008509),Cellular Component:membrane (GO:0016020),Cellular Component:integral component of membrane (GO:0016021)	solute carrier family 4 (anion exchanger), member 1	--	ko04966 Collecting duct acid secretion	--	--	--	12	9	9	929	103.1	22.43	-	-	-	-	-	-
Snrpa	Q62189	U1 small nuclear ribonucleoprotein A	1	Molecular Function:nucleic acid binding (GO:0003676)	U1 small nuclear ribonucleoprotein A	--	ko03040 Spliceosome	--	--	--	3	1	1	287	31.8	1.6	-	-	-	-	-	-
Snu13	Q9D0T1	NHP2-like protein 1	2	Molecular Function:RNA binding (GO:0003723),Cellular Component:nucleolus (GO:0005730)	U4/U6 small nuclear ribonucleoprotein SNU13	--	ko03008 Ribosome biogenesis in eukaryotes ko03040 Spliceosome	Ribosomal protein L7Ae or related RNA K-turn-binding protein	J	Translation, ribosomal structure and biogenesis ;	9	1	1	128	14.2	2.31	-	-	-	-	-	-
Snx3	O70492	Sorting nexin-3	1	Molecular Function:phosphatidylinositol binding (GO:0035091)	sorting nexin-3/12	--	ko04144 Endocytosis	--	--	--	6	1	1	162	18.7	1.76	-	-	-	-	-	-
Stat1	A0A087WSP5	Signal transducer and activator of transcription	4	Molecular Function:DNA binding (GO:0003677),Molecular Function:signal transducer activity (GO:0004871),Cellular Component:nucleus (GO:0005634),Biological Process:signal transduction (GO:0007165)	signal transducer and activator of transcription 1	--	ko04062 Chemokine signaling pathway ko04217 Necroptosis ko04380 Osteoclast differentiation ko04620 Toll-like receptor signaling pathway ko04621 NOD-like receptor signaling pathway ko04630 Jak-STAT signaling pathway ko04658 Th1 and Th2 cell differentiation ko04659 Th17 cell differentiation ko04917 Prolactin signaling pathway ko04919 Thyroid hormone signaling pathway ko04933 AGE-RAGE signaling path…	--	--	--	12	7	7	755	88	14.5	2	1	1	755	88	0
Strap	B2RUC7	Serine/threonine kinase receptor associated protein	1	Molecular Function:protein binding (GO:0005515)	serine-threonine kinase receptor-associated protein	--	ko03013 RNA transport	Predicted NTPase, NACHT family domain	T	Signal transduction mechanisms ;	9	2	2	350	38.4	2.42	-	-	-	-	-	-
Syk	Q3UPF7	Tyrosine-protein kinase	4	Molecular Function:protein kinase activity (GO:0004672),Molecular Function:protein tyrosine kinase activity (GO:0004713),Molecular Function:ATP binding (GO:0005524),Biological Process:protein phosphorylation (GO:0006468)	spleen tyrosine kinase	2.7.10.2	ko04064 NF-kappa B signaling pathway ko04072 Phospholipase D signaling pathway ko04151 PI3K-Akt signaling pathway ko04380 Osteoclast differentiation ko04611 Platelet activation ko04650 Natural killer cell mediated cytotoxicity ko04662 B cell receptor signaling pathway ko04664 Fc epsilon RI signaling pathway ko04666 Fc gamma R-mediated phagocytosis ko05152 Tuberculosis ko05167 Kaposi's sarcoma-ass…	Ankyrin repeat	T	Signal transduction mechanisms ;	24	10	10	629	71.3	21.74	2	1	1	629	71.3	1.62
Tbc1d2	B1AVH7	TBC1 domain family member 2A	--	--	TBC1 domain family member 2A	--	--	--	--	--	1	1	1	922	104.2	1.95	-	-	-	-	-	-
Tgm2	P21981	Protein-glutamine gamma-glutamyltransferase 2	2	Molecular Function:protein-glutamine gamma-glutamyltransferase activity (GO:0003810),Biological Process:peptide cross-linking (GO:0018149)	transglutaminase 2	2.3.2.13	ko05016 Huntington's disease	--	--	--	14	9	9	686	77	15.51	5	3	3	686	77	2.78
Tpm3	E9Q7Q3	Tropomyosin alpha-3 chain	--	--	tropomyosin 3	--	ko04260 Cardiac muscle contraction ko04261 Adrenergic signaling in cardiomyocytes ko05200 Pathways in cancer ko05216 Thyroid cancer ko05410 Hypertrophic cardiomyopathy (HCM) ko05414 Dilated cardiomyopathy (DCM)	Chromosome segregation ATPase	D	Cell cycle control, cell division, chromosome partitioning ;	27	9	3	248	28.7	24.28	-	-	-	-	-	-
Trim14	Q14AR3	Tripartite motif-containing 14	3	Molecular Function:protein binding (GO:0005515),Cellular Component:intracellular (GO:0005622),Molecular Function:zinc ion binding (GO:0008270)	tripartite motif-containing protein 14	--	--	--	--	--	2	1	1	440	49.6	2.27	-	-	-	-	-	-
Trim25	Q61510	E3 ubiquitin/ISG15 ligase TRIM25	2	Molecular Function:protein binding (GO:0005515),Molecular Function:zinc ion binding (GO:0008270)	tripartite motif-containing protein 25	2.3.2.27	ko04064 NF-kappa B signaling pathway ko04622 RIG-I-like receptor signaling pathway ko05164 Influenza A	--	--	--	3	2	2	634	71.7	1.95	-	-	-	-	-	-
Trim30a	P15533	Tripartite motif-containing protein 30A	3	Molecular Function:protein binding (GO:0005515),Cellular Component:intracellular (GO:0005622),Molecular Function:zinc ion binding (GO:0008270)	--	--	--	--	--	--	6	2	2	496	57.3	4.31	-	-	-	-	-	-
Tuba4a	A0A0A0MQA5	Tubulin alpha chain (Fragment)	5	Molecular Function:GTPase activity (GO:0003924),Molecular Function:structural constituent of cytoskeleton (GO:0005200),Molecular Function:GTP binding (GO:0005525),Cellular Component:microtubule (GO:0005874),Biological Process:microtubule-based process (GO:0007017)	tubulin alpha	--	ko04145 Phagosome ko04210 Apoptosis ko04530 Tight junction ko04540 Gap junction	--	--	--	24	9	1	477	52.9	19.69	-	-	-	-	-	-
Tubb4b	P68372	Tubulin beta-4B chain	5	Molecular Function:GTPase activity (GO:0003924),Molecular Function:structural constituent of cytoskeleton (GO:0005200),Molecular Function:GTP binding (GO:0005525),Cellular Component:microtubule (GO:0005874),Biological Process:microtubule-based process (GO:0007017)	tubulin beta	--	ko04145 Phagosome ko04540 Gap junction	--	--	--	25	10	1	445	49.8	19.25	-	-	-	-	-	-
Twf1	Q91YR1	Twinfilin-1	3	Molecular Function:actin binding (GO:0003779),Cellular Component:intracellular (GO:0005622),Biological Process:negative regulation of actin filament polymerization (GO:0030837)	twinfilin	--	--	--	--	--	2	1	1	350	40.1	1.66	5	2	2	350	40.1	0
Txn	P10639	Thioredoxin	3	Biological Process:glycerol ether metabolic process (GO:0006662),Molecular Function:protein disulfide oxidoreductase activity (GO:0015035),Biological Process:cell redox homeostasis (GO:0045454)	thioredoxin 1	--	ko04621 NOD-like receptor signaling pathway ko05418 Fluid shear stress and atherosclerosis	Negative regulator of GroEL, contains thioredoxin-like and TPR-like domains	O	Posttranslational modification, protein turnover, chaperones ;	12	1	1	105	11.7	2.82	-	-	-	-	-	-
Uba1	A0A1S6GWH5	Uncharacterized protein	2	Biological Process:cellular protein modification process (GO:0006464),Molecular Function:small protein activating enzyme activity (GO:0008641)	ubiquitin-activating enzyme E1	6.2.1.45	ko04120 Ubiquitin mediated proteolysis ko05012 Parkinson's disease	Ubiquitin	O	Posttranslational modification, protein turnover, chaperones ;	9	9	9	1118	124.2	13.83	-	-	-	-	-	-
Uqcrq	Q9CQ69	Cytochrome b-c1 complex subunit 8	1	Molecular Function:ubiquinol-cytochrome-c reductase activity (GO:0008121)	ubiquinol-cytochrome c reductase subunit 8	--	ko00190 Oxidative phosphorylation ko01100 Metabolic pathways ko04260 Cardiac muscle contraction ko04932 Non-alcoholic fatty liver disease (NAFLD) ko05010 Alzheimer's disease ko05012 Parkinson's disease ko05016 Huntington's disease	--	--	--	26	2	2	82	9.8	2.42	-	-	-	-	-	-
Vav1	P27870	Proto-oncogene vav	5	Molecular Function:Rho guanyl-nucleotide exchange factor activity (GO:0005089),Molecular Function:protein binding (GO:0005515),Biological Process:small GTPase mediated signal transduction (GO:0007264),Biological Process:regulation of Rho protein signal transduction (GO:0035023),Biological Process:intracellular signal transduction (GO:0035556)	guanine nucleotide exchange factor VAV	--	ko04024 cAMP signaling pathway ko04062 Chemokine signaling pathway ko04510 Focal adhesion ko04650 Natural killer cell mediated cytotoxicity ko04660 T cell receptor signaling pathway ko04662 B cell receptor signaling pathway ko04664 Fc epsilon RI signaling pathway ko04666 Fc gamma R-mediated phagocytosis ko04670 Leukocyte transendothelial migration ko04810 Regulation of actin cytoskeleton	--	--	--	6	5	5	845	98.1	8.19	-	-	-	-	-	-
Vim	Q3V2S4	Uncharacterized protein	2	Molecular Function:structural molecule activity (GO:0005198),Cellular Component:intermediate filament (GO:0005882)	vimentin	--	ko05169 Epstein-Barr virus infection ko05206 MicroRNAs in cancer	--	--	--	39	20	20	466	53.7	46.89	-	-	-	-	-	-
Vps4b	Q3TN07	Vacuolar protein sorting 4b (Yeast)	1	Molecular Function:ATP binding (GO:0005524)	vacuolar protein-sorting-associated protein 4	--	ko04144 Endocytosis ko04217 Necroptosis	AAA+-type ATPase, SpoVK/Ycf46/Vps4 family	MDT	Cell wall/membrane/envelope biogenesis ; Cell cycle control, cell division, chromosome partitioning ; Signal transduction mechanisms ;	4	1	1	444	49.4	3.33	-	-	-	-	-	-
Vwa5a	Q99KC8	von Willebrand factor A domain-containing protein 5A	--	--	--	--	--	Secreted protein containing bacterial Ig-like domain and vWFA domain	R	General function prediction only ;	2	1	1	793	87.1	2.14	-	-	-	-	-	-
Wdfy4	E9Q2M9	WD repeat and FYVE domain-containing 4	1	Molecular Function:protein binding (GO:0005515)	--	--	--	WD40 repeat	R	General function prediction only ;	0	1	1	3183	354.1	2.71	-	-	-	-	-	-
Wdr91	Q7TMQ7	WD repeat-containing protein 91	1	Molecular Function:protein binding (GO:0005515)	--	--	--	WD40 repeat	R	General function prediction only ;	4	2	2	748	83.4	3.74	-	-	-	-	-	-
Xrn1	F8VQ87	5-3 exoribonuclease 1	2	Molecular Function:nucleic acid binding (GO:0003676),Molecular Function:exonuclease activity (GO:0004527)	5'-3' exoribonuclease 1	3.1.13.-	ko03008 Ribosome biogenesis in eukaryotes ko03018 RNA degradation	--	--	--	1	1	1	1723	194.6	2.01	-	-	-	-	-	-
Ywhab	Q9CQV8	14-3-3 protein beta/alpha	1	Molecular Function:protein domain specific binding (GO:0019904)	14-3-3 protein beta/theta/zeta	--	ko04110 Cell cycle ko04114 Oocyte meiosis ko04151 PI3K-Akt signaling pathway ko04390 Hippo signaling pathway ko05161 Hepatitis B ko05169 Epstein-Barr virus infection ko05203 Viral carcinogenesis	--	--	--	8	2	1	246	28.1	4.5	-	-	-	-	-	-

## Sheet: Exp2
											WT						Asc knockout
Gene	Accession	Description	GO_NUM	GO_Description	KEGG_Description	KEGG_EC	KEGG_ko	COG_Function_Description	COG_Function_Class	COG_Class_Description	Coverage....	X..Peptides	X..Unique.Peptides	X..AAs	MW..kDa.	Score.	Coverage.....1	X..Peptides.1	X..Unique.Peptides.1	X..AAs.1	MW..kDa..1	Score
0	Q31173	MHC H-2K-k protein OS=Mus musculus OX=10090 PE=3 SV=1	3	Molecular Function:protein binding (GO:0005515),Biological Process:immune response (GO:0006955),Biological Process:antigen processing and presentation (GO:0019882)	major histocompatibility complex, class I	--	ko04144 Endocytosis ko04145 Phagosome ko04218 Cellular senescence ko04514 Cell adhesion molecules (CAMs) ko04612 Antigen processing and presentation ko04940 Type I diabetes mellitus ko05165 Human papillomavirus infection ko05166 HTLV-I infection ko05167 Kaposi's sarcoma-associated herpesvirus infection ko05168 Herpes simplex infection ko05169 Epstein-Barr virus infection ko05203 Viral carcinogene…	--	--	--	6	2	1	374	42.1	5.82	-	-	-	-	-	-
43526	Q922Q1	Mitochondrial amidoxime reducing component 2 OS=Mus musculus OX=10090 GN=Marc2 PE=1 SV=1	3	Molecular Function:catalytic activity (GO:0003824),Molecular Function:molybdenum ion binding (GO:0030151),Molecular Function:pyridoxal phosphate binding (GO:0030170)	--	--	--	Uncharacterized conserved protein YcbX, contains MOSC and Fe-S domains	R	General function prediction only ;	4	2	2	338	38.2	1.85	-	-	-	-	-	-
43717	Q80UG5	Septin-9 OS=Mus musculus OX=10090 GN=Sept9 PE=1 SV=1	1	Molecular Function:GTP binding (GO:0005525)	septin 3/9/12	--	ko05100 Bacterial invasion of epithelial cells	Predicted GTPase	R	General function prediction only ;	5	3	3	583	65.5	4.48	-	-	-	-	-	-
43719	A0A0J9YUL3	Septin 11, isoform CRA_b OS=Mus musculus OX=10090 GN=Sept11 PE=1 SV=1	1	Molecular Function:GTP binding (GO:0005525)	septin 6/8/11	--	ko05100 Bacterial invasion of epithelial cells	--	--	--	12	4	3	432	49.8	13.06	-	-	-	-	-	-
4930544G11Rik	C0IQA7	Testis specific expressed protein 5 OS=Mus musculus OX=10090 GN=4930544G11Rik PE=2 SV=1	2	Molecular Function:GTP binding (GO:0005525),Biological Process:small GTPase mediated signal transduction (GO:0007264)	Ras homolog gene family, member A	--	ko04014 Ras signaling pathway ko04015 Rap1 signaling pathway ko04022 cGMP-PKG signaling pathway ko04024 cAMP signaling pathway ko04062 Chemokine signaling pathway ko04071 Sphingolipid signaling pathway ko04072 Phospholipase D signaling pathway ko04144 Endocytosis ko04150 mTOR signaling pathway ko04270 Vascular smooth muscle contraction ko04310 Wnt signaling pathway ko04350 TGF-beta signaling path…	GTPase SAR1 family domain	R	General function prediction only ;	18	2	1	193	21.6	7.13	-	-	-	-	-	-
Aars	Q3TZ32	Uncharacterized protein OS=Mus musculus OX=10090 GN=Aars PE=2 SV=1	7	Molecular Function:nucleotide binding (GO:0000166),Molecular Function:nucleic acid binding (GO:0003676),Molecular Function:alanine-tRNA ligase activity (GO:0004813),Molecular Function:ATP binding (GO:0005524),Cellular Component:cytoplasm (GO:0005737),Biological Process:alanyl-tRNA aminoacylation (GO:0006419),Biological Process:tRNA aminoacylation (GO:0043039)	alanyl-tRNA synthetase	6.1.1.7	ko00970 Aminoacyl-tRNA biosynthesis	Alanyl-tRNA synthetase	J	Translation, ribosomal structure and biogenesis ;	3	3	3	968	106.8	6.85	-	-	-	-	-	-
Abcd1	P48410	ATP-binding cassette sub-family D member 1 OS=Mus musculus OX=10090 GN=Abcd1 PE=1 SV=1	7	Molecular Function:ATP binding (GO:0005524),Cellular Component:peroxisomal membrane (GO:0005778),Biological Process:fatty acid beta-oxidation (GO:0006635),Biological Process:transport (GO:0006810),Cellular Component:integral component of membrane (GO:0016021),Molecular Function:ATPase activity (GO:0016887),Biological Process:transmembrane transport (GO:0055085)	ATP-binding cassette, subfamily D (ALD), member 1	--	ko02010 ABC transporters ko04146 Peroxisome	ABC-type uncharacterized transport system, permease and ATPase components	R	General function prediction only ;	6	3	3	736	81.8	6.94	-	-	-	-	-	-
Abce1	P61222	ATP-binding cassette sub-family E member 1 OS=Mus musculus OX=10090 GN=Abce1 PE=1 SV=1	2	Molecular Function:ATP binding (GO:0005524),Molecular Function:ATPase activity (GO:0016887)	ATP-binding cassette, sub-family E, member 1	--	--	Translation initiation factor RLI1, contains Fe-S and AAA+ ATPase domains	J	Translation, ribosomal structure and biogenesis ;	3	1	1	599	67.3	3.18	-	-	-	-	-	-
Abcf2	Q3UVI9	Uncharacterized protein OS=Mus musculus OX=10090 GN=Abcf2 PE=2 SV=1	2	Molecular Function:ATP binding (GO:0005524),Molecular Function:ATPase activity (GO:0016887)	ATP-binding cassette, subfamily F, member 2	--	--	ATPase components of ABC transporters with duplicated ATPase domains	R	General function prediction only ;	7	3	3	628	71.8	9.65	-	-	-	-	-	-
Abcf3	Q8K268	ATP-binding cassette sub-family F member 3 OS=Mus musculus OX=10090 GN=Abcf3 PE=1 SV=1	2	Molecular Function:ATP binding (GO:0005524),Molecular Function:ATPase activity (GO:0016887)	ATP-binding cassette, subfamily F, member 3	--	--	ATPase components of ABC transporters with duplicated ATPase domains	R	General function prediction only ;	6	3	3	709	79.8	9.31	-	-	-	-	-	-
Abhd12	Q99LR1	Monoacylglycerol lipase ABHD12 OS=Mus musculus OX=10090 GN=Abhd12 PE=1 SV=2	1	Molecular Function:acylglycerol lipase activity (GO:0047372)	abhydrolase domain-containing protein 12	3.1.1.23	--	Fermentation-respiration switch protein FrsA, has esterase activity, DUF1100 family	T	Signal transduction mechanisms ;	6	2	2	398	45.2	4.37	-	-	-	-	-	-
Abhd5	Q9DBL9	1-acylglycerol-3-phosphate O-acyltransferase ABHD5 OS=Mus musculus OX=10090 GN=Abhd5 PE=1 SV=1	--	--	abhydrolase domain-containing protein 5	2.3.1.51	ko04923 Regulation of lipolysis in adipocytes	Pimeloyl-ACP methyl ester carboxylesterase	HR	Coenzyme transport and metabolism ; General function prediction only ;	5	1	1	351	39.1	2.55	-	-	-	-	-	-
Abr	A0A2X0U2A7	ABR (Fragment) OS=Mus musculus OX=10090 GN=Abr PE=4 SV=1	4	Molecular Function:Rho guanyl-nucleotide exchange factor activity (GO:0005089),Molecular Function:protein binding (GO:0005515),Biological Process:signal transduction (GO:0007165),Biological Process:regulation of Rho protein signal transduction (GO:0035023)	active breakpoint cluster region-related protein	--	--	--	--	--	10	7	7	871	98.9	16.74	-	-	-	-	-	-
Acaa1a	Q921H8	3-ketoacyl-CoA thiolase A, peroxisomal OS=Mus musculus OX=10090 GN=Acaa1a PE=1 SV=1	1	Biological Process:metabolic process (GO:0008152)	acetyl-CoA acyltransferase 1	2.3.1.16	ko00071 Fatty acid degradation ko00280 Valine, leucine and isoleucine degradation ko00592 alpha-Linolenic acid metabolism ko01040 Biosynthesis of unsaturated fatty acids ko01100 Metabolic pathways ko01212 Fatty acid metabolism ko03320 PPAR signaling pathway ko04146 Peroxisome	Acetyl-CoA acetyltransferase	I	Lipid transport and metabolism ;	11	3	3	424	43.9	6.73	-	-	-	-	-	-
Acaa2	Q3UKH3	Uncharacterized protein OS=Mus musculus OX=10090 GN=Acaa2 PE=2 SV=1	1	Biological Process:metabolic process (GO:0008152)	acetyl-CoA acyltransferase 2	2.3.1.16	ko00062 Fatty acid elongation ko00071 Fatty acid degradation ko00280 Valine, leucine and isoleucine degradation ko01100 Metabolic pathways ko01212 Fatty acid metabolism	Acetyl-CoA acetyltransferase	I	Lipid transport and metabolism ;	3	1	1	397	41.8	2.21	-	-	-	-	-	-
Acaca	Q5SWU9	Acetyl-CoA carboxylase 1 OS=Mus musculus OX=10090 GN=Acaca PE=1 SV=1	6	Molecular Function:acetyl-CoA carboxylase activity (GO:0003989),Molecular Function:biotin carboxylase activity (GO:0004075),Molecular Function:ATP binding (GO:0005524),Biological Process:fatty acid biosynthetic process (GO:0006633),Molecular Function:ligase activity (GO:0016874),Molecular Function:metal ion binding (GO:0046872)	--	--	ko00061 Fatty acid biosynthesis ko00620 Pyruvate metabolism ko00640 Propanoate metabolism ko01100 Metabolic pathways ko01212 Fatty acid metabolism ko04152 AMPK signaling pathway ko04910 Insulin signaling pathway ko04922 Glucagon signaling pathway	Biotin carboxylase	I	Lipid transport and metabolism ;	1	1	1	2345	265.1	1.69	-	-	-	-	-	-
Acad10	Q8K370	Acyl-CoA dehydrogenase family member 10 OS=Mus musculus OX=10090 GN=Acad10 PE=1 SV=1	5	Molecular Function:acyl-CoA dehydrogenase activity (GO:0003995),Biological Process:metabolic process (GO:0008152),Molecular Function:hydrolase activity (GO:0016787),Molecular Function:flavin adenine dinucleotide binding (GO:0050660),Biological Process:oxidation-reduction process (GO:0055114)	acyl-CoA dehydrogenase family member 10	--	--	Acyl-CoA dehydrogenase related to the alkylation response protein AidB	I	Lipid transport and metabolism ;	1	1	1	1069	118.9	2.52	-	-	-	-	-	-
Acadl	A0A0R4J083	Long-chain-specific acyl-CoA dehydrogenase, mitochondrial OS=Mus musculus OX=10090 GN=Acadl PE=1 SV=1	4	Molecular Function:acyl-CoA dehydrogenase activity (GO:0003995),Biological Process:metabolic process (GO:0008152),Molecular Function:flavin adenine dinucleotide binding (GO:0050660),Biological Process:oxidation-reduction process (GO:0055114)	long-chain-acyl-CoA dehydrogenase	1.3.8.8	ko00071 Fatty acid degradation ko01100 Metabolic pathways ko01212 Fatty acid metabolism ko03320 PPAR signaling pathway	Acyl-CoA dehydrogenase related to the alkylation response protein AidB	I	Lipid transport and metabolism ;	3	1	1	430	47.9	2.72	-	-	-	-	-	-
Acadm	P45952	Medium-chain specific acyl-CoA dehydrogenase, mitochondrial OS=Mus musculus OX=10090 GN=Acadm PE=1 SV=1	4	Molecular Function:acyl-CoA dehydrogenase activity (GO:0003995),Biological Process:metabolic process (GO:0008152),Molecular Function:flavin adenine dinucleotide binding (GO:0050660),Biological Process:oxidation-reduction process (GO:0055114)	acyl-CoA dehydrogenase	1.3.8.7	ko00071 Fatty acid degradation ko00280 Valine, leucine and isoleucine degradation ko00410 beta-Alanine metabolism ko00640 Propanoate metabolism ko01100 Metabolic pathways ko01200 Carbon metabolism ko01212 Fatty acid metabolism ko03320 PPAR signaling pathway	Acyl-CoA dehydrogenase related to the alkylation response protein AidB	I	Lipid transport and metabolism ;	6	2	2	421	46.5	5.12	-	-	-	-	-	-
Acadvl	P50544	Very long-chain specific acyl-CoA dehydrogenase, mitochondrial OS=Mus musculus OX=10090 GN=Acadvl PE=1 SV=3	4	Molecular Function:acyl-CoA dehydrogenase activity (GO:0003995),Biological Process:metabolic process (GO:0008152),Molecular Function:flavin adenine dinucleotide binding (GO:0050660),Biological Process:oxidation-reduction process (GO:0055114)	very long chain acyl-CoA dehydrogenase	1.3.8.9	ko00071 Fatty acid degradation ko01100 Metabolic pathways ko01212 Fatty acid metabolism	Acyl-CoA dehydrogenase related to the alkylation response protein AidB	I	Lipid transport and metabolism ;	4	2	2	656	70.8	5.41	-	-	-	-	-	-
Acap1	Q8K2H4	Arf-GAP with coiled-coil, ANK repeat and PH domain-containing protein 1 OS=Mus musculus OX=10090 GN=Acap1 PE=1 SV=1	2	Molecular Function:GTPase activator activity (GO:0005096),Molecular Function:protein binding (GO:0005515)	Arf-GAP with coiled-coil, ANK repeat and PH domain-containing protein	--	ko04144 Endocytosis	Ankyrin repeat	T	Signal transduction mechanisms ;	6	3	3	740	81.7	6.98	-	-	-	-	-	-
Acot7	E9PYH2	Cytosolic acyl coenzyme A thioester hydrolase OS=Mus musculus OX=10090 GN=Acot7 PE=1 SV=1	--	--	acyl-coenzyme A thioesterase 7	3.1.2.2	ko00062 Fatty acid elongation ko01040 Biosynthesis of unsaturated fatty acids	Acyl-CoA hydrolase	I	Lipid transport and metabolism ;	6	2	2	384	42.8	4.27	-	-	-	-	-	-
Acsl1	D3Z041	Long-chain-fatty-acid--CoA ligase 1 OS=Mus musculus OX=10090 GN=Acsl1 PE=1 SV=1	2	Molecular Function:catalytic activity (GO:0003824),Biological Process:metabolic process (GO:0008152)	long-chain acyl-CoA synthetase	6.2.1.3	ko00061 Fatty acid biosynthesis ko00071 Fatty acid degradation ko01100 Metabolic pathways ko01212 Fatty acid metabolism ko03320 PPAR signaling pathway ko04146 Peroxisome ko04216 Ferroptosis ko04920 Adipocytokine signaling pathway	Long-chain acyl-CoA synthetase (AMP-forming)	I	Lipid transport and metabolism ;	19	12	11	699	78	35.07	-	-	-	-	-	-
Acsl4	Q9QUJ7	Long-chain-fatty-acid--CoA ligase 4 OS=Mus musculus OX=10090 GN=Acsl4 PE=1 SV=2	2	Molecular Function:catalytic activity (GO:0003824),Biological Process:metabolic process (GO:0008152)	long-chain acyl-CoA synthetase	6.2.1.3	ko00061 Fatty acid biosynthesis ko00071 Fatty acid degradation ko01100 Metabolic pathways ko01212 Fatty acid metabolism ko03320 PPAR signaling pathway ko04146 Peroxisome ko04216 Ferroptosis ko04920 Adipocytokine signaling pathway	Long-chain acyl-CoA synthetase (AMP-forming)	I	Lipid transport and metabolism ;	10	5	5	711	79	16.67	-	-	-	-	-	-
Acsl5	Q3UC67	Acyl-CoA synthetase long-chain family member 5, isoform CRA_b OS=Mus musculus OX=10090 GN=Acsl5 PE=1 SV=1	2	Molecular Function:catalytic activity (GO:0003824),Biological Process:metabolic process (GO:0008152)	long-chain acyl-CoA synthetase	6.2.1.3	ko00061 Fatty acid biosynthesis ko00071 Fatty acid degradation ko01100 Metabolic pathways ko01212 Fatty acid metabolism ko03320 PPAR signaling pathway ko04146 Peroxisome ko04216 Ferroptosis ko04920 Adipocytokine signaling pathway	Long-chain acyl-CoA synthetase (AMP-forming)	I	Lipid transport and metabolism ;	3	2	1	683	76.2	4.99	-	-	-	-	-	-
Actb	Q3TIJ9	Uncharacterized protein OS=Mus musculus OX=10090 GN=Actb PE=2 SV=1	--	--	actin beta/gamma 1	--	ko04015 Rap1 signaling pathway ko04145 Phagosome ko04210 Apoptosis ko04390 Hippo signaling pathway ko04510 Focal adhesion ko04520 Adherens junction ko04530 Tight junction ko04611 Platelet activation ko04670 Leukocyte transendothelial migration ko04810 Regulation of actin cytoskeleton ko04919 Thyroid hormone signaling pathway ko04921 Oxytocin signaling pathway ko05100 Bacterial invasion of epithel…	Actin-related protein	Z	Cytoskeleton ;	75	29	1	375	41.6	430.66	-	-	-	-	-	-
Actb	Q3UGS0	Uncharacterized protein OS=Mus musculus OX=10090 GN=Actb PE=2 SV=1	--	--	actin beta/gamma 1	--	ko04015 Rap1 signaling pathway ko04145 Phagosome ko04210 Apoptosis ko04390 Hippo signaling pathway ko04510 Focal adhesion ko04520 Adherens junction ko04530 Tight junction ko04611 Platelet activation ko04670 Leukocyte transendothelial migration ko04810 Regulation of actin cytoskeleton ko04919 Thyroid hormone signaling pathway ko04921 Oxytocin signaling pathway ko05100 Bacterial invasion of epithel…	Actin-related protein	Z	Cytoskeleton ;	85	32	1	375	41.7	666.9	-	-	-	-	-	-
Actc1	P68033	Actin, alpha cardiac muscle 1 OS=Mus musculus OX=10090 GN=Actc1 PE=1 SV=1	--	--	actin, alpha cardiac muscle	--	ko04260 Cardiac muscle contraction ko04261 Adrenergic signaling in cardiomyocytes ko05410 Hypertrophic cardiomyopathy (HCM) ko05414 Dilated cardiomyopathy (DCM)	Actin-related protein	Z	Cytoskeleton ;	62	25	5	377	42	285.88	-	-	-	-	-	-
Actg1	P63260	Actin, cytoplasmic 2 OS=Mus musculus OX=10090 GN=Actg1 PE=1 SV=1	--	--	actin beta/gamma 1	--	ko04015 Rap1 signaling pathway ko04145 Phagosome ko04210 Apoptosis ko04390 Hippo signaling pathway ko04510 Focal adhesion ko04520 Adherens junction ko04530 Tight junction ko04611 Platelet activation ko04670 Leukocyte transendothelial migration ko04810 Regulation of actin cytoskeleton ko04919 Thyroid hormone signaling pathway ko04921 Oxytocin signaling pathway ko05100 Bacterial invasion of epithel…	Actin-related protein	Z	Cytoskeleton ;	90	34	1	375	41.8	684.36	-	-	-	-	-	-
Actr1a	P61164	Alpha-centractin OS=Mus musculus OX=10090 GN=Actr1a PE=1 SV=1	1	Cellular Component:dynactin complex (GO:0005869)	centractin	--	--	Actin-related protein	Z	Cytoskeleton ;	5	2	2	376	42.6	1.9	-	-	-	-	-	-
Adar	Q99MU3	Double-stranded RNA-specific adenosine deaminase OS=Mus musculus OX=10090 GN=Adar PE=1 SV=2	4	Molecular Function:RNA binding (GO:0003723),Molecular Function:double-stranded RNA adenosine deaminase activity (GO:0003726),Molecular Function:adenosine deaminase activity (GO:0004000),Biological Process:RNA processing (GO:0006396)	double-stranded RNA-specific adenosine deaminase	3.5.4.37	ko04623 Cytosolic DNA-sensing pathway ko05162 Measles ko05164 Influenza A	--	--	--	2	2	2	1178	130.4	3.95	-	-	-	-	-	-
Add1	Q8K232	Adducin 1 (Alpha) OS=Mus musculus OX=10090 GN=Add1 PE=2 SV=1	1	Cellular Component:cytoskeleton (GO:0005856)	adducin	--	--	Ribulose-5-phosphate 4-epimerase/Fuculose-1-phosphate aldolase	G	Carbohydrate transport and metabolism ;	2	1	1	735	80.6	2.18	-	-	-	-	-	-
Agfg2	Q3U2K8	Arf-GAP domain and FG repeat-containing protein 2 OS=Mus musculus OX=10090 GN=Agfg2 PE=1 SV=1	1	Molecular Function:GTPase activator activity (GO:0005096)	--	--	--	--	--	--	2	1	1	490	50.2	2.12	-	-	-	-	-	-
Aifm2	Q8BUE4	Apoptosis-inducing factor 2 OS=Mus musculus OX=10090 GN=Aifm2 PE=1 SV=1	2	Molecular Function:oxidoreductase activity (GO:0016491),Biological Process:oxidation-reduction process (GO:0055114)	--	--	--	NADH dehydrogenase, FAD-containing subunit	C	Energy production and conversion ;	6	2	2	373	40.6	5.16	-	-	-	-	-	-
Aip	O08915	AH receptor-interacting protein OS=Mus musculus OX=10090 GN=Aip PE=1 SV=1	1	Molecular Function:protein binding (GO:0005515)	AH receptor-interacting protein	--	--	--	--	--	4	1	1	330	37.6	3.35	-	-	-	-	-	-
Akap13	A0A140LJJ5	A-kinase anchor protein 13 OS=Mus musculus OX=10090 GN=Akap13 PE=1 SV=1	4	Molecular Function:cAMP-dependent protein kinase activity (GO:0004691),Molecular Function:Rho guanyl-nucleotide exchange factor activity (GO:0005089),Biological Process:regulation of Rho protein signal transduction (GO:0035023),Biological Process:intracellular signal transduction (GO:0035556)	A-kinase anchor protein 13	--	--	Signal transducer regulating beta-lactamase production, contains metallopeptidase domain	T	Signal transduction mechanisms ;	1	3	3	2794	305.8	7.31	-	-	-	-	-	-
Akap8	Q059U9	A kinase (PRKA) anchor protein 8 OS=Mus musculus OX=10090 GN=Akap8 PE=1 SV=1	2	Molecular Function:DNA binding (GO:0003677),Cellular Component:nucleus (GO:0005634)	A-kinase anchor protein 8	--	--	--	--	--	2	1	1	687	76.2	1.7	2	1	1	687	76.2	0
Akr1a1	Q3UJW9	Uncharacterized protein OS=Mus musculus OX=10090 GN=Akr1a1 PE=2 SV=1	2	Molecular Function:oxidoreductase activity (GO:0016491),Biological Process:oxidation-reduction process (GO:0055114)	alcohol dehydrogenase (NADP+)	1.1.1.2	ko00010 Glycolysis / Gluconeogenesis ko00040 Pentose and glucuronate interconversions ko00561 Glycerolipid metabolism ko01100 Metabolic pathways	Aldo/keto reductase, related to diketogulonate reductase	Q	Secondary metabolites biosynthesis, transport and catabolism ;	2	1	1	325	36.6	2.38	-	-	-	-	-	-
Alas1	Q8VC19	5-aminolevulinate synthase, nonspecific, mitochondrial OS=Mus musculus OX=10090 GN=Alas1 PE=1 SV=2	5	Molecular Function:5-aminolevulinate synthase activity (GO:0003870),Cellular Component:mitochondrial matrix (GO:0005759),Biological Process:porphyrin-containing compound metabolic process (GO:0006778),Biological Process:biosynthetic process (GO:0009058),Molecular Function:pyridoxal phosphate binding (GO:0030170)	5-aminolevulinate synthase	2.3.1.37	ko00260 Glycine, serine and threonine metabolism ko00860 Porphyrin and chlorophyll metabolism ko01100 Metabolic pathways	7-keto-8-aminopelargonate synthetase or related enzyme	H	Coenzyme transport and metabolism ;	2	1	1	642	71	4.05	-	-	-	-	-	-
Aldh16a1	A0A1B0GSU0	Aldehyde dehydrogenase family 16 member A1 OS=Mus musculus OX=10090 GN=Aldh16a1 PE=1 SV=1	3	Biological Process:metabolic process (GO:0008152),Molecular Function:oxidoreductase activity (GO:0016491),Biological Process:oxidation-reduction process (GO:0055114)	--	--	--	Acyl-CoA reductase or other NAD-dependent aldehyde dehydrogenase	C	Energy production and conversion ;	2	1	1	802	84.7	2.31	-	-	-	-	-	-
Aldh1b1	Q9CZS1	Aldehyde dehydrogenase X, mitochondrial OS=Mus musculus OX=10090 GN=Aldh1b1 PE=1 SV=1	3	Biological Process:metabolic process (GO:0008152),Molecular Function:oxidoreductase activity (GO:0016491),Biological Process:oxidation-reduction process (GO:0055114)	aldehyde dehydrogenase (NAD+)	1.2.1.3	ko00010 Glycolysis / Gluconeogenesis ko00053 Ascorbate and aldarate metabolism ko00071 Fatty acid degradation ko00280 Valine, leucine and isoleucine degradation ko00310 Lysine degradation ko00330 Arginine and proline metabolism ko00340 Histidine metabolism ko00380 Tryptophan metabolism ko00410 beta-Alanine metabolism ko00561 Glycerolipid metabolism ko00620 Pyruvate metabolism ko01100 Metabolic pa…	Acyl-CoA reductase or other NAD-dependent aldehyde dehydrogenase	C	Energy production and conversion ;	3	2	1	519	57.5	3.46	-	-	-	-	-	-
Aldh3a2	B1ATI0	Aldehyde dehydrogenase OS=Mus musculus OX=10090 GN=Aldh3a2 PE=1 SV=1	3	Biological Process:metabolic process (GO:0008152),Molecular Function:oxidoreductase activity (GO:0016491),Biological Process:oxidation-reduction process (GO:0055114)	aldehyde dehydrogenase (NAD+)	1.2.1.3	ko00010 Glycolysis / Gluconeogenesis ko00053 Ascorbate and aldarate metabolism ko00071 Fatty acid degradation ko00280 Valine, leucine and isoleucine degradation ko00310 Lysine degradation ko00330 Arginine and proline metabolism ko00340 Histidine metabolism ko00380 Tryptophan metabolism ko00410 beta-Alanine metabolism ko00561 Glycerolipid metabolism ko00620 Pyruvate metabolism ko01100 Metabolic pa…	Acyl-CoA reductase or other NAD-dependent aldehyde dehydrogenase	C	Energy production and conversion ;	2	1	1	532	59.2	2	-	-	-	-	-	-
Aldh3b1	Q3TX25	Aldehyde dehydrogenase OS=Mus musculus OX=10090 GN=Aldh3b1 PE=1 SV=1	3	Biological Process:metabolic process (GO:0008152),Molecular Function:oxidoreductase activity (GO:0016491),Biological Process:oxidation-reduction process (GO:0055114)	aldehyde dehydrogenase (NAD(P)+)	1.2.1.5	ko00010 Glycolysis / Gluconeogenesis ko00340 Histidine metabolism ko00350 Tyrosine metabolism ko00360 Phenylalanine metabolism ko00410 beta-Alanine metabolism ko00980 Metabolism of xenobiotics by cytochrome P450 ko00982 Drug metabolism - cytochrome P450 ko01100 Metabolic pathways ko05204 Chemical carcinogenesis	Acyl-CoA reductase or other NAD-dependent aldehyde dehydrogenase	C	Energy production and conversion ;	6	2	2	468	52.3	6.15	-	-	-	-	-	-
Aldoa	A6ZI44	Fructose-bisphosphate aldolase OS=Mus musculus OX=10090 GN=Aldoa PE=1 SV=1	2	Molecular Function:fructose-bisphosphate aldolase activity (GO:0004332),Biological Process:glycolytic process (GO:0006096)	fructose-bisphosphate aldolase, class I	4.1.2.13	ko00010 Glycolysis / Gluconeogenesis ko00030 Pentose phosphate pathway ko00051 Fructose and mannose metabolism ko01100 Metabolic pathways ko01200 Carbon metabolism ko01230 Biosynthesis of amino acids	Fructose-bisphosphate aldolase class 1	G	Carbohydrate transport and metabolism ;	47	12	11	418	45.1	47.87	3	1	1	418	45.1	0
Aldoc	P05063	Fructose-bisphosphate aldolase C OS=Mus musculus OX=10090 GN=Aldoc PE=1 SV=4	2	Molecular Function:fructose-bisphosphate aldolase activity (GO:0004332),Biological Process:glycolytic process (GO:0006096)	fructose-bisphosphate aldolase, class I	4.1.2.13	ko00010 Glycolysis / Gluconeogenesis ko00030 Pentose phosphate pathway ko00051 Fructose and mannose metabolism ko01100 Metabolic pathways ko01200 Carbon metabolism ko01230 Biosynthesis of amino acids	Fructose-bisphosphate aldolase class 1	G	Carbohydrate transport and metabolism ;	11	2	1	363	39.4	8.35	-	-	-	-	-	-
Ampd2	A2AE27	AMP deaminase OS=Mus musculus OX=10090 GN=Ampd2 PE=1 SV=1	3	Molecular Function:AMP deaminase activity (GO:0003876),Molecular Function:deaminase activity (GO:0019239),Biological Process:IMP salvage (GO:0032264)	AMP deaminase	3.5.4.6	ko00230 Purine metabolism ko01100 Metabolic pathways	Adenosine deaminase	F	Nucleotide transport and metabolism ;	1	1	1	824	94.6	2.09	-	-	-	-	-	-
Anapc1	B7ZNX2	Anaphase promoting complex subunit 1 OS=Mus musculus OX=10090 GN=Anapc1 PE=2 SV=1	1	Cellular Component:anaphase-promoting complex (GO:0005680)	anaphase-promoting complex subunit 1	--	ko04110 Cell cycle ko04114 Oocyte meiosis ko04120 Ubiquitin mediated proteolysis ko04914 Progesterone-mediated oocyte maturation ko05166 HTLV-I infection	--	--	--	1	1	1	1944	215.9	2.23	-	-	-	-	-	-
Ankfy1	B7ZP20	Ankyrin repeat and FYVE domain containing 1 OS=Mus musculus OX=10090 GN=Ankfy1 PE=2 SV=1	2	Molecular Function:protein binding (GO:0005515),Molecular Function:metal ion binding (GO:0046872)	rabankyrin-5	--	--	Ankyrin repeat	T	Signal transduction mechanisms ;	3	4	4	1169	128.6	7.77	-	-	-	-	-	-
Ankhd1	E9PUR0	Ankyrin repeat and KH domain-containing 1 OS=Mus musculus OX=10090 GN=Ankhd1 PE=1 SV=1	3	Molecular Function:nucleic acid binding (GO:0003676),Molecular Function:RNA binding (GO:0003723),Molecular Function:protein binding (GO:0005515)	ankyrin repeat domain-containing protein 17	--	--	Predicted ATPase, archaeal AAA+ ATPase superfamily	R	General function prediction only ;	0	1	1	2548	269.5	2.68	-	-	-	-	-	-
Ankrd13a	Q3U0V3	Uncharacterized protein OS=Mus musculus OX=10090 GN=Ankrd13a PE=2 SV=1	1	Molecular Function:protein binding (GO:0005515)	ankyrin repeat domain-containing protein 13	--	--	Ankyrin repeat	T	Signal transduction mechanisms ;	2	1	1	588	67.1	3.01	-	-	-	-	-	-
Ankrd44	E9QNQ2	Serine/threonine-protein phosphatase 6 regulatory ankyrin repeat subunit B OS=Mus musculus OX=10090 GN=Ankrd44 PE=1 SV=1	1	Molecular Function:protein binding (GO:0005515)	serine/threonine-protein phosphatase 6 regulatory ankyrin repeat subunit B	--	--	Chromosome segregation ATPase	D	Cell cycle control, cell division, chromosome partitioning ;	1	1	1	1011	109.3	1.75	-	-	-	-	-	-
Anp32b	Q9EST5	Acidic leucine-rich nuclear phosphoprotein 32 family member B OS=Mus musculus OX=10090 GN=Anp32b PE=1 SV=1	1	Molecular Function:protein binding (GO:0005515)	acidic leucine-rich nuclear phosphoprotein 32 family member B	--	--	--	--	--	4	1	1	272	31.1	1.74	-	-	-	-	-	-
Anxa1	B7STB7	Annexin OS=Mus musculus OX=10090 GN=Anxa1 PE=2 SV=1	3	Molecular Function:phospholipase inhibitor activity (GO:0004859),Molecular Function:calcium ion binding (GO:0005509),Molecular Function:calcium-dependent phospholipid binding (GO:0005544)	annexin A1	--	--	--	--	--	47	12	12	346	38.7	56.85	-	-	-	-	-	-
Anxa11	P97384	Annexin A11 OS=Mus musculus OX=10090 GN=Anxa11 PE=1 SV=2	2	Molecular Function:calcium ion binding (GO:0005509),Molecular Function:calcium-dependent phospholipid binding (GO:0005544)	annexin A7/11	--	--	Tfp pilus assembly protein FimV	NW	Cell motility ; Extracellular structures ;	11	5	5	503	54	10.58	-	-	-	-	-	-
Anxa6	P14824	Annexin A6 OS=Mus musculus OX=10090 GN=Anxa6 PE=1 SV=3	2	Molecular Function:calcium ion binding (GO:0005509),Molecular Function:calcium-dependent phospholipid binding (GO:0005544)	annexin A6	--	--	--	--	--	1	1	1	673	75.8	2.69	-	-	-	-	-	-
Anxa7	A0A2C9F2D2	Annexin OS=Mus musculus OX=10090 GN=Anxa7 PE=1 SV=1	2	Molecular Function:calcium ion binding (GO:0005509),Molecular Function:calcium-dependent phospholipid binding (GO:0005544)	annexin A7/11	--	--	--	--	--	8	3	3	485	52.2	5.7	-	-	-	-	-	-
Ap1b1	Q8CC13	AP complex subunit beta OS=Mus musculus OX=10090 GN=Ap1b1 PE=2 SV=1	5	Molecular Function:protein binding (GO:0005515),Biological Process:intracellular protein transport (GO:0006886),Biological Process:vesicle-mediated transport (GO:0016192),Cellular Component:membrane coat (GO:0030117),Cellular Component:clathrin adaptor complex (GO:0030131)	AP-1 complex subunit beta-1	--	ko04142 Lysosome	Predicted NTPase, NACHT family domain	T	Signal transduction mechanisms ;	9	6	1	953	104.9	20.03	-	-	-	-	-	-
Ap1g1	Q3UKX8	AP-1 complex subunit gamma OS=Mus musculus OX=10090 GN=Ap1g1 PE=2 SV=1	4	Biological Process:intracellular protein transport (GO:0006886),Biological Process:vesicle-mediated transport (GO:0016192),Cellular Component:membrane coat (GO:0030117),Cellular Component:clathrin adaptor complex (GO:0030131)	AP-1 complex subunit gamma-1	--	ko04142 Lysosome	--	--	--	4	3	3	825	91.6	4.4	-	-	-	-	-	-
Ap2m1	Q6A0C9	MKIAA0109 protein (Fragment) OS=Mus musculus OX=10090 GN=Ap2m1 PE=2 SV=1	3	Biological Process:intracellular protein transport (GO:0006886),Biological Process:vesicle-mediated transport (GO:0016192),Cellular Component:clathrin adaptor complex (GO:0030131)	AP-2 complex subunit mu-1	--	ko04144 Endocytosis ko04721 Synaptic vesicle cycle ko04961 Endocrine and other factor-regulated calcium reabsorption ko05016 Huntington's disease	--	--	--	7	3	3	436	49.6	2.77	2	1	1	436	49.6	0
Ap3m1	Q9DBU8	Uncharacterized protein OS=Mus musculus OX=10090 GN=Ap3m1 PE=2 SV=1	3	Biological Process:intracellular protein transport (GO:0006886),Biological Process:vesicle-mediated transport (GO:0016192),Cellular Component:clathrin adaptor complex (GO:0030131)	AP-3 complex subunit mu	--	ko04142 Lysosome	--	--	--	17	5	5	418	46.9	11.69	-	-	-	-	-	-
Apaf1	Q5DU30	Apoptotic protease-activating factor 1 (Fragment) OS=Mus musculus OX=10090 GN=Apaf1 PE=2 SV=1	3	Molecular Function:protein binding (GO:0005515),Biological Process:regulation of apoptotic process (GO:0042981),Molecular Function:ADP binding (GO:0043531)	apoptotic protease-activating factor	--	ko01524 Platinum drug resistance ko04115 p53 signaling pathway ko04210 Apoptosis ko04215 Apoptosis - multiple species ko05010 Alzheimer's disease ko05012 Parkinson's disease ko05014 Amyotrophic lateral sclerosis (ALS) ko05016 Huntington's disease ko05134 Legionellosis ko05152 Tuberculosis ko05161 Hepatitis B ko05200 Pathways in cancer ko05222 Small cell lung cancer	ATP-, maltotriose- and DNA-dependent transcriptional regulator MalT	K	Transcription ;	2	2	2	1251	141.1	5.85	-	-	-	-	-	-
Apbb1ip	B1AYC9	Amyloid beta (A4) protein-binding, family B, member 1 interacting protein OS=Mus musculus OX=10090 GN=Apbb1ip PE=1 SV=1	1	Biological Process:signal transduction (GO:0007165)	amyloid beta A4 precursor protein-binding family B member 1-interacting protein	--	ko04015 Rap1 signaling pathway ko04611 Platelet activation	--	--	--	5	3	3	670	74.3	9.34	-	-	-	-	-	-
Apobr	Q8VBT6	Apolipoprotein B receptor OS=Mus musculus OX=10090 GN=Apobr PE=1 SV=1	2	Biological Process:lipid transport (GO:0006869),Molecular Function:lipoprotein particle receptor activity (GO:0030228)	--	--	--	--	--	--	2	2	2	942	102.6	5.41	-	-	-	-	-	-
Aprt	P08030	Adenine phosphoribosyltransferase OS=Mus musculus OX=10090 GN=Aprt PE=1 SV=2	1	Biological Process:nucleoside metabolic process (GO:0009116)	adenine phosphoribosyltransferase	2.4.2.7	ko00230 Purine metabolism ko01100 Metabolic pathways	Adenine/guanine phosphoribosyltransferase or related PRPP-binding protein	F	Nucleotide transport and metabolism ;	7	1	1	180	19.7	2.42	-	-	-	-	-	-
Araf	P04627	Serine/threonine-protein kinase A-Raf OS=Mus musculus OX=10090 GN=Araf PE=1 SV=2	5	Molecular Function:protein kinase activity (GO:0004672),Molecular Function:ATP binding (GO:0005524),Biological Process:protein phosphorylation (GO:0006468),Biological Process:signal transduction (GO:0007165),Biological Process:intracellular signal transduction (GO:0035556)	A-Raf proto-oncogene serine/threonine-protein kinase	2.7.11.1	ko01521 EGFR tyrosine kinase inhibitor resistance ko01522 Endocrine resistance ko04010 MAPK signaling pathway ko04012 ErbB signaling pathway ko04068 FoxO signaling pathway ko04270 Vascular smooth muscle contraction ko04650 Natural killer cell mediated cytotoxicity ko04720 Long-term potentiation ko04726 Serotonergic synapse ko04730 Long-term depression ko04810 Regulation of actin cytoskeleton ko04…	Ankyrin repeat	T	Signal transduction mechanisms ;	4	2	2	604	67.5	6.13	-	-	-	-	-	-
Arap1	Q4LDD4	Arf-GAP with Rho-GAP domain, ANK repeat and PH domain-containing protein 1 OS=Mus musculus OX=10090 GN=Arap1 PE=1 SV=2	3	Molecular Function:GTPase activator activity (GO:0005096),Molecular Function:protein binding (GO:0005515),Biological Process:signal transduction (GO:0007165)	Arf-GAP with Rho-GAP domain, ANK repeat and PH domain-containing protein 1	--	ko04144 Endocytosis	--	--	--	4	4	4	1452	162.2	14.28	-	-	-	-	-	-
Arcn1	Q5XJY5	Coatomer subunit delta OS=Mus musculus OX=10090 GN=Arcn1 PE=1 SV=2	1	Cellular Component:COPI vesicle coat (GO:0030126)	coatomer subunit delta	--	--	--	--	--	8	4	4	511	57.2	10.26	-	-	-	-	-	-
Arf3	P61205	ADP-ribosylation factor 3 OS=Mus musculus OX=10090 GN=Arf3 PE=2 SV=2	3	Molecular Function:GTP binding (GO:0005525),Cellular Component:intracellular (GO:0005622),Biological Process:small GTPase mediated signal transduction (GO:0007264)	ADP-ribosylation factor 3	--	ko04144 Endocytosis	GTPase SAR1 family domain	R	General function prediction only ;	28	3	1	181	20.6	10.62	-	-	-	-	-	-
Arf4	Q9DD04	Uncharacterized protein OS=Mus musculus OX=10090 GN=Arf4 PE=2 SV=1	3	Molecular Function:GTP binding (GO:0005525),Cellular Component:intracellular (GO:0005622),Biological Process:small GTPase mediated signal transduction (GO:0007264)	ADP-ribosylation factor 4	--	--	GTPase SAR1 family domain	R	General function prediction only ;	36	4	2	181	20.5	13.28	4	1	1	181	20.5	0
Arf6	P62331	ADP-ribosylation factor 6 OS=Mus musculus OX=10090 GN=Arf6 PE=1 SV=2	3	Molecular Function:GTP binding (GO:0005525),Cellular Component:intracellular (GO:0005622),Biological Process:small GTPase mediated signal transduction (GO:0007264)	ADP-ribosylation factor 6	--	ko04014 Ras signaling pathway ko04072 Phospholipase D signaling pathway ko04144 Endocytosis ko04666 Fc gamma R-mediated phagocytosis	GTPase SAR1 family domain	R	General function prediction only ;	21	2	2	175	20.1	5.84	-	-	-	-	-	-
Arfgef1	G3X9K3	Brefeldin A-inhibited guanine nucleotide-exchange protein 1 OS=Mus musculus OX=10090 GN=Arfgef1 PE=1 SV=1	2	Molecular Function:ARF guanyl-nucleotide exchange factor activity (GO:0005086),Biological Process:regulation of ARF protein signal transduction (GO:0032012)	brefeldin A-inhibited guanine nucleotide-exchange protein	--	ko04144 Endocytosis	Guanine-nucleotide exchange factor, contains Sec7 domain	R	General function prediction only ;	1	2	2	1846	208.4	4.51	-	-	-	-	-	-
Arfip1	G5E8V9	ADP-ribosylation factor-interacting protein 1 OS=Mus musculus OX=10090 GN=Arfip1 PE=1 SV=1	5	Cellular Component:Golgi membrane (GO:0000139),Molecular Function:protein domain specific binding (GO:0019904),Cellular Component:trans-Golgi network membrane (GO:0032588),Biological Process:regulation of protein secretion (GO:0050708),Molecular Function:phosphatidylinositol-4-phosphate binding (GO:0070273)	arfaptin	--	--	--	--	--	3	1	1	373	41.5	1.66	-	-	-	-	-	-
Arg1	Q61176	Arginase-1 OS=Mus musculus OX=10090 GN=Arg1 PE=1 SV=1	1	Molecular Function:metal ion binding (GO:0046872)	arginase	3.5.3.1	ko00220 Arginine biosynthesis ko00330 Arginine and proline metabolism ko01100 Metabolic pathways ko01230 Biosynthesis of amino acids ko05146 Amoebiasis	Arginase family enzyme	E	Amino acid transport and metabolism ;	25	6	6	323	34.8	17.86	-	-	-	-	-	-
Arhgap17	Q3UIA2	Rho GTPase-activating protein 17 OS=Mus musculus OX=10090 GN=Arhgap17 PE=1 SV=1	3	Molecular Function:protein binding (GO:0005515),Cellular Component:cytoplasm (GO:0005737),Biological Process:signal transduction (GO:0007165)	Rho GTPase-activating protein 17	--	ko04530 Tight junction	--	--	--	2	2	2	846	92.1	2.25	-	-	-	-	-	-
Arhgap25	Q8BYW1	Rho GTPase-activating protein 25 OS=Mus musculus OX=10090 GN=Arhgap25 PE=1 SV=2	1	Biological Process:signal transduction (GO:0007165)	Rho GTPase-activating protein 22/24/25	--	--	--	--	--	6	3	3	648	73.3	7.79	-	-	-	-	-	-
Arhgap31	A6X8Z5	Rho GTPase-activating protein 31 OS=Mus musculus OX=10090 GN=Arhgap31 PE=1 SV=1	1	Biological Process:signal transduction (GO:0007165)	Rho GTPase-activating protein 31	--	--	--	--	--	2	2	1	1425	155.2	5.91	-	-	-	-	-	-
Arhgap4	B1AUY3	Rho GTPase-activating protein 4 OS=Mus musculus OX=10090 GN=Arhgap4 PE=1 SV=1	2	Molecular Function:protein binding (GO:0005515),Biological Process:signal transduction (GO:0007165)	Rho GTPase-activating protein 4	--	--	--	--	--	2	1	1	965	107.5	2.38	-	-	-	-	-	-
Arhgap6	O54834	Rho GTPase-activating protein 6 OS=Mus musculus OX=10090 GN=Arhgap6 PE=1 SV=3	4	Molecular Function:GTPase activator activity (GO:0005096),Biological Process:actin filament organization (GO:0007015),Biological Process:signal transduction (GO:0007165),Biological Process:regulation of GTPase activity (GO:0043087)	Rho GTPase-activating protein 6	--	--	--	--	--	3	2	2	987	108.8	7.57	-	-	-	-	-	-
Arhgdia	Q99PT1	Rho GDP-dissociation inhibitor 1 OS=Mus musculus OX=10090 GN=Arhgdia PE=1 SV=3	2	Molecular Function:Rho GDP-dissociation inhibitor activity (GO:0005094),Cellular Component:cytoplasm (GO:0005737)	Rho GDP-dissociation inhibitor	--	ko04722 Neurotrophin signaling pathway ko04962 Vasopressin-regulated water reabsorption	--	--	--	16	2	2	204	23.4	5.8	-	-	-	-	-	-
ARHGEF2	A0A2X0SFE2	ARHGEF2 (Fragment) OS=Mus musculus OX=10090 GN=ARHGEF2 PE=4 SV=1	3	Molecular Function:Rho guanyl-nucleotide exchange factor activity (GO:0005089),Biological Process:regulation of Rho protein signal transduction (GO:0035023),Biological Process:intracellular signal transduction (GO:0035556)	Rho guanine nucleotide exchange factor 2	--	ko04530 Tight junction ko05418 Fluid shear stress and atherosclerosis	--	--	--	12	8	8	987	112.1	26.67	-	-	-	-	-	-
Arhgef6	F6WMJ3	Rho guanine nucleotide exchange factor 6 OS=Mus musculus OX=10090 GN=Arhgef6 PE=1 SV=1	3	Molecular Function:Rho guanyl-nucleotide exchange factor activity (GO:0005089),Molecular Function:protein binding (GO:0005515),Biological Process:regulation of Rho protein signal transduction (GO:0035023)	Rho guanine nucleotide exchange factor 6	--	ko04810 Regulation of actin cytoskeleton ko05212 Pancreatic cancer	--	--	--	4	2	2	795	89.8	2.8	-	-	-	-	-	-
Arhgef7	Q9ES28	Rho guanine nucleotide exchange factor 7 OS=Mus musculus OX=10090 GN=Arhgef7 PE=1 SV=2	3	Molecular Function:Rho guanyl-nucleotide exchange factor activity (GO:0005089),Molecular Function:protein binding (GO:0005515),Biological Process:regulation of Rho protein signal transduction (GO:0035023)	Rho guanine nucleotide exchange factor 7	--	ko04810 Regulation of actin cytoskeleton	--	--	--	3	2	2	862	97	5.81	-	-	-	-	-	-
Arl1	P61211	ADP-ribosylation factor-like protein 1 OS=Mus musculus OX=10090 GN=Arl1 PE=1 SV=1	3	Molecular Function:GTP binding (GO:0005525),Cellular Component:intracellular (GO:0005622),Biological Process:small GTPase mediated signal transduction (GO:0007264)	ADP-ribosylation factor-like protein 1	--	--	GTPase SAR1 family domain	R	General function prediction only ;	11	2	2	181	20.4	4.52	-	-	-	-	-	-
Arl11	Q6P3A9	ADP-ribosylation factor-like protein 11 OS=Mus musculus OX=10090 GN=Arl11 PE=2 SV=1	3	Molecular Function:GTP binding (GO:0005525),Cellular Component:intracellular (GO:0005622),Biological Process:small GTPase mediated signal transduction (GO:0007264)	ADP-ribosylation factor-like protein 11	--	--	GTPase SAR1 family domain	R	General function prediction only ;	12	2	2	176	19.2	3.57	-	-	-	-	-	-
Arl8a	Q8VEH3	ADP-ribosylation factor-like protein 8A OS=Mus musculus OX=10090 GN=Arl8a PE=1 SV=1	3	Molecular Function:GTP binding (GO:0005525),Cellular Component:intracellular (GO:0005622),Biological Process:small GTPase mediated signal transduction (GO:0007264)	ADP-ribosylation factor-like protein 8	--	--	GTPase SAR1 family domain	R	General function prediction only ;	34	5	1	186	21.4	18.34	-	-	-	-	-	-
Arl8b	Q9CQW2	ADP-ribosylation factor-like protein 8B OS=Mus musculus OX=10090 GN=Arl8b PE=1 SV=1	3	Molecular Function:GTP binding (GO:0005525),Cellular Component:intracellular (GO:0005622),Biological Process:small GTPase mediated signal transduction (GO:0007264)	ADP-ribosylation factor-like protein 8	--	--	GTPase SAR1 family domain	R	General function prediction only ;	34	5	1	186	21.5	17.72	3	1	1	186	21.5	0
Arpc5	Q3TKM9	Actin-related protein 2/3 complex subunit 5 OS=Mus musculus OX=10090 GN=Arpc5 PE=2 SV=1	4	Cellular Component:Arp2/3 protein complex (GO:0005885),Cellular Component:actin cytoskeleton (GO:0015629),Biological Process:regulation of actin filament polymerization (GO:0030833),Biological Process:Arp2/3 complex-mediated actin nucleation (GO:0034314)	actin related protein 2/3 complex, subunit 5	--	ko04144 Endocytosis ko04666 Fc gamma R-mediated phagocytosis ko04810 Regulation of actin cytoskeleton ko05100 Bacterial invasion of epithelial cells ko05132 Salmonella infection	--	--	--	29	3	3	151	16.2	10.98	-	-	-	-	-	-
Arrb1	J3QNU6	Beta-arrestin-1 OS=Mus musculus OX=10090 GN=Arrb1 PE=1 SV=1	1	Biological Process:signal transduction (GO:0007165)	beta-arrestin	--	ko04010 MAPK signaling pathway ko04062 Chemokine signaling pathway ko04144 Endocytosis ko04340 Hedgehog signaling pathway ko04740 Olfactory transduction ko04926 Relaxin signaling pathway ko05032 Morphine addiction	--	--	--	5	1	1	419	47.1	2.62	-	-	-	-	-	-
Arrb2	J3JS97	Arrestin, beta 2 OS=Mus musculus OX=10090 GN=Arrb2 PE=4 SV=1	1	Biological Process:signal transduction (GO:0007165)	beta-arrestin	--	ko04010 MAPK signaling pathway ko04062 Chemokine signaling pathway ko04144 Endocytosis ko04340 Hedgehog signaling pathway ko04740 Olfactory transduction ko04926 Relaxin signaling pathway ko05032 Morphine addiction	--	--	--	3	1	1	421	47.4	4.48	-	-	-	-	-	-
Ascc3	E9PZJ8	Activating signal cointegrator 1 complex subunit 3 OS=Mus musculus OX=10090 GN=Ascc3 PE=1 SV=1	2	Molecular Function:nucleic acid binding (GO:0003676),Molecular Function:ATP binding (GO:0005524)	activating signal cointegrator complex subunit 3	3.6.4.12	--	Replicative superfamily II helicase	L	Replication, recombination and repair ;	1	2	2	2198	250.4	2.06	-	-	-	-	-	-
Asna1	O54984	ATPase Asna1 OS=Mus musculus OX=10090 GN=Asna1 PE=1 SV=2	2	Molecular Function:ATP binding (GO:0005524),Molecular Function:ATPase activity (GO:0016887)	--	--	--	Anion-transporting ATPase, ArsA/GET3 family	P	Inorganic ion transport and metabolism ;	5	2	2	348	38.8	5.11	-	-	-	-	-	-
Asph	Q8BSY0	Aspartyl/asparaginyl beta-hydroxylase OS=Mus musculus OX=10090 GN=Asph PE=1 SV=1	3	Molecular Function:protein binding (GO:0005515),Cellular Component:membrane (GO:0016020),Biological Process:peptidyl-amino acid modification (GO:0018193)	aspartate beta-hydroxylase	1.14.11.16	--	Aspartyl/asparaginyl beta-hydroxylase, cupin superfamily	O	Posttranslational modification, protein turnover, chaperones ;	2	1	1	741	83	1.85	-	-	-	-	-	-
Atad1	Q9D5T0	ATPase family AAA domain-containing protein 1 OS=Mus musculus OX=10090 GN=Atad1 PE=1 SV=1	1	Molecular Function:ATP binding (GO:0005524)	0	0	0	ATP-dependent 26S proteasome regulatory subunit	O	Posttranslational modification, protein turnover, chaperones ;	4	1	1	361	40.7	3.07	-	-	-	-	-	-
Atg2a	Q6P4T0	Autophagy-related protein 2 homolog A OS=Mus musculus OX=10090 GN=Atg2a PE=1 SV=2	1	Biological Process:autophagy (GO:0006914)	autophagy-related protein 2	--	ko04136 Autophagy - other ko04140 Autophagy - animal	--	--	--	1	1	1	1914	210.8	2.4	-	-	-	-	-	-
Atg3	Q9CPX6	Ubiquitin-like-conjugating enzyme ATG3 OS=Mus musculus OX=10090 GN=Atg3 PE=1 SV=1	--	--	ubiquitin-like-conjugating enzyme ATG3	--	ko04136 Autophagy - other ko04140 Autophagy - animal ko05167 Kaposi's sarcoma-associated herpesvirus infection	--	--	--	3	1	1	314	35.8	2.23	-	-	-	-	-	-
Atg7	A0A0A0MQN4	Ubiquitin-like modifier-activating enzyme ATG7 OS=Mus musculus OX=10090 GN=Atg7 PE=1 SV=1	3	Cellular Component:cytoplasm (GO:0005737),Biological Process:autophagy (GO:0006914),Molecular Function:small protein activating enzyme activity (GO:0008641)	ubiquitin-like modifier-activating enzyme ATG7	--	ko04136 Autophagy - other ko04140 Autophagy - animal ko04216 Ferroptosis	Molybdopterin or thiamine biosynthesis adenylyltransferase	H	Coenzyme transport and metabolism ;	8	5	5	741	82.2	11.76	1	1	1	741	82.2	0
Atic	Q9CWJ9	Bifunctional purine biosynthesis protein PURH OS=Mus musculus OX=10090 GN=Atic PE=1 SV=2	3	Molecular Function:IMP cyclohydrolase activity (GO:0003937),Molecular Function:phosphoribosylaminoimidazolecarboxamide formyltransferase activity (GO:0004643),Biological Process:purine nucleotide biosynthetic process (GO:0006164)	--	--	ko00230 Purine metabolism ko00670 One carbon pool by folate ko01100 Metabolic pathways ko01523 Antifolate resistance	AICAR transformylase/IMP cyclohydrolase PurH	F	Nucleotide transport and metabolism ;	3	2	2	592	64.2	2.07	-	-	-	-	-	-
Atp2a2	Q5DTI2	ATPase, Ca++ transporting, cardiac muscle, slow twitch 2, isoform CRA_b (Fragment) OS=Mus musculus OX=10090 GN=Atp2a2 PE=2 SV=1	8	Molecular Function:nucleotide binding (GO:0000166),Molecular Function:calcium-transporting ATPase activity (GO:0005388),Molecular Function:ATP binding (GO:0005524),Cellular Component:endoplasmic reticulum (GO:0005783),Cellular Component:integral component of membrane (GO:0016021),Cellular Component:sarcoplasmic reticulum membrane (GO:0033017),Molecular Function:metal ion binding (GO:0046872),Biol…	Ca2+ transporting ATPase, sarcoplasmic/endoplasmic reticulum	3.6.3.8	ko04020 Calcium signaling pathway ko04022 cGMP-PKG signaling pathway ko04972 Pancreatic secretion ko05010 Alzheimer's disease	Magnesium-transporting ATPase (P-type)	P	Inorganic ion transport and metabolism ;	1	1	1	1061	116.5	1.89	-	-	-	-	-	-
Atp5c1	Q3UD06	ATP synthase subunit gamma OS=Mus musculus OX=10090 GN=Atp5c1 PE=1 SV=1	1	Biological Process:ATP synthesis coupled proton transport (GO:0015986)	F-type H+-transporting ATPase subunit gamma	--	ko00190 Oxidative phosphorylation ko01100 Metabolic pathways ko05010 Alzheimer's disease ko05012 Parkinson's disease ko05016 Huntington's disease	FoF1-type ATP synthase, gamma subunit	C	Energy production and conversion ;	18	5	5	298	32.9	8.81	-	-	-	-	-	-
Atp5f1b	P56480	ATP synthase subunit beta, mitochondrial OS=Mus musculus OX=10090 GN=Atp5f1b PE=1 SV=2	3	Molecular Function:ATP binding (GO:0005524),Biological Process:proton transport (GO:0015992),Biological Process:ATP metabolic process (GO:0046034)	F-type H+-transporting ATPase subunit beta	3.6.3.14	ko00190 Oxidative phosphorylation ko01100 Metabolic pathways ko05010 Alzheimer's disease ko05012 Parkinson's disease ko05016 Huntington's disease	FoF1-type ATP synthase, beta subunit	C	Energy production and conversion ;	11	4	4	529	56.3	7.5	-	-	-	-	-	-
Atp5o	Q3TF25	Uncharacterized protein OS=Mus musculus OX=10090 GN=Atp5o PE=2 SV=1	1	Biological Process:ATP synthesis coupled proton transport (GO:0015986)	F-type H+-transporting ATPase subunit O	--	ko00190 Oxidative phosphorylation ko01100 Metabolic pathways ko05010 Alzheimer's disease ko05012 Parkinson's disease ko05016 Huntington's disease	FoF1-type ATP synthase, delta subunit	C	Energy production and conversion ;	16	3	3	213	23.4	8.74	5	1	1	213	23.4	0
Atp6v0a2	P15920	V-type proton ATPase 116 kDa subunit a isoform 2 OS=Mus musculus OX=10090 GN=Atp6v0a2 PE=1 SV=2	2	Molecular Function:hydrogen ion transmembrane transporter activity (GO:0015078),Biological Process:ATP hydrolysis coupled proton transport (GO:0015991)	V-type H+-transporting ATPase subunit a	--	ko00190 Oxidative phosphorylation ko01100 Metabolic pathways ko04142 Lysosome ko04145 Phagosome ko04721 Synaptic vesicle cycle ko04966 Collecting duct acid secretion ko05152 Tuberculosis ko05165 Human papillomavirus infection ko05323 Rheumatoid arthritis	Archaeal/vacuolar-type H+-ATPase subunit I/STV1	C	Energy production and conversion ;	1	1	1	856	98.1	2.33	-	-	-	-	-	-
Atp6v1a	P50516	V-type proton ATPase catalytic subunit A OS=Mus musculus OX=10090 GN=Atp6v1a PE=1 SV=2	3	Molecular Function:ATP binding (GO:0005524),Biological Process:proton transport (GO:0015992),Biological Process:ATP metabolic process (GO:0046034)	V-type H+-transporting ATPase subunit A	3.6.3.14	ko00190 Oxidative phosphorylation ko01100 Metabolic pathways ko04145 Phagosome ko04150 mTOR signaling pathway ko04721 Synaptic vesicle cycle ko04966 Collecting duct acid secretion ko05323 Rheumatoid arthritis	Archaeal/vacuolar-type H+-ATPase catalytic subunit A/Vma1	C	Energy production and conversion ;	7	4	4	617	68.3	11.54	-	-	-	-	-	-
Babam2	D3Z7P0	BRISC and BRCA1-A complex member 2 OS=Mus musculus OX=10090 GN=Babam2 PE=1 SV=3	--	--	BRCA1-A complex subunit BRE	--	ko03440 Homologous recombination	--	--	--	4	1	1	385	43.7	2.82	-	-	-	-	-	-
Bdh1	Q80XN0	D-beta-hydroxybutyrate dehydrogenase, mitochondrial OS=Mus musculus OX=10090 GN=Bdh1 PE=1 SV=2	--	--	3-hydroxybutyrate dehydrogenase	1.1.1.30	ko00072 Synthesis and degradation of ketone bodies ko00650 Butanoate metabolism ko01100 Metabolic pathways	NAD(P)-dependent dehydrogenase, short-chain alcohol dehydrogenase family	IQR	Lipid transport and metabolism ; Secondary metabolites biosynthesis, transport and catabolism ; General function prediction only ;	3	1	1	343	38.3	2.05	-	-	-	-	-	-
Birc6	A0A1S6GWH6	Uncharacterized protein OS=Mus musculus OX=10090 GN=Birc6 PE=2 SV=1	3	Molecular Function:ubiquitin-protein transferase activity (GO:0004842),Biological Process:apoptotic process (GO:0006915),Biological Process:regulation of cytokinesis (GO:0032465)	baculoviral IAP repeat-containing protein 6 (apollon)	2.3.2.23	ko04120 Ubiquitin mediated proteolysis ko04215 Apoptosis - multiple species	--	--	--	1	3	3	4939	537.6	4.87	-	-	-	-	-	-
Btk	P35991	Tyrosine-protein kinase BTK OS=Mus musculus OX=10090 GN=Btk PE=1 SV=4	6	Molecular Function:protein kinase activity (GO:0004672),Molecular Function:protein tyrosine kinase activity (GO:0004713),Molecular Function:protein binding (GO:0005515),Molecular Function:ATP binding (GO:0005524),Biological Process:protein phosphorylation (GO:0006468),Biological Process:intracellular signal transduction (GO:0035556)	Bruton agammaglobulinemia tyrosine kinase	2.7.10.2	ko04064 NF-kappa B signaling pathway ko04380 Osteoclast differentiation ko04611 Platelet activation ko04662 B cell receptor signaling pathway ko04664 Fc epsilon RI signaling pathway ko05340 Primary immunodeficiency	PASTA domain, binds beta-lactams	M	Cell wall/membrane/envelope biogenesis ;	4	3	3	659	76.4	5.66	-	-	-	-	-	-
Bub3	Q9WVA3	Mitotic checkpoint protein BUB3 OS=Mus musculus OX=10090 GN=Bub3 PE=1 SV=2	1	Molecular Function:protein binding (GO:0005515)	cell cycle arrest protein BUB3	--	ko04110 Cell cycle ko05166 HTLV-I infection	Predicted NTPase, NACHT family domain	T	Signal transduction mechanisms ;	2	1	1	326	36.9	2.06	-	-	-	-	-	-
Calr	B2MWM9	Calreticulin OS=Mus musculus OX=10090 GN=Calr PE=1 SV=1	4	Molecular Function:calcium ion binding (GO:0005509),Cellular Component:endoplasmic reticulum (GO:0005783),Biological Process:protein folding (GO:0006457),Molecular Function:unfolded protein binding (GO:0051082)	calreticulin	--	ko04141 Protein processing in endoplasmic reticulum ko04145 Phagosome ko04612 Antigen processing and presentation ko05142 Chagas disease (American trypanosomiasis) ko05166 HTLV-I infection	--	--	--	8	3	3	416	48	2.19	-	-	-	-	-	-
Camk1	Q3UY68	Calcium/calmodulin-dependent protein kinase I OS=Mus musculus OX=10090 GN=Camk1 PE=1 SV=1	3	Molecular Function:protein kinase activity (GO:0004672),Molecular Function:ATP binding (GO:0005524),Biological Process:protein phosphorylation (GO:0006468)	calcium/calmodulin-dependent protein kinase I	2.7.11.17	ko04921 Oxytocin signaling pathway ko04925 Aldosterone synthesis and secretion	Serine/threonine protein kinase	T	Signal transduction mechanisms ;	5	2	2	374	41.6	3.65	-	-	-	-	-	-
Canx	Q3TXE5	Uncharacterized protein OS=Mus musculus OX=10090 GN=Canx PE=2 SV=1	4	Molecular Function:calcium ion binding (GO:0005509),Cellular Component:endoplasmic reticulum (GO:0005783),Biological Process:protein folding (GO:0006457),Molecular Function:unfolded protein binding (GO:0051082)	calnexin	--	ko04141 Protein processing in endoplasmic reticulum ko04145 Phagosome ko04612 Antigen processing and presentation ko04918 Thyroid hormone synthesis ko05166 HTLV-I infection	--	--	--	7	2	2	591	67.2	3.03	-	-	-	-	-	-
Capn1	Q3TI07	Uncharacterized protein OS=Mus musculus OX=10090 GN=Capn1 PE=1 SV=1	4	Molecular Function:calcium-dependent cysteine-type endopeptidase activity (GO:0004198),Molecular Function:calcium ion binding (GO:0005509),Cellular Component:intracellular (GO:0005622),Biological Process:proteolysis (GO:0006508)	calpain-1	3.4.22.52	ko04141 Protein processing in endoplasmic reticulum ko04210 Apoptosis ko04217 Necroptosis ko04218 Cellular senescence ko05010 Alzheimer's disease	Serine protease, subtilase family	O	Posttranslational modification, protein turnover, chaperones ;	6	4	4	713	82.1	8.43	-	-	-	-	-	-
Capn2	O08529	Calpain-2 catalytic subunit OS=Mus musculus OX=10090 GN=Capn2 PE=1 SV=4	5	Molecular Function:calcium-dependent cysteine-type endopeptidase activity (GO:0004198),Molecular Function:calcium ion binding (GO:0005509),Cellular Component:intracellular (GO:0005622),Biological Process:proteolysis (GO:0006508),Biological Process:regulation of cytoskeleton organization (GO:0051493)	calpain-2	3.4.22.53	ko04141 Protein processing in endoplasmic reticulum ko04210 Apoptosis ko04217 Necroptosis ko04218 Cellular senescence ko04510 Focal adhesion ko05010 Alzheimer's disease	Serine protease, subtilase family	O	Posttranslational modification, protein turnover, chaperones ;	1	1	1	700	79.8	1.87	-	-	-	-	-	-
Caprin1	Q60865	Caprin-1 OS=Mus musculus OX=10090 GN=Caprin1 PE=1 SV=2	--	--	caprin-1	--	--	--	--	--	6	3	3	707	78.1	10.63	-	-	-	-	-	-
Capza1	P47753	F-actin-capping protein subunit alpha-1 OS=Mus musculus OX=10090 GN=Capza1 PE=1 SV=4	2	Cellular Component:F-actin capping protein complex (GO:0008290),Biological Process:barbed-end actin filament capping (GO:0051016)	capping protein (actin filament) muscle Z-line, alpha	--	ko04144 Endocytosis	--	--	--	56	9	7	286	32.9	48.03	-	-	-	-	-	-
Card9	A2AIV8	Caspase recruitment domain-containing protein 9 OS=Mus musculus OX=10090 GN=Card9 PE=1 SV=1	1	Biological Process:regulation of apoptotic process (GO:0042981)	caspase recruitment domain-containing protein 9	--	ko04621 NOD-like receptor signaling pathway ko05152 Tuberculosis	--	--	--	5	2	2	536	62.4	4.14	-	-	-	-	-	-
Casp1	P29452	Caspase-1 OS=Mus musculus OX=10090 GN=Casp1 PE=1 SV=1	4	Molecular Function:cysteine-type endopeptidase activity (GO:0004197),Biological Process:proteolysis (GO:0006508),Molecular Function:cysteine-type peptidase activity (GO:0008234),Biological Process:regulation of apoptotic process (GO:0042981)	caspase 1	3.4.22.36	ko04217 Necroptosis ko04621 NOD-like receptor signaling pathway ko04623 Cytosolic DNA-sensing pathway ko05014 Amyotrophic lateral sclerosis (ALS) ko05132 Salmonella infection ko05133 Pertussis ko05134 Legionellosis ko05164 Influenza A	Uncharacterized protein, contains caspase domain	R	General function prediction only ;	12	4	4	402	45.6	7.59	-	-	-	-	-	-
Casp6	Q3TPJ9	Caspase 6 OS=Mus musculus OX=10090 GN=Casp6 PE=1 SV=1	3	Molecular Function:cysteine-type endopeptidase activity (GO:0004197),Biological Process:proteolysis (GO:0006508),Molecular Function:cysteine-type peptidase activity (GO:0008234)	caspase 6	3.4.22.59	ko04210 Apoptosis	--	--	--	4	1	1	276	31.6	2.46	-	-	-	-	-	-
Casp8	A0A087WQT6	Caspase-8 OS=Mus musculus OX=10090 GN=Casp8 PE=1 SV=1	5	Molecular Function:cysteine-type endopeptidase activity (GO:0004197),Molecular Function:protein binding (GO:0005515),Biological Process:proteolysis (GO:0006508),Molecular Function:cysteine-type peptidase activity (GO:0008234),Biological Process:regulation of apoptotic process (GO:0042981)	caspase 8	3.4.22.61	ko01524 Platinum drug resistance ko04115 p53 signaling pathway ko04210 Apoptosis ko04215 Apoptosis - multiple species ko04217 Necroptosis ko04620 Toll-like receptor signaling pathway ko04621 NOD-like receptor signaling pathway ko04622 RIG-I-like receptor signaling pathway ko04657 IL-17 signaling pathway ko04668 TNF signaling pathway ko04932 Non-alcoholic fatty liver disease (NAFLD) ko05010 Alzhei…	--	--	--	3	1	1	500	57.8	2.99	-	-	-	-	-	-
Cc2d1a	Q8K1A6	Coiled-coil and C2 domain-containing protein 1A OS=Mus musculus OX=10090 GN=Cc2d1a PE=1 SV=2	1	Molecular Function:protein binding (GO:0005515)	coiled-coil and C2 domain-containing protein 1	--	--	--	--	--	1	1	1	943	103.6	2.11	-	-	-	-	-	-
Ccdc22	Q9JIG7	Coiled-coil domain-containing protein 22 OS=Mus musculus OX=10090 GN=Ccdc22 PE=1 SV=1	--	--	--	--	--	--	--	--	2	1	1	627	70.8	3.2	-	-	-	-	-	-
Ccl6	P27784	C-C motif chemokine 6 OS=Mus musculus OX=10090 GN=Ccl6 PE=1 SV=1	3	Cellular Component:extracellular region (GO:0005576),Biological Process:immune response (GO:0006955),Molecular Function:chemokine activity (GO:0008009)	C-C motif chemokine 6/9	--	ko04062 Chemokine signaling pathway	--	--	--	18	1	1	116	13	4.41	-	-	-	-	-	-
Ccl9	P51670	C-C motif chemokine 9 OS=Mus musculus OX=10090 GN=Ccl9 PE=1 SV=1	3	Cellular Component:extracellular region (GO:0005576),Biological Process:immune response (GO:0006955),Molecular Function:chemokine activity (GO:0008009)	C-C motif chemokine 6/9	--	ko04062 Chemokine signaling pathway	--	--	--	17	1	1	122	13.9	3.53	-	-	-	-	-	-
Cd44	A2APM2	CD44 antigen OS=Mus musculus OX=10090 GN=Cd44 PE=1 SV=1	3	Molecular Function:hyaluronic acid binding (GO:0005540),Biological Process:cell adhesion (GO:0007155),Cellular Component:integral component of membrane (GO:0016021)	CD44 antigen	--	ko04512 ECM-receptor interaction ko04640 Hematopoietic cell lineage ko05169 Epstein-Barr virus infection ko05205 Proteoglycans in cancer ko05206 MicroRNAs in cancer	--	--	--	2	1	1	780	85.8	3.69	2	1	1	780	85.8	0
Cdc37	Q61081	Hsp90 co-chaperone Cdc37 OS=Mus musculus OX=10090 GN=Cdc37 PE=1 SV=1	1	Molecular Function:protein kinase binding (GO:0019901)	cell division cycle protein 37	--	ko04151 PI3K-Akt signaling pathway	--	--	--	6	1	1	379	44.6	2.13	-	-	-	-	-	-
Cdc42bpb	B2RQQ7	CDC42 binding protein kinase beta OS=Mus musculus OX=10090 GN=Cdc42bpb PE=2 SV=1	5	Molecular Function:protein kinase activity (GO:0004672),Molecular Function:protein serine/threonine kinase activity (GO:0004674),Molecular Function:ATP binding (GO:0005524),Biological Process:protein phosphorylation (GO:0006468),Biological Process:intracellular signal transduction (GO:0035556)	serine/threonine-protein kinase MRCK	2.7.11.1	--	Serine/threonine protein kinase	T	Signal transduction mechanisms ;	2	3	3	1713	194.6	2.1	-	-	-	-	-	-
Cdk5	P49615	Cyclin-dependent-like kinase 5 OS=Mus musculus OX=10090 GN=Cdk5 PE=1 SV=1	3	Molecular Function:protein kinase activity (GO:0004672),Molecular Function:ATP binding (GO:0005524),Biological Process:protein phosphorylation (GO:0006468)	cyclin-dependent kinase 5	2.7.11.22	ko04360 Axon guidance ko05010 Alzheimer's disease ko05030 Cocaine addiction	Predicted ATPase	R	General function prediction only ;	8	3	2	292	33.3	6.24	-	-	-	-	-	-
Cgnl1	B2RY19	Cgnl1 protein OS=Mus musculus OX=10090 GN=Cgnl1 PE=2 SV=1	2	Molecular Function:motor activity (GO:0003774),Cellular Component:myosin complex (GO:0016459)	cingulin-like protein 1	--	ko04530 Tight junction	--	--	--	1	1	1	1298	148.1	4.23	-	-	-	-	-	-
Chchd3	Q9CRB9	MICOS complex subunit Mic19 OS=Mus musculus OX=10090 GN=Chchd3 PE=1 SV=1	--	--	coiled-coil-helix-coiled-coil-helix domain-containing protein 3, mitochondrial	--	--	--	--	--	8	2	2	227	26.3	4.5	-	-	-	-	-	-
Chordc1	Q9D1P4	Cysteine and histidine-rich domain-containing protein 1 OS=Mus musculus OX=10090 GN=Chordc1 PE=1 SV=1	--	--	cysteine and histidine-rich domain-containing protein 1	--	--	--	--	--	5	1	1	331	37.3	2.81	-	-	-	-	-	-
Chuk	E9QNL4	Inhibitor of nuclear factor kappa-B kinase subunit alpha OS=Mus musculus OX=10090 GN=Chuk PE=1 SV=1	4	Molecular Function:protein kinase activity (GO:0004672),Molecular Function:ATP binding (GO:0005524),Biological Process:protein phosphorylation (GO:0006468),Molecular Function:IkappaB kinase activity (GO:0008384)	inhibitor of nuclear factor kappa-B kinase subunit alpha	2.7.11.10	ko01523 Antifolate resistance ko04010 MAPK signaling pathway ko04014 Ras signaling pathway ko04062 Chemokine signaling pathway ko04064 NF-kappa B signaling pathway ko04068 FoxO signaling pathway ko04150 mTOR signaling pathway ko04151 PI3K-Akt signaling pathway ko04210 Apoptosis ko04380 Osteoclast differentiation ko04620 Toll-like receptor signaling pathway ko04621 NOD-like receptor signaling path…	Serine/threonine protein kinase	T	Signal transduction mechanisms ;	2	2	1	745	84.8	1.62	-	-	-	-	-	-
Ckap4	Q8BMK4	Cytoskeleton-associated protein 4 OS=Mus musculus OX=10090 GN=Ckap4 PE=1 SV=2	--	--	cytoskeleton-associated protein 4	--	ko04141 Protein processing in endoplasmic reticulum	--	--	--	2	1	1	575	63.7	2.58	-	-	-	-	-	-
Clasp1	A0A087WQ31	CLIP-associating protein 1 OS=Mus musculus OX=10090 GN=Clasp1 PE=1 SV=1	4	Cellular Component:kinetochore microtubule (GO:0005828),Cellular Component:cytoplasmic microtubule (GO:0005881),Molecular Function:kinetochore binding (GO:0043515),Molecular Function:microtubule plus-end binding (GO:0051010)	CLIP-associating protein 1/2	--	--	--	--	--	1	1	1	1552	170.9	2.23	-	-	-	-	-	-
Clint1	Q5SUH6	Clathrin interactor 1 OS=Mus musculus OX=10090 GN=Clint1 PE=1 SV=1	3	Cellular Component:Golgi apparatus (GO:0005794),Cellular Component:membrane (GO:0016020),Biological Process:vesicle-mediated transport (GO:0016192)	--	--	--	--	--	--	2	1	1	641	69.7	2.83	-	-	-	-	-	-
Clip2	Q9Z0H8	CAP-Gly domain-containing linker protein 2 OS=Mus musculus OX=10090 GN=Clip2 PE=1 SV=2	--	--	CAP-Gly domain-containing linker protein 2	--	--	--	--	--	2	1	1	1047	115.8	2.96	-	-	-	-	-	-
Clptm1	Q8VBZ3	Cleft lip and palate transmembrane protein 1 homolog OS=Mus musculus OX=10090 GN=Clptm1 PE=1 SV=1	1	Cellular Component:integral component of membrane (GO:0016021)	--	--	--	--	--	--	2	1	1	664	75.2	2.33	-	-	-	-	-	-
Cmas	A0A0R4J0B4	Cytidine monophospho-N-acetylneuraminic acid synthetase OS=Mus musculus OX=10090 GN=Cmas PE=1 SV=1	--	--	--	--	ko00520 Amino sugar and nucleotide sugar metabolism ko01100 Metabolic pathways	3-deoxy-D-manno-octulosonate 8-phosphate phosphatase KdsC and related HAD superfamily phosphatases	MR	Cell wall/membrane/envelope biogenesis ; General function prediction only ;	3	1	1	432	48	2.67	3	1	1	432	48	0
Cnot1	Q6ZQ08	CCR4-NOT transcription complex subunit 1 OS=Mus musculus OX=10090 GN=Cnot1 PE=1 SV=2	--	--	CCR4-NOT transcription complex subunit 1	--	ko03018 RNA degradation	--	--	--	2	4	4	2375	266.6	7.44	-	-	-	-	-	-
Cnot7	Q3V231	Uncharacterized protein OS=Mus musculus OX=10090 GN=Cnot7 PE=2 SV=1	2	Biological Process:nuclear-transcribed mRNA poly(A) tail shortening (GO:0000289),Molecular Function:poly(A)-specific ribonuclease activity (GO:0004535)	CCR4-NOT transcription complex subunit 7/8	--	ko03018 RNA degradation	--	--	--	4	1	1	285	32.8	2.32	-	-	-	-	-	-
Coasy	Q9DBL7	Bifunctional coenzyme A synthase OS=Mus musculus OX=10090 GN=Coasy PE=1 SV=2	5	Molecular Function:catalytic activity (GO:0003824),Molecular Function:dephospho-CoA kinase activity (GO:0004140),Molecular Function:ATP binding (GO:0005524),Biological Process:biosynthetic process (GO:0009058),Biological Process:coenzyme A biosynthetic process (GO:0015937)	--	--	ko00770 Pantothenate and CoA biosynthesis ko01100 Metabolic pathways	Dephospho-CoA kinase	H	Coenzyme transport and metabolism ;	2	1	1	563	62	1.71	-	-	-	-	-	-
Cog1	Q3TR89	Uncharacterized protein OS=Mus musculus OX=10090 GN=Cog1 PE=2 SV=1	2	Biological Process:intra-Golgi vesicle-mediated transport (GO:0006891),Cellular Component:Golgi transport complex (GO:0017119)	conserved oligomeric Golgi complex subunit 1	--	--	--	--	--	1	1	1	980	109	2.06	-	-	-	-	-	-
Cog5	Q8C0L8	Conserved oligomeric Golgi complex subunit 5 OS=Mus musculus OX=10090 GN=Cog5 PE=1 SV=3	2	Biological Process:intra-Golgi vesicle-mediated transport (GO:0006891),Cellular Component:Golgi transport complex (GO:0017119)	conserved oligomeric Golgi complex subunit 5	--	--	--	--	--	3	2	2	829	91.3	4.69	-	-	-	-	-	-
Cog7	A0A0R4J0Q9	Conserved oligomeric Golgi complex subunit 7 OS=Mus musculus OX=10090 GN=Cog7 PE=1 SV=1	2	Biological Process:intracellular protein transport (GO:0006886),Cellular Component:Golgi transport complex (GO:0017119)	conserved oligomeric Golgi complex subunit 7	--	--	--	--	--	1	1	1	770	86	2.21	-	-	-	-	-	-
Colgalt1	Q8K297	Procollagen galactosyltransferase 1 OS=Mus musculus OX=10090 GN=Colgalt1 PE=1 SV=2	--	--	collagen beta-1,O-galactosyltransferase	2.4.1.50	ko00310 Lysine degradation ko00514 Other types of O-glycan biosynthesis	Glycosyltransferase involved in LPS biosynthesis, GR25 family	M	Cell wall/membrane/envelope biogenesis ;	4	3	3	617	71	4.56	-	-	-	-	-	-
Commd3	Q63829	COMM domain-containing protein 3 OS=Mus musculus OX=10090 GN=Commd3 PE=1 SV=1	--	--	--	--	--	--	--	--	6	1	1	195	22	3.28	-	-	-	-	-	-
Copb1	Q9JIF7	Coatomer subunit beta OS=Mus musculus OX=10090 GN=Copb1 PE=1 SV=1	6	Molecular Function:structural molecule activity (GO:0005198),Cellular Component:cytoplasm (GO:0005737),Biological Process:intracellular protein transport (GO:0006886),Biological Process:vesicle-mediated transport (GO:0016192),Cellular Component:membrane coat (GO:0030117),Cellular Component:COPI vesicle coat (GO:0030126)	coatomer subunit beta	--	--	--	--	--	16	11	11	953	107	27.03	-	-	-	-	-	-
Copb2	O55029	Coatomer subunit beta' OS=Mus musculus OX=10090 GN=Copb2 PE=1 SV=2	5	Molecular Function:structural molecule activity (GO:0005198),Molecular Function:protein binding (GO:0005515),Biological Process:intracellular protein transport (GO:0006886),Biological Process:vesicle-mediated transport (GO:0016192),Cellular Component:membrane coat (GO:0030117)	coatomer subunit beta'	--	--	WD40 repeat	R	General function prediction only ;	14	10	10	905	102.4	30.43	-	-	-	-	-	-
Cope	O89079	Coatomer subunit epsilon OS=Mus musculus OX=10090 GN=Cope PE=1 SV=3	1	Molecular Function:structural molecule activity (GO:0005198)	coatomer subunit epsilon	--	--	--	--	--	11	2	2	308	34.5	6.28	-	-	-	-	-	-
Cops4	Q14AI7	COP9 (Constitutive photomorphogenic) homolog, subunit 4 (Arabidopsis thaliana) OS=Mus musculus OX=10090 GN=Cops4 PE=1 SV=1	1	Molecular Function:protein binding (GO:0005515)	COP9 signalosome complex subunit 4	--	--	--	--	--	4	1	1	406	46.3	1.75	-	-	-	-	-	-
Copz1	P61924	Coatomer subunit zeta-1 OS=Mus musculus OX=10090 GN=Copz1 PE=1 SV=1	--	--	coatomer subunit zeta	--	--	--	--	--	12	2	2	177	20.2	2.27	-	-	-	-	-	-
Coq8b	E9QLB8	Atypical kinase COQ8B, mitochondrial OS=Mus musculus OX=10090 GN=Coq8b PE=1 SV=1	--	--	aarF domain-containing kinase	--	--	Predicted unusual protein kinase regulating ubiquinone biosynthesis, AarF/ABC1/UbiB family	HT	Coenzyme transport and metabolism ; Signal transduction mechanisms ;	2	1	1	533	59.1	1.88	-	-	-	-	-	-
Cpne3	Q3UJS6	Uncharacterized protein OS=Mus musculus OX=10090 GN=Cpne3 PE=2 SV=1	1	Molecular Function:protein binding (GO:0005515)	--	--	--	Ca2+-dependent lipid-binding protein, contains C2 domain	R	General function prediction only ;	5	2	2	533	59.6	4.43	-	-	-	-	-	-
Cpt1a	A8ASF5	Acyltransferase OS=Mus musculus OX=10090 GN=Cpt1a PE=2 SV=1	--	--	carnitine O-palmitoyltransferase 1, liver isoform	2.3.1.21	ko00071 Fatty acid degradation ko01212 Fatty acid metabolism ko03320 PPAR signaling pathway ko04152 AMPK signaling pathway ko04920 Adipocytokine signaling pathway ko04922 Glucagon signaling pathway ko04931 Insulin resistance	--	--	--	4	3	3	773	88.3	3.07	-	-	-	-	-	-
Csde1	Q80TP8	MKIAA0885 protein (Fragment) OS=Mus musculus OX=10090 GN=Csde1 PE=2 SV=1	2	Molecular Function:nucleic acid binding (GO:0003676),Molecular Function:DNA binding (GO:0003677)	--	--	--	--	--	--	5	4	4	822	92.1	8.61	-	-	-	-	-	-
Ctsc	Q3TIF1	Uncharacterized protein OS=Mus musculus OX=10090 GN=Ctsc PE=2 SV=1	3	Biological Process:proteolysis (GO:0006508),Molecular Function:peptidase activity (GO:0008233),Molecular Function:cysteine-type peptidase activity (GO:0008234)	cathepsin C	3.4.14.1	ko04142 Lysosome ko04210 Apoptosis	Cysteine protease, C1A family	O	Posttranslational modification, protein turnover, chaperones ;	3	1	1	462	52.3	3.56	-	-	-	-	-	-
Cyb5r1	Q9DB73	NADH-cytochrome b5 reductase 1 OS=Mus musculus OX=10090 GN=Cyb5r1 PE=1 SV=1	2	Molecular Function:oxidoreductase activity (GO:0016491),Biological Process:oxidation-reduction process (GO:0055114)	cytochrome-b5 reductase	1.6.2.2	ko00520 Amino sugar and nucleotide sugar metabolism	Ferredoxin-NADP reductase	C	Energy production and conversion ;	4	1	1	305	34.1	5.73	-	-	-	-	-	-
Cyb5r3	F2Z456	NADH-cytochrome b5 reductase OS=Mus musculus OX=10090 GN=Cyb5r3 PE=1 SV=1	2	Molecular Function:oxidoreductase activity (GO:0016491),Biological Process:oxidation-reduction process (GO:0055114)	cytochrome-b5 reductase	1.6.2.2	ko00520 Amino sugar and nucleotide sugar metabolism	Ferredoxin-NADP reductase	C	Energy production and conversion ;	15	4	4	313	34.9	9.23	-	-	-	-	-	-
Cybb	Q61093	Cytochrome b-245 heavy chain OS=Mus musculus OX=10090 GN=Cybb PE=1 SV=1	3	Cellular Component:membrane (GO:0016020),Molecular Function:oxidoreductase activity (GO:0016491),Biological Process:oxidation-reduction process (GO:0055114)	NADPH oxidase 2	1.-.-.-	ko04066 HIF-1 signaling pathway ko04145 Phagosome ko04216 Ferroptosis ko04217 Necroptosis ko04621 NOD-like receptor signaling pathway ko04670 Leukocyte transendothelial migration ko04933 AGE-RAGE signaling pathway in diabetic complications ko05140 Leishmaniasis	Ca2+-binding protein, EF-hand superfamily	T	Signal transduction mechanisms ;	25	11	11	570	65.3	18.49	-	-	-	-	-	-
Cyth1	A2A517	Cytohesin-1 (Fragment) OS=Mus musculus OX=10090 GN=Cyth1 PE=1 SV=1	2	Molecular Function:ARF guanyl-nucleotide exchange factor activity (GO:0005086),Biological Process:regulation of ARF protein signal transduction (GO:0032012)	cytohesin	--	ko04072 Phospholipase D signaling pathway ko04144 Endocytosis	Guanine-nucleotide exchange factor, contains Sec7 domain	R	General function prediction only ;	4	2	1	460	52.5	4.33	-	-	-	-	-	-
Cyth4	Q571J1	MFLJ00017 protein (Fragment) OS=Mus musculus OX=10090 GN=Cyth4 PE=2 SV=1	2	Molecular Function:ARF guanyl-nucleotide exchange factor activity (GO:0005086),Biological Process:regulation of ARF protein signal transduction (GO:0032012)	cytohesin	--	ko04072 Phospholipase D signaling pathway ko04144 Endocytosis	Guanine-nucleotide exchange factor, contains Sec7 domain	R	General function prediction only ;	7	3	2	408	46.8	7.73	-	-	-	-	-	-
Dab2	A0A0R4J104	Disabled homolog 2 OS=Mus musculus OX=10090 GN=Dab2 PE=1 SV=1	1	Molecular Function:protein binding (GO:0005515)	disabled homolog 2	--	ko04144 Endocytosis	--	--	--	1	1	1	766	82.2	2.68	-	-	-	-	-	-
Dazap1	Q3UGB5	DAZ associated protein 1, isoform CRA_b OS=Mus musculus OX=10090 GN=Dazap1 PE=1 SV=1	1	Molecular Function:nucleic acid binding (GO:0003676)	RNA-binding protein Musashi	--	ko03015 mRNA surveillance pathway	RNA recognition motif (RRM) domain	J	Translation, ribosomal structure and biogenesis ;	4	1	1	406	43.1	3.37	-	-	-	-	-	-
Dcaf8	Q8N7N5	DDB1- and CUL4-associated factor 8 OS=Mus musculus OX=10090 GN=Dcaf8 PE=1 SV=1	1	Molecular Function:protein binding (GO:0005515)	WD repeat-containing protein 42A	--	--	WD40 repeat	R	General function prediction only ;	1	1	1	591	66	2.18	-	-	-	-	-	-
Dcp1a	Q91YD3	mRNA-decapping enzyme 1A OS=Mus musculus OX=10090 GN=Dcp1a PE=1 SV=1	3	Biological Process:deadenylation-dependent decapping of nuclear-transcribed mRNA (GO:0000290),Molecular Function:enzyme activator activity (GO:0008047),Biological Process:positive regulation of catalytic activity (GO:0043085)	mRNA-decapping enzyme 1A	3.-.-.-	ko03018 RNA degradation	--	--	--	3	1	1	602	65.2	4.13	-	-	-	-	-	-
Dctn1	O08788	Dynactin subunit 1 OS=Mus musculus OX=10090 GN=Dctn1 PE=1 SV=3	3	Cellular Component:dynactin complex (GO:0005869),Biological Process:transport along microtubule (GO:0010970),Molecular Function:dynein binding (GO:0045502)	dynactin 1	--	ko04962 Vasopressin-regulated water reabsorption ko05016 Huntington's disease	Chromosome segregation ATPase	D	Cell cycle control, cell division, chromosome partitioning ;	2	2	2	1281	141.6	2.76	-	-	-	-	-	-
Dctn2	Q3TPZ5	Dynactin 2 OS=Mus musculus OX=10090 GN=Dctn2 PE=1 SV=1	3	Cellular Component:dynactin complex (GO:0005869),Biological Process:microtubule-based process (GO:0007017),Biological Process:mitotic nuclear division (GO:0007067)	dynactin 2	--	ko04962 Vasopressin-regulated water reabsorption ko05016 Huntington's disease	--	--	--	5	1	1	402	44.1	3.19	-	-	-	-	-	-
Ddhd1	F8WIJ5	Phospholipase DDHD1 OS=Mus musculus OX=10090 GN=Ddhd1 PE=1 SV=1	1	Molecular Function:metal ion binding (GO:0046872)	phospholipase DDHD1	3.1.1.-	--	--	--	--	2	2	2	918	102.1	4.05	-	-	-	-	-	-
Ddost	O54734	Dolichyl-diphosphooligosaccharide--protein glycosyltransferase 48 kDa subunit OS=Mus musculus OX=10090 GN=Ddost PE=1 SV=2	2	Cellular Component:endoplasmic reticulum membrane (GO:0005789),Biological Process:protein N-linked glycosylation via asparagine (GO:0018279)	oligosaccharyltransferase complex subunit beta	--	ko00510 N-Glycan biosynthesis ko01100 Metabolic pathways ko04141 Protein processing in endoplasmic reticulum	--	--	--	2	1	1	441	49	2.92	-	-	-	-	-	-
Ddx19b	Q8BZY3	DEAD (Asp-Glu-Ala-Asp) box polypeptide 19b OS=Mus musculus OX=10090 GN=Ddx19b PE=1 SV=1	2	Molecular Function:nucleic acid binding (GO:0003676),Molecular Function:ATP binding (GO:0005524)	ATP-dependent RNA helicase DDX19/DBP5	3.6.4.13	--	Superfamily II DNA and RNA helicase	L	Replication, recombination and repair ;	2	1	1	494	55.6	3.03	-	-	-	-	-	-
Ddx21	Q6PCP0	DEAD (Asp-Glu-Ala-Asp) box polypeptide 21 OS=Mus musculus OX=10090 GN=Ddx21 PE=2 SV=1	5	Molecular Function:nucleic acid binding (GO:0003676),Molecular Function:RNA binding (GO:0003723),Molecular Function:helicase activity (GO:0004386),Molecular Function:ATP binding (GO:0005524),Cellular Component:nucleus (GO:0005634)	ATP-dependent RNA helicase DDX21	3.6.4.13	0	Superfamily II DNA and RNA helicase	L	Replication, recombination and repair ;	7	4	4	851	93.5	11.47	-	-	-	-	-	-
Ddx39	Q3T9L0	Uncharacterized protein OS=Mus musculus OX=10090 GN=Ddx39 PE=2 SV=1	2	Molecular Function:nucleic acid binding (GO:0003676),Molecular Function:ATP binding (GO:0005524)	ATP-dependent RNA helicase DDX39	3.6.4.13	--	Superfamily II DNA and RNA helicase	L	Replication, recombination and repair ;	15	6	6	427	49.1	7.15	-	-	-	-	-	-
Ddx3y	Q3U484	Uncharacterized protein OS=Mus musculus OX=10090 GN=Ddx3y PE=2 SV=1	2	Molecular Function:nucleic acid binding (GO:0003676),Molecular Function:ATP binding (GO:0005524)	ATP-dependent RNA helicase DDX3Y	3.6.4.13	--	Superfamily II DNA and RNA helicase	L	Replication, recombination and repair ;	22	13	1	658	73.3	43.86	-	-	-	-	-	-
Ddx58	Q6Q899	Probable ATP-dependent RNA helicase DDX58 OS=Mus musculus OX=10090 GN=Ddx58 PE=1 SV=2	3	Molecular Function:DNA binding (GO:0003677),Molecular Function:ATP binding (GO:0005524),Molecular Function:hydrolase activity (GO:0016787)	ATP-dependent RNA helicase DDX58	3.6.3.14	ko04064 NF-kappa B signaling pathway ko04622 RIG-I-like receptor signaling pathway ko04623 Cytosolic DNA-sensing pathway ko05160 Hepatitis C ko05161 Hepatitis B ko05162 Measles ko05164 Influenza A ko05168 Herpes simplex infection ko05169 Epstein-Barr virus infection	ERCC4-type nuclease	L	Replication, recombination and repair ;	5	3	3	926	105.9	6.97	-	-	-	-	-	-
Ddx6	P54823	Probable ATP-dependent RNA helicase DDX6 OS=Mus musculus OX=10090 GN=Ddx6 PE=1 SV=1	2	Molecular Function:nucleic acid binding (GO:0003676),Molecular Function:ATP binding (GO:0005524)	ATP-dependent RNA helicase DDX6/DHH1	3.6.4.13	ko03018 RNA degradation	Superfamily II DNA and RNA helicase	L	Replication, recombination and repair ;	6	2	2	483	54.2	5.5	-	-	-	-	-	-
Def6	A0A0R4IZX1	Differentially-expressed in FDCP 6 OS=Mus musculus OX=10090 GN=Def6 PE=1 SV=1	--	--	--	--	--	--	--	--	2	1	1	630	73.4	2.51	-	-	-	-	-	-
Dennd4b	A0A0R4J172	DENN domain-containing protein 4B OS=Mus musculus OX=10090 GN=Dennd4b PE=1 SV=1	--	--	DENN domain-containing protein 4	--	--	--	--	--	1	2	2	1510	165.7	4	-	-	-	-	-	-
Dennd4c	A6H8H2	DENN domain-containing protein 4C OS=Mus musculus OX=10090 GN=Dennd4c PE=1 SV=1	--	--	DENN domain-containing protein 4	--	--	--	--	--	1	1	1	1906	211.3	3.3	-	-	-	-	-	-
Dennd5a	Q6PAL8	DENN domain-containing protein 5A OS=Mus musculus OX=10090 GN=Dennd5a PE=1 SV=1	1	Molecular Function:protein binding (GO:0005515)	DENN domain-containing protein 5	--	--	Alpha-tubulin suppressor and related RCC1 domain-containing proteins	DZ	Cell cycle control, cell division, chromosome partitioning ; Cytoskeleton ;	1	1	1	1287	146.6	1.89	-	-	-	-	-	-
Dhrs1	Q99L04	Dehydrogenase/reductase SDR family member 1 OS=Mus musculus OX=10090 GN=Dhrs1 PE=1 SV=1	--	--	dehydrogenase/reductase SDR family member 1	1.1.-.-	--	NAD(P)-dependent dehydrogenase, short-chain alcohol dehydrogenase family	IQR	Lipid transport and metabolism ; Secondary metabolites biosynthesis, transport and catabolism ; General function prediction only ;	19	5	5	313	34	8.71	-	-	-	-	-	-
Dhrs4	Q99LB2	Dehydrogenase/reductase SDR family member 4 OS=Mus musculus OX=10090 GN=Dhrs4 PE=1 SV=3	--	--	dehydrogenase/reductase SDR family member 4	1.1.-.-	ko00830 Retinol metabolism ko01100 Metabolic pathways ko04146 Peroxisome	NAD(P)-dependent dehydrogenase, short-chain alcohol dehydrogenase family	IQR	Lipid transport and metabolism ; Secondary metabolites biosynthesis, transport and catabolism ; General function prediction only ;	5	1	1	279	29.9	1.72	5	1	1	279	29.9	0
Dhx15	O35286	Pre-mRNA-splicing factor ATP-dependent RNA helicase DHX15 OS=Mus musculus OX=10090 GN=Dhx15 PE=1 SV=2	3	Molecular Function:nucleic acid binding (GO:0003676),Molecular Function:helicase activity (GO:0004386),Molecular Function:ATP binding (GO:0005524)	pre-mRNA-splicing factor ATP-dependent RNA helicase DHX15/PRP43	3.6.4.13	ko03040 Spliceosome	HrpA-like RNA helicase	J	Translation, ribosomal structure and biogenesis ;	1	1	1	795	90.9	2.4	-	-	-	-	-	-
Dhx9	E9QNN1	ATP-dependent RNA helicase A OS=Mus musculus OX=10090 GN=Dhx9 PE=1 SV=1	3	Molecular Function:nucleic acid binding (GO:0003676),Molecular Function:helicase activity (GO:0004386),Molecular Function:ATP binding (GO:0005524)	ATP-dependent RNA helicase A	3.6.4.13	--	HrpA-like RNA helicase	J	Translation, ribosomal structure and biogenesis ;	1	1	1	1384	149.6	1.91	-	-	-	-	-	-
Dkc1	Q3TI79	Uncharacterized protein OS=Mus musculus OX=10090 GN=Dkc1 PE=2 SV=1	2	Molecular Function:RNA binding (GO:0003723),Biological Process:RNA processing (GO:0006396)	H/ACA ribonucleoprotein complex subunit 4	5.4.99.-	ko03008 Ribosome biogenesis in eukaryotes	Glutamate 5-kinase	E	Amino acid transport and metabolism ;	4	1	1	509	57.4	3.2	-	-	-	-	-	-
Dnaja2	Q3TFF0	Uncharacterized protein OS=Mus musculus OX=10090 GN=Dnaja2 PE=2 SV=1	2	Molecular Function:heat shock protein binding (GO:0031072),Molecular Function:unfolded protein binding (GO:0051082)	DnaJ homolog subfamily A member 2	--	ko04141 Protein processing in endoplasmic reticulum	DnaJ-class molecular chaperone with C-terminal Zn finger domain	O	Posttranslational modification, protein turnover, chaperones ;	12	4	4	412	45.7	10.69	-	-	-	-	-	-
Dnajc2	P54103	DnaJ homolog subfamily C member 2 OS=Mus musculus OX=10090 GN=Dnajc2 PE=1 SV=2	--	--	DnaJ homolog subfamily C member 2	--	--	DnaJ-class molecular chaperone with C-terminal Zn finger domain	O	Posttranslational modification, protein turnover, chaperones ;	3	1	1	621	71.7	4.03	-	-	-	-	-	-
Dnajc7	Q3UL32	Uncharacterized protein OS=Mus musculus OX=10090 GN=Dnajc7 PE=2 SV=1	1	Molecular Function:protein binding (GO:0005515)	DnaJ homolog subfamily C member 7	--	--	Tetratricopeptide (TPR) repeat	R	General function prediction only ;	2	1	1	494	56.4	2.68	-	-	-	-	-	-
Dnm1l	Q8K1M6	Dynamin-1-like protein OS=Mus musculus OX=10090 GN=Dnm1l PE=1 SV=2	4	Biological Process:mitochondrial fission (GO:0000266),Molecular Function:GTPase activity (GO:0003924),Molecular Function:GTP binding (GO:0005525),Biological Process:peroxisome fission (GO:0016559)	dynamin 1-like protein	3.6.5.5	ko04217 Necroptosis ko04621 NOD-like receptor signaling pathway ko04668 TNF signaling pathway	--	--	--	5	3	3	742	82.6	6.83	-	-	-	-	-	-
Dnm2	P39054	Dynamin-2 OS=Mus musculus OX=10090 GN=Dnm2 PE=1 SV=2	4	Molecular Function:GTPase activity (GO:0003924),Molecular Function:GTP binding (GO:0005525),Cellular Component:microtubule (GO:0005874),Biological Process:endocytosis (GO:0006897)	dynamin GTPase	3.6.5.5	ko04072 Phospholipase D signaling pathway ko04144 Endocytosis ko04721 Synaptic vesicle cycle ko04961 Endocrine and other factor-regulated calcium reabsorption ko05100 Bacterial invasion of epithelial cells	Cell division protein DamX, binds to the septal ring, contains C-terminal SPOR domain	D	Cell cycle control, cell division, chromosome partitioning ;	15	12	12	870	98.1	29.56	-	-	-	-	-	-
Dnpep	Q3TVK3	Aspartyl aminopeptidase OS=Mus musculus OX=10090 GN=Dnpep PE=1 SV=1	3	Molecular Function:aminopeptidase activity (GO:0004177),Biological Process:proteolysis (GO:0006508),Molecular Function:zinc ion binding (GO:0008270)	aspartyl aminopeptidase	3.4.11.21	--	Aspartyl aminopeptidase	E	Amino acid transport and metabolism ;	2	1	1	475	52.4	2.25	-	-	-	-	-	-
Dock1	Q8BUR4	Dedicator of cytokinesis protein 1 OS=Mus musculus OX=10090 GN=Dock1 PE=1 SV=3	6	Molecular Function:guanyl-nucleotide exchange factor activity (GO:0005085),Molecular Function:GTPase activator activity (GO:0005096),Molecular Function:protein binding (GO:0005515),Biological Process:cytoskeleton organization (GO:0007010),Biological Process:small GTPase mediated signal transduction (GO:0007264),Biological Process:cell migration (GO:0016477)	dedicator of cytokinesis protein 1	--	ko04510 Focal adhesion ko04810 Regulation of actin cytoskeleton ko05100 Bacterial invasion of epithelial cells	--	--	--	1	2	2	1865	214.9	4.52	-	-	-	-	-	-
Dock11	A2AF47	Dedicator of cytokinesis protein 11 OS=Mus musculus OX=10090 GN=Dock11 PE=1 SV=1	2	Molecular Function:guanyl-nucleotide exchange factor activity (GO:0005085),Biological Process:small GTPase mediated signal transduction (GO:0007264)	dedicator of cytokinesis protein 9/10/11	--	--	--	--	--	1	1	1	2073	237.6	1.94	-	-	-	-	-	-
Dock5	B2RY04	Dedicator of cytokinesis protein 5 OS=Mus musculus OX=10090 GN=Dock5 PE=1 SV=2	3	Molecular Function:guanyl-nucleotide exchange factor activity (GO:0005085),Molecular Function:protein binding (GO:0005515),Biological Process:small GTPase mediated signal transduction (GO:0007264)	dedicator of cytokinesis protein 5	--	--	--	--	--	2	2	1	1868	214.3	5.75	-	-	-	-	-	-
Dok1	P97465	Docking protein 1 OS=Mus musculus OX=10090 GN=Dok1 PE=1 SV=2	1	Molecular Function:insulin receptor binding (GO:0005158)	docking protein 1	--	ko05162 Measles	--	--	--	2	1	1	482	52.4	1.92	-	-	-	-	-	-
Dok2	Q3TX09	Uncharacterized protein OS=Mus musculus OX=10090 GN=Dok2 PE=2 SV=1	1	Molecular Function:insulin receptor binding (GO:0005158)	docking protein 2	--	0	--	--	--	3	1	1	412	45.5	2.41	-	-	-	-	-	-
Dok3	Q9QZK7	Docking protein 3 OS=Mus musculus OX=10090 GN=Dok3 PE=1 SV=1	1	Molecular Function:insulin receptor binding (GO:0005158)	--	--	--	--	--	--	3	1	1	444	48	2.48	-	-	-	-	-	-
Dpysl2	O08553	Dihydropyrimidinase-related protein 2 OS=Mus musculus OX=10090 GN=Dpysl2 PE=1 SV=2	7	Biological Process:cytoskeleton organization (GO:0007010),Biological Process:axon guidance (GO:0007411),Biological Process:brain development (GO:0007420),Molecular Function:microtubule binding (GO:0008017),Molecular Function:hydrolase activity (GO:0016787),Biological Process:regulation of axon extension (GO:0030516),Biological Process:regulation of neuron differentiation (GO:0045664)	dihydropyrimidinase-like 2	--	ko04360 Axon guidance	Dihydroorotase or related cyclic amidohydrolase	F	Nucleotide transport and metabolism ;	28	10	10	572	62.2	27.34	-	-	-	-	-	-
Drg2	Q9QXB9	Developmentally-regulated GTP-binding protein 2 OS=Mus musculus OX=10090 GN=Drg2 PE=1 SV=1	1	Molecular Function:GTP binding (GO:0005525)	uncharacterized protein	--	--	Ribosome-interacting GTPase 1	J	Translation, ribosomal structure and biogenesis ;	11	3	3	364	40.7	7.46	-	-	-	-	-	-
Dtx3l	Q3UIR3	E3 ubiquitin-protein ligase DTX3L OS=Mus musculus OX=10090 GN=Dtx3l PE=1 SV=1	2	Molecular Function:protein binding (GO:0005515),Molecular Function:zinc ion binding (GO:0008270)	deltex	2.3.2.27	ko04330 Notch signaling pathway	--	--	--	7	4	4	748	83	7.47	3	2	2	748	83	0
Ecpas	Q6PDI5	Proteasome adapter and scaffold protein ECM29 OS=Mus musculus OX=10090 GN=Ecpas PE=1 SV=3	2	Molecular Function:protein complex scaffold (GO:0032947),Biological Process:proteasome assembly (GO:0043248)	proteasome component ECM29	--	--	--	--	--	1	2	2	1840	203.6	3.25	-	-	-	-	-	-
Eea1	Q8BL66	Early endosome antigen 1 OS=Mus musculus OX=10090 GN=Eea1 PE=1 SV=2	1	Molecular Function:metal ion binding (GO:0046872)	early endosome antigen 1	--	ko04144 Endocytosis ko04145 Phagosome ko05152 Tuberculosis	--	--	--	5	5	5	1411	160.8	10.56	-	-	-	-	-	-
Eef1a2	P62631	Elongation factor 1-alpha 2 OS=Mus musculus OX=10090 GN=Eef1a2 PE=1 SV=1	2	Molecular Function:GTPase activity (GO:0003924),Molecular Function:GTP binding (GO:0005525)	elongation factor 1-alpha	--	ko03013 RNA transport ko05134 Legionellosis	Translation elongation factor EF-1alpha (GTPase)	J	Translation, ribosomal structure and biogenesis ;	22	6	1	463	50.4	22.52	-	-	-	-	-	-
Eef1d	A0A0R4J1E2	Elongation factor 1-delta OS=Mus musculus OX=10090 GN=Eef1d PE=1 SV=1	2	Molecular Function:translation elongation factor activity (GO:0003746),Biological Process:translational elongation (GO:0006414)	elongation factor 1-delta	--	ko05168 Herpes simplex infection	--	--	--	5	3	3	660	72.9	5.36	-	-	-	-	-	-
Ehbp1l1	E9QP49	EH domain-binding protein 1-like protein 1 OS=Mus musculus OX=10090 GN=Ehbp1l1 PE=1 SV=1	1	Molecular Function:protein binding (GO:0005515)	--	--	--	--	--	--	1	2	2	1718	184.7	1.93	-	-	-	-	-	-
Ehd4	Q1MWP8	EH-domain containing 4-KJR (Fragment) OS=Mus musculus OX=10090 GN=Ehd4 PE=2 SV=1	4	Molecular Function:calcium ion binding (GO:0005509),Molecular Function:protein binding (GO:0005515),Molecular Function:GTP binding (GO:0005525),Biological Process:endocytic recycling (GO:0032456)	EH domain-containing protein 4	--	ko04144 Endocytosis	Replication fork clamp-binding protein CrfC (dynamin-like GTPase family)	L	Replication, recombination and repair ;	9	5	4	544	61.6	11.26	-	-	-	-	-	-
Eif2ak2	Q03963	Interferon-induced, double-stranded RNA-activated protein kinase OS=Mus musculus OX=10090 GN=Eif2ak2 PE=1 SV=2	12	Molecular Function:double-stranded RNA binding (GO:0003725),Molecular Function:protein kinase activity (GO:0004672),Molecular Function:protein serine/threonine kinase activity (GO:0004674),Molecular Function:ATP binding (GO:0005524),Biological Process:protein phosphorylation (GO:0006468),Biological Process:negative regulation of cell proliferation (GO:0008285),Biological Process:response to virus…	eukaryotic translation initiation factor 2-alpha kinase 2	2.7.11.1	ko04141 Protein processing in endoplasmic reticulum ko04217 Necroptosis ko05160 Hepatitis C ko05162 Measles ko05164 Influenza A ko05165 Human papillomavirus infection ko05167 Kaposi's sarcoma-associated herpesvirus infection ko05168 Herpes simplex infection ko05169 Epstein-Barr virus infection ko05203 Viral carcinogenesis	Serine/threonine protein kinase	T	Signal transduction mechanisms ;	3	1	1	515	58.2	2.71	-	-	-	-	-	-
Eif2s2	Q99L45	Eukaryotic translation initiation factor 2 subunit 2 OS=Mus musculus OX=10090 GN=Eif2s2 PE=1 SV=1	2	Molecular Function:translation initiation factor activity (GO:0003743),Biological Process:translational initiation (GO:0006413)	translation initiation factor 2 subunit 2	--	ko03013 RNA transport	Translation initiation factor 2, beta subunit (eIF-2beta)/eIF-5 N-terminal domain	J	Translation, ribosomal structure and biogenesis ;	3	1	1	331	38.1	2.81	-	-	-	-	-	-
Eif3d	O70194	Eukaryotic translation initiation factor 3 subunit D OS=Mus musculus OX=10090 GN=Eif3d PE=1 SV=2	3	Molecular Function:translation initiation factor activity (GO:0003743),Cellular Component:cytoplasm (GO:0005737),Cellular Component:eukaryotic translation initiation factor 3 complex (GO:0005852)	translation initiation factor 3 subunit D	--	ko03013 RNA transport	--	--	--	3	1	1	548	63.9	2.89	-	-	-	-	-	-
Eif3e	Q3UIG0	Eukaryotic translation initiation factor 3 subunit E OS=Mus musculus OX=10090 GN=Eif3e PE=1 SV=1	4	Molecular Function:translation initiation factor activity (GO:0003743),Molecular Function:protein binding (GO:0005515),Cellular Component:cytoplasm (GO:0005737),Cellular Component:eukaryotic translation initiation factor 3 complex (GO:0005852)	translation initiation factor 3 subunit E	--	ko03013 RNA transport ko05160 Hepatitis C	--	--	--	13	6	6	445	52.2	9.24	-	-	-	-	-	-
Eif3f	Q3U8X1	Eukaryotic translation initiation factor 3 subunit F OS=Mus musculus OX=10090 GN=Eif3f PE=2 SV=1	4	Molecular Function:translation initiation factor activity (GO:0003743),Molecular Function:protein binding (GO:0005515),Cellular Component:cytoplasm (GO:0005737),Cellular Component:eukaryotic translation initiation factor 3 complex (GO:0005852)	translation initiation factor 3 subunit F	--	ko03013 RNA transport	--	--	--	11	3	3	361	38	7.26	-	-	-	-	-	-
Eif3h	Q3THW7	Eukaryotic translation initiation factor 3 subunit H OS=Mus musculus OX=10090 GN=Eif3h PE=2 SV=1	4	Molecular Function:translation initiation factor activity (GO:0003743),Molecular Function:protein binding (GO:0005515),Cellular Component:cytoplasm (GO:0005737),Cellular Component:eukaryotic translation initiation factor 3 complex (GO:0005852)	translation initiation factor 3 subunit H	--	ko03013 RNA transport ko05162 Measles	--	--	--	3	1	1	352	39.8	1.9	-	-	-	-	-	-
Eif3i	Q9QZD9	Eukaryotic translation initiation factor 3 subunit I OS=Mus musculus OX=10090 GN=Eif3i PE=1 SV=1	1	Molecular Function:protein binding (GO:0005515)	translation initiation factor 3 subunit I	--	ko03013 RNA transport	WD40 repeat	R	General function prediction only ;	11	3	3	325	36.4	4.51	-	-	-	-	-	-
Eif3l	Q8QZY1	Eukaryotic translation initiation factor 3 subunit L OS=Mus musculus OX=10090 GN=Eif3l PE=1 SV=1	3	Molecular Function:translation initiation factor activity (GO:0003743),Cellular Component:cytoplasm (GO:0005737),Cellular Component:eukaryotic translation initiation factor 3 complex (GO:0005852)	translation initiation factor 3 subunit L	--	--	--	--	--	10	4	4	564	66.6	13.27	-	-	-	-	-	-
Eif3m	Q99JX4	Eukaryotic translation initiation factor 3 subunit M OS=Mus musculus OX=10090 GN=Eif3m PE=1 SV=1	1	Molecular Function:protein binding (GO:0005515)	translation initiation factor 3 subunit M	--	--	--	--	--	2	1	1	374	42.5	1.71	-	-	-	-	-	-
Eif4e	Q3TK95	Uncharacterized protein OS=Mus musculus OX=10090 GN=Eif4e PE=1 SV=1	4	Molecular Function:RNA binding (GO:0003723),Molecular Function:translation initiation factor activity (GO:0003743),Cellular Component:cytoplasm (GO:0005737),Biological Process:translational initiation (GO:0006413)	translation initiation factor 4E	--	ko01521 EGFR tyrosine kinase inhibitor resistance ko03013 RNA transport ko04066 HIF-1 signaling pathway ko04150 mTOR signaling pathway ko04151 PI3K-Akt signaling pathway ko04211 Longevity regulating pathway ko04910 Insulin signaling pathway	--	--	--	3	1	1	217	25	2.55	-	-	-	-	-	-
Eif4e2	D3YUV9	Eukaryotic translation initiation factor 4E type 2 OS=Mus musculus OX=10090 GN=Eif4e2 PE=1 SV=1	4	Molecular Function:RNA binding (GO:0003723),Molecular Function:translation initiation factor activity (GO:0003743),Cellular Component:cytoplasm (GO:0005737),Biological Process:translational initiation (GO:0006413)	translation initiation factor 4E	--	ko01521 EGFR tyrosine kinase inhibitor resistance ko03013 RNA transport ko04066 HIF-1 signaling pathway ko04150 mTOR signaling pathway ko04151 PI3K-Akt signaling pathway ko04211 Longevity regulating pathway ko04910 Insulin signaling pathway	--	--	--	11	2	2	259	29.5	5.59	-	-	-	-	-	-
Eif4g1	Q6NZJ6	Eukaryotic translation initiation factor 4 gamma 1 OS=Mus musculus OX=10090 GN=Eif4g1 PE=1 SV=1	2	Molecular Function:RNA binding (GO:0003723),Molecular Function:protein binding (GO:0005515)	translation initiation factor 4G	--	ko03013 RNA transport ko05416 Viral myocarditis	--	--	--	8	9	8	1600	176	23.35	2	1	1	1600	176	0
Eif4g2	A0JNY7	Eukaryotic translation initiation factor 4, gamma 2 OS=Mus musculus OX=10090 GN=Eif4g2 PE=2 SV=1	2	Molecular Function:RNA binding (GO:0003723),Molecular Function:protein binding (GO:0005515)	translation initiation factor 4G	--	ko03013 RNA transport ko05416 Viral myocarditis	--	--	--	3	3	3	906	102.1	4.24	-	-	-	-	-	-
Eif4g3	A0A0N4SVL0	Eukaryotic translation initiation factor 4 gamma 3 OS=Mus musculus OX=10090 GN=Eif4g3 PE=1 SV=1	2	Molecular Function:RNA binding (GO:0003723),Molecular Function:protein binding (GO:0005515)	translation initiation factor 4G	--	ko03013 RNA transport ko05416 Viral myocarditis	--	--	--	1	2	1	1762	192.7	3.86	-	-	-	-	-	-
Elavl1	P70372	ELAV-like protein 1 OS=Mus musculus OX=10090 GN=Elavl1 PE=1 SV=2	2	Molecular Function:nucleic acid binding (GO:0003676),Molecular Function:RNA binding (GO:0003723)	ELAV-like protein 1	--	ko04152 AMPK signaling pathway ko04657 IL-17 signaling pathway	RNA recognition motif (RRM) domain	J	Translation, ribosomal structure and biogenesis ;	3	1	1	326	36.1	2.73	-	-	-	-	-	-
Elmo1	Q571D6	MKIAA0281 protein (Fragment) OS=Mus musculus OX=10090 GN=Elmo1 PE=2 SV=1	3	Biological Process:phagocytosis (GO:0006909),Biological Process:cell migration (GO:0016477),Biological Process:actin cytoskeleton organization (GO:0030036)	engulfment and cell motility protein 1	--	ko04062 Chemokine signaling pathway ko05100 Bacterial invasion of epithelial cells	--	--	--	8	5	3	741	85.6	8.75	2	1	1	741	85.6	0
Elmo2	Q8BHL5	Engulfment and cell motility protein 2 OS=Mus musculus OX=10090 GN=Elmo2 PE=1 SV=1	3	Biological Process:cytoskeleton organization (GO:0007010),Biological Process:cell migration (GO:0016477),Biological Process:cell-cell adhesion (GO:0098609)	engulfment and cell motility protein 2	--	ko05100 Bacterial invasion of epithelial cells	--	--	--	9	5	3	732	83.8	12.97	-	-	-	-	-	-
Elp1	Q7TT37	Elongator complex protein 1 OS=Mus musculus OX=10090 GN=Elp1 PE=1 SV=2	2	Biological Process:tRNA wobble uridine modification (GO:0002098),Cellular Component:Elongator holoenzyme complex (GO:0033588)	elongator complex protein 1	--	--	--	--	--	2	2	2	1333	149.5	4.46	-	-	-	-	-	-
Elp3	A0A286YDB8	Elongator complex protein 3 OS=Mus musculus OX=10090 GN=Elp3 PE=1 SV=1	3	Molecular Function:catalytic activity (GO:0003824),Molecular Function:N-acetyltransferase activity (GO:0008080),Molecular Function:iron-sulfur cluster binding (GO:0051536)	elongator complex protein 3	2.3.1.48	--	Histone acetyltransferase, component of the RNA polymerase elongator complex	KB	Transcription ; Chromatin structure and dynamics ;	2	1	1	553	63	1.88	-	-	-	-	-	-
Eps15l1	Q60902	Epidermal growth factor receptor substrate 15-like 1 OS=Mus musculus OX=10090 GN=Eps15l1 PE=1 SV=3	2	Molecular Function:calcium ion binding (GO:0005509),Molecular Function:protein binding (GO:0005515)	epidermal growth factor receptor substrate 15	--	ko04144 Endocytosis	Uncharacterized coiled-coil protein, contains DUF342 domain	S	Function unknown ;	3	3	3	907	99.2	3.61	-	-	-	-	-	-
Erlin2	Q8BFZ9	Erlin-2 OS=Mus musculus OX=10090 GN=Erlin2 PE=1 SV=1	3	Cellular Component:endoplasmic reticulum (GO:0005783),Biological Process:ER-associated ubiquitin-dependent protein catabolic process (GO:0030433),Molecular Function:ubiquitin protein ligase binding (GO:0031625)	--	--	--	Regulator of protease activity HflC, stomatin/prohibitin superfamily	O	Posttranslational modification, protein turnover, chaperones ;	7	2	2	340	37.8	3.58	-	-	-	-	-	-
Etfa	Q99LC5	Electron transfer flavoprotein subunit alpha, mitochondrial OS=Mus musculus OX=10090 GN=Etfa PE=1 SV=2	--	--	electron transfer flavoprotein alpha subunit	--	--	Electron transfer flavoprotein, alpha subunit	C	Energy production and conversion ;	23	5	5	333	35	17.5	-	-	-	-	-	-
Etfb	Q9DCW4	Electron transfer flavoprotein subunit beta OS=Mus musculus OX=10090 GN=Etfb PE=1 SV=3	1	Molecular Function:electron carrier activity (GO:0009055)	electron transfer flavoprotein beta subunit	--	--	Electron transfer flavoprotein, alpha and beta subunits	C	Energy production and conversion ;	7	3	3	255	27.6	4.24	-	-	-	-	-	-
Evl	A0A1Y7VJA2	Ena/VASP-like protein (Fragment) OS=Mus musculus OX=10090 GN=Evl PE=1 SV=1	2	Biological Process:actin polymerization or depolymerization (GO:0008154),Biological Process:actin nucleation (GO:0045010)	--	--	--	--	--	--	18	5	5	426	46	29.71	-	-	-	-	-	-
Exoc2	Q9D4H1	Exocyst complex component 2 OS=Mus musculus OX=10090 GN=Exoc2 PE=1 SV=1	3	Cellular Component:exocyst (GO:0000145),Molecular Function:protein binding (GO:0005515),Biological Process:Golgi to plasma membrane transport (GO:0006893)	exocyst complex component 2	--	ko04014 Ras signaling pathway	--	--	--	2	1	1	924	103.9	2.48	-	-	-	-	-	-
Exoc4	Q69ZD1	MKIAA1699 protein (Fragment) OS=Mus musculus OX=10090 GN=Exoc4 PE=2 SV=1	3	Cellular Component:exocyst (GO:0000145),Biological Process:vesicle docking involved in exocytosis (GO:0006904),Biological Process:protein transport (GO:0015031)	exocyst complex component 4	--	--	--	--	--	3	2	2	977	110.7	5.5	-	-	-	-	-	-
Exoc5	Q3TPX4	Exocyst complex component 5 OS=Mus musculus OX=10090 GN=Exoc5 PE=1 SV=2	4	Cellular Component:exocyst (GO:0000145),Cellular Component:cytoplasm (GO:0005737),Biological Process:exocytosis (GO:0006887),Biological Process:vesicle docking (GO:0048278)	exocyst complex component 5	--	--	--	--	--	1	1	1	708	81.7	1.8	-	-	-	-	-	-
Exoc8	Q6PGF7	Exocyst complex component 8 OS=Mus musculus OX=10090 GN=Exoc8 PE=1 SV=1	2	Cellular Component:exocyst (GO:0000145),Biological Process:exocytosis (GO:0006887)	exocyst complex component 8	--	--	--	--	--	2	1	1	716	81	3.39	-	-	-	-	-	-
Ezr	Q3TCP5	Uncharacterized protein OS=Mus musculus OX=10090 GN=Ezr PE=2 SV=1	4	Cellular Component:cytoplasm (GO:0005737),Cellular Component:cytoskeleton (GO:0005856),Molecular Function:cytoskeletal protein binding (GO:0008092),Cellular Component:extrinsic component of membrane (GO:0019898)	villin 2 (ezrin)	--	ko04530 Tight junction ko04670 Leukocyte transendothelial migration ko04810 Regulation of actin cytoskeleton ko04971 Gastric acid secretion ko05205 Proteoglycans in cancer ko05206 MicroRNAs in cancer	--	--	--	9	5	1	586	69.4	10.36	-	-	-	-	-	-
Faf2	Q3TDN2	FAS-associated factor 2 OS=Mus musculus OX=10090 GN=Faf2 PE=1 SV=2	1	Molecular Function:protein binding (GO:0005515)	FAS-associated factor 2	--	--	--	--	--	3	1	1	445	52.4	2.83	-	-	-	-	-	-
Fam129b	Q8R1F1	Niban-like protein 1 OS=Mus musculus OX=10090 GN=Fam129b PE=1 SV=2	--	--	--	--	--	--	--	--	2	1	1	749	84.8	2.09	1	1	1	749	84.8	0
Fam91a1	Q3UVG3	Protein FAM91A1 OS=Mus musculus OX=10090 GN=Fam91a1 PE=1 SV=1	--	--	--	--	--	--	--	--	1	1	1	837	93.4	2.86	-	-	-	-	-	-
Farsa	Q8C0C7	Phenylalanine--tRNA ligase alpha subunit OS=Mus musculus OX=10090 GN=Farsa PE=1 SV=1	5	Molecular Function:tRNA binding (GO:0000049),Molecular Function:aminoacyl-tRNA ligase activity (GO:0004812),Molecular Function:ATP binding (GO:0005524),Cellular Component:cytoplasm (GO:0005737),Biological Process:tRNA aminoacylation (GO:0043039)	phenylalanyl-tRNA synthetase alpha chain	6.1.1.20	ko00970 Aminoacyl-tRNA biosynthesis	Phenylalanyl-tRNA synthetase alpha subunit	J	Translation, ribosomal structure and biogenesis ;	6	3	3	508	57.6	4.04	1	1	1	508	57.6	0
Farsb	Q3TI98	Uncharacterized protein OS=Mus musculus OX=10090 GN=Farsb PE=2 SV=1	5	Molecular Function:magnesium ion binding (GO:0000287),Molecular Function:RNA binding (GO:0003723),Molecular Function:phenylalanine-tRNA ligase activity (GO:0004826),Molecular Function:ATP binding (GO:0005524),Biological Process:phenylalanyl-tRNA aminoacylation (GO:0006432)	phenylalanyl-tRNA synthetase beta chain	6.1.1.20	ko00970 Aminoacyl-tRNA biosynthesis	Phenylalanyl-tRNA synthetase beta subunit	J	Translation, ribosomal structure and biogenesis ;	2	1	1	589	65.8	2.46	-	-	-	-	-	-
Fasn	P19096	Fatty acid synthase OS=Mus musculus OX=10090 GN=Fasn PE=1 SV=2	4	Biological Process:biosynthetic process (GO:0009058),Molecular Function:oxidoreductase activity (GO:0016491),Molecular Function:phosphopantetheine binding (GO:0031177),Biological Process:oxidation-reduction process (GO:0055114)	fatty acid synthase, animal type	2.3.1.85	ko00061 Fatty acid biosynthesis ko01100 Metabolic pathways ko01212 Fatty acid metabolism ko04152 AMPK signaling pathway ko04910 Insulin signaling pathway	NADP-dependent 3-hydroxy acid dehydrogenase YdfG	C	Energy production and conversion ;	6	11	11	2504	272.3	27.41	-	-	-	-	-	-
Fbxo30	Q8BJL1	F-box only protein 30 OS=Mus musculus OX=10090 GN=Fbxo30 PE=1 SV=2	3	Molecular Function:protein binding (GO:0005515),Molecular Function:zinc ion binding (GO:0008270),Molecular Function:ubiquitin protein ligase activity (GO:0061630)	F-box protein 30	--	--	--	--	--	2	1	1	746	82.6	2.14	-	-	-	-	-	-
Fcer1g	P20491	High affinity immunoglobulin epsilon receptor subunit gamma OS=Mus musculus OX=10090 GN=Fcer1g PE=1 SV=1	3	Molecular Function:transmembrane signaling receptor activity (GO:0004888),Biological Process:cell surface receptor signaling pathway (GO:0007166),Cellular Component:membrane (GO:0016020)	high affinity immunoglobulin epsilon receptor subunit gamma	--	ko04071 Sphingolipid signaling pathway ko04072 Phospholipase D signaling pathway ko04611 Platelet activation ko04650 Natural killer cell mediated cytotoxicity ko04664 Fc epsilon RI signaling pathway ko05152 Tuberculosis ko05310 Asthma	--	--	--	15	1	1	86	9.6	2.95	-	-	-	-	-	-
Fermt3	Q8K1B8	Fermitin family homolog 3 OS=Mus musculus OX=10090 GN=Fermt3 PE=1 SV=1	--	--	kindlin 3	--	ko04611 Platelet activation	--	--	--	10	5	5	665	75.6	9.05	2	1	1	665	75.6	0
Fes	P16879	Tyrosine-protein kinase Fes/Fps OS=Mus musculus OX=10090 GN=Fes PE=1 SV=2	4	Molecular Function:protein kinase activity (GO:0004672),Molecular Function:protein tyrosine kinase activity (GO:0004713),Molecular Function:ATP binding (GO:0005524),Biological Process:protein phosphorylation (GO:0006468)	tyrosine-protein kinase Fes/Fps	2.7.10.2	ko04360 Axon guidance	Serine/threonine protein kinase	T	Signal transduction mechanisms ;	7	4	4	822	93.7	16.93	-	-	-	-	-	-
Fhod1	Q6P9Q4	FH1/FH2 domain-containing protein 1 OS=Mus musculus OX=10090 GN=Fhod1 PE=1 SV=3	--	--	--	--	--	--	--	--	2	2	2	1197	129.5	4.75	1	1	1	1197	129.5	0
Filip1l	E0CYH7	Filamin A-interacting protein 1-like OS=Mus musculus OX=10090 GN=Filip1l PE=1 SV=1	--	--	--	--	--	Chromosome segregation ATPase	D	Cell cycle control, cell division, chromosome partitioning ;	2	2	2	1131	129.8	6.06	-	-	-	-	-	-
Fkbp15	Q6P9Q6	FK506-binding protein 15 OS=Mus musculus OX=10090 GN=Fkbp15 PE=1 SV=2	--	--	FK506-binding protein 15	--	--	FKBP-type peptidyl-prolyl cis-trans isomerase	O	Posttranslational modification, protein turnover, chaperones ;	1	1	1	1216	132.9	1.83	-	-	-	-	-	-
Fkbp8	O35465	Peptidyl-prolyl cis-trans isomerase FKBP8 OS=Mus musculus OX=10090 GN=Fkbp8 PE=1 SV=2	1	Molecular Function:protein binding (GO:0005515)	FK506-binding protein 8	5.2.1.8	--	FKBP-type peptidyl-prolyl cis-trans isomerase	O	Posttranslational modification, protein turnover, chaperones ;	7	2	2	402	43.5	6.32	-	-	-	-	-	-
Fmnl3	Q6ZPF4	Formin-like protein 3 OS=Mus musculus OX=10090 GN=Fmnl3 PE=1 SV=2	7	Molecular Function:actin binding (GO:0003779),Biological Process:cytoskeleton organization (GO:0007010),Biological Process:regulation of cell shape (GO:0008360),Biological Process:cellular component organization (GO:0016043),Biological Process:cell migration (GO:0016477),Molecular Function:Rho GTPase binding (GO:0017048),Biological Process:actin cytoskeleton organization (GO:0030036)	--	--	--	--	--	--	5	4	4	1028	117.1	6.71	-	-	-	-	-	-
Frmd8	Q3UFK8	FERM domain-containing protein 8 OS=Mus musculus OX=10090 GN=Frmd8 PE=1 SV=2	1	Cellular Component:cytoskeleton (GO:0005856)	--	--	--	--	--	--	2	1	1	466	51.8	2.18	-	-	-	-	-	-
Fth1	P09528	Ferritin heavy chain OS=Mus musculus OX=10090 GN=Fth1 PE=1 SV=2	3	Biological Process:iron ion transport (GO:0006826),Biological Process:cellular iron ion homeostasis (GO:0006879),Molecular Function:ferric iron binding (GO:0008199)	ferritin heavy chain	1.16.3.2	ko04216 Ferroptosis ko04217 Necroptosis ko04978 Mineral absorption	Ferritin	P	Inorganic ion transport and metabolism ;	17	3	3	182	21.1	4.49	17	3	3	182	21.1	0
Ftl1	P29391	Ferritin light chain 1 OS=Mus musculus OX=10090 GN=Ftl1 PE=1 SV=2	3	Biological Process:iron ion transport (GO:0006826),Biological Process:cellular iron ion homeostasis (GO:0006879),Molecular Function:ferric iron binding (GO:0008199)	ferritin light chain	--	ko04216 Ferroptosis ko04217 Necroptosis ko04978 Mineral absorption	Ferritin	P	Inorganic ion transport and metabolism ;	25	3	3	183	20.8	6.54	-	-	-	-	-	-
FTN_1261	A0Q7C7	Uncharacterized protein OS=Francisella tularensis subsp. novicida (strain U112) OX=401614 GN=FTN_1261 PE=4 SV=1	--	--	--	--	--	--	--	--	5	2	2	495	54.7	2.4	-	-	-	-	-	-
Fxr2	Q6P5B5	Fragile X mental retardation syndrome-related protein 2 OS=Mus musculus OX=10090 GN=Fxr2 PE=1 SV=1	2	Molecular Function:nucleic acid binding (GO:0003676),Molecular Function:RNA binding (GO:0003723)	fragile X mental retardation protein	--	ko03013 RNA transport	--	--	--	3	2	2	674	74.2	3.79	-	-	-	-	-	-
gag-pro-pol	G4V4Z1	Gag-pro-pol polyprotein OS=Mus musculus OX=10090 GN=gag-pro-pol PE=4 SV=1	9	Molecular Function:nucleic acid binding (GO:0003676),Molecular Function:aspartic-type endopeptidase activity (GO:0004190),Molecular Function:RNA-DNA hybrid ribonuclease activity (GO:0004523),Molecular Function:structural molecule activity (GO:0005198),Biological Process:proteolysis (GO:0006508),Molecular Function:zinc ion binding (GO:0008270),Biological Process:DNA integration (GO:0015074),Cellul…	--	--	--	Transposase InsO and inactivated derivatives	X	Mobilome: prophages, transposons;	1	1	1	1737	194.3	3.09	-	-	-	-	-	-
Gars	Q9CZD3	Glycine--tRNA ligase OS=Mus musculus OX=10090 GN=Gars PE=1 SV=1	7	Molecular Function:nucleotide binding (GO:0000166),Molecular Function:aminoacyl-tRNA ligase activity (GO:0004812),Molecular Function:glycine-tRNA ligase activity (GO:0004820),Molecular Function:ATP binding (GO:0005524),Cellular Component:cytoplasm (GO:0005737),Biological Process:tRNA aminoacylation for protein translation (GO:0006418),Biological Process:glycyl-tRNA aminoacylation (GO:0006426)	glycyl-tRNA synthetase	6.1.1.14	ko00970 Aminoacyl-tRNA biosynthesis	Glycyl-tRNA synthetase (class II)	J	Translation, ribosomal structure and biogenesis ;	3	2	2	729	81.8	5.19	-	-	-	-	-	-
Gatd1	Q8BFQ8	Glutamine amidotransferase-like class 1 domain-containing protein 1 OS=Mus musculus OX=10090 GN=Gatd1 PE=1 SV=1	--	--	--	--	--	Putative intracellular protease/amidase	R	General function prediction only ;	5	1	1	220	23.3	2.32	-	-	-	-	-	-
Gcc1	Q9D4H2	GRIP and coiled-coil domain-containing protein 1 OS=Mus musculus OX=10090 GN=Gcc1 PE=1 SV=2	2	Biological Process:protein targeting to Golgi (GO:0000042),Molecular Function:protein binding (GO:0005515)	GRIP and coiled-coil domain-containing protein 1	--	--	--	--	--	4	1	1	778	87.6	2.23	-	-	-	-	-	-
Gch1	Q3U7P6	GTP cyclohydrolase 1 OS=Mus musculus OX=10090 GN=Gch1 PE=1 SV=1	3	Molecular Function:GTP cyclohydrolase I activity (GO:0003934),Cellular Component:cytoplasm (GO:0005737),Biological Process:tetrahydrofolate biosynthetic process (GO:0046654)	GTP cyclohydrolase IA	3.5.4.16	ko00790 Folate biosynthesis ko01100 Metabolic pathways	GTP cyclohydrolase I	H	Coenzyme transport and metabolism ;	4	1	1	241	27	1.83	-	-	-	-	-	-
Gclm	O09172	Glutamate--cysteine ligase regulatory subunit OS=Mus musculus OX=10090 GN=Gclm PE=1 SV=1	2	Biological Process:glutathione biosynthetic process (GO:0006750),Molecular Function:glutamate-cysteine ligase catalytic subunit binding (GO:0035226)	glutamate--cysteine ligase regulatory subunit	--	ko00270 Cysteine and methionine metabolism ko00480 Glutathione metabolism ko01100 Metabolic pathways ko04216 Ferroptosis	Aldo/keto reductase, related to diketogulonate reductase	Q	Secondary metabolites biosynthesis, transport and catabolism ;	5	1	1	274	30.5	3.54	-	-	-	-	-	-
Gcn1	E9PVA8	eIF-2-alpha kinase activator GCN1 OS=Mus musculus OX=10090 GN=Gcn1 PE=1 SV=1	7	Molecular Function:protein binding (GO:0005515),Biological Process:regulation of translation (GO:0006417),Molecular Function:protein kinase regulator activity (GO:0019887),Molecular Function:protein kinase binding (GO:0019901),Biological Process:cellular response to stress (GO:0033554),Biological Process:positive regulation of kinase activity (GO:0033674),Molecular Function:ribosome binding (GO:0…	--	--	--	Predicted NTPase, NACHT family domain	T	Signal transduction mechanisms ;	5	9	9	2671	292.8	18.93	-	-	-	-	-	-
Gcnt1	Q09324	Beta-1,3-galactosyl-O-glycosyl-glycoprotein beta-1,6-N-acetylglucosaminyltransferase OS=Mus musculus OX=10090 GN=Gcnt1 PE=1 SV=2	2	Molecular Function:acetylglucosaminyltransferase activity (GO:0008375),Cellular Component:membrane (GO:0016020)	beta-1,3-galactosyl-O-glycosyl-glycoprotein beta-1,6-N-acetylglucosaminyltransferase	2.4.1.102	ko00512 Mucin type O-glycan biosynthesis ko01100 Metabolic pathways	--	--	--	2	1	1	428	49.8	1.99	-	-	-	-	-	-
Gemin5	B7ZN04	Gemin5 protein OS=Mus musculus OX=10090 GN=Gemin5 PE=2 SV=1	1	Molecular Function:protein binding (GO:0005515)	gem associated protein 5	--	ko03013 RNA transport	Predicted NTPase, NACHT family domain	T	Signal transduction mechanisms ;	2	2	2	1503	166.6	2.61	-	-	-	-	-	-
Gfm1	Q8K0D5	Elongation factor G, mitochondrial OS=Mus musculus OX=10090 GN=Gfm1 PE=1 SV=1	2	Molecular Function:GTPase activity (GO:0003924),Molecular Function:GTP binding (GO:0005525)	elongation factor G	--	--	Translation elongation factor EF-G, a GTPase	J	Translation, ribosomal structure and biogenesis ;	3	2	2	751	83.5	4.89	-	-	-	-	-	-
Git2	E9PVA6	ARF GTPase-activating protein GIT2 OS=Mus musculus OX=10090 GN=Git2 PE=1 SV=1	2	Molecular Function:GTPase activator activity (GO:0005096),Molecular Function:protein binding (GO:0005515)	G protein-coupled receptor kinase interactor 2	--	ko04144 Endocytosis	Ankyrin repeat	T	Signal transduction mechanisms ;	3	2	2	759	84.4	4.12	-	-	-	-	-	-
Gm10320	E9PW43	Protein transport protein Sec61 subunit beta OS=Mus musculus OX=10090 GN=Gm10320 PE=3 SV=1	2	Cellular Component:Sec61 translocon complex (GO:0005784),Biological Process:intracellular protein transport (GO:0006886)	protein transport protein SEC61 subunit beta	--	ko03060 Protein export ko04141 Protein processing in endoplasmic reticulum ko04145 Phagosome	--	--	--	9	1	1	113	11.8	1.78	-	-	-	-	-	-
Gm12117	V9GXK0	Predicted gene 12117 OS=Mus musculus OX=10090 GN=Gm12117 PE=4 SV=1	1	Biological Process:oxidation-reduction process (GO:0055114)	glyceraldehyde 3-phosphate dehydrogenase	1.2.1.12	ko00010 Glycolysis / Gluconeogenesis ko01100 Metabolic pathways ko01200 Carbon metabolism ko01230 Biosynthesis of amino acids ko04066 HIF-1 signaling pathway ko05010 Alzheimer's disease	Glyceraldehyde-3-phosphate dehydrogenase/erythrose-4-phosphate dehydrogenase	G	Carbohydrate transport and metabolism ;	11	1	1	151	16.3	1.83	-	-	-	-	-	-
Gm12250	Q0GUM3	Interferon-gamma-inducible p47 GTPase OS=Mus musculus OX=10090 GN=Gm12250 PE=2 SV=1	2	Molecular Function:GTP binding (GO:0005525),Cellular Component:membrane (GO:0016020)	--	--	--	Predicted GTPases	R	General function prediction only ;	8	2	2	417	47.2	6.27	-	-	-	-	-	-
Gm1966	Q3U0G9	Uncharacterized protein (Fragment) OS=Mus musculus OX=10090 GN=Gm1966 PE=2 SV=1	--	--	--	--	--	--	--	--	8	7	2	931	107	14.64	-	-	-	-	-	-
Gm20425	E9Q035	Predicted gene 20425 OS=Mus musculus OX=10090 GN=Gm20425 PE=4 SV=1	3	Molecular Function:GTP binding (GO:0005525),Cellular Component:intracellular (GO:0005622),Biological Process:small GTPase mediated signal transduction (GO:0007264)	transferrin	--	ko04066 HIF-1 signaling pathway ko04216 Ferroptosis ko04978 Mineral absorption	--	--	--	3	2	2	978	107.7	1.69	-	-	-	-	-	-
Gm43738	A0A0G2JEA5	Predicted gene 43738 OS=Mus musculus OX=10090 GN=Gm43738 PE=4 SV=1	2	Molecular Function:protein binding (GO:0005515),Biological Process:isoprenoid biosynthetic process (GO:0008299)	--	--	--	Geranylgeranyl pyrophosphate synthase	H	Coenzyme transport and metabolism ;	2	1	1	862	95.2	3.35	-	-	-	-	-	-
Gm5580	A0A0N4SVP8	Predicted pseudogene 5580 OS=Mus musculus OX=10090 GN=Gm5580 PE=3 SV=1	2	Molecular Function:nucleic acid binding (GO:0003676),Molecular Function:ATP binding (GO:0005524)	ATP-dependent RNA helicase	3.6.4.13	ko03013 RNA transport ko03015 mRNA surveillance pathway ko03040 Spliceosome	Superfamily II DNA and RNA helicase	L	Replication, recombination and repair ;	8	3	1	411	46.9	8.15	-	-	-	-	-	-
Gm8995	Q8C9P2	Uncharacterized protein OS=Mus musculus OX=10090 GN=Gm8995 PE=2 SV=1	--	--	--	--	--	--	--	--	7	2	1	377	43.3	3.8	-	-	-	-	-	-
Gm9392	C5H0E8	Rap1A-retro1 OS=Mus musculus OX=10090 GN=Gm9392 PE=2 SV=1	4	Molecular Function:GTP binding (GO:0005525),Biological Process:signal transduction (GO:0007165),Biological Process:small GTPase mediated signal transduction (GO:0007264),Cellular Component:membrane (GO:0016020)	Ras-related protein Rap-1A	--	ko04010 MAPK signaling pathway ko04014 Ras signaling pathway ko04015 Rap1 signaling pathway ko04024 cAMP signaling pathway ko04062 Chemokine signaling pathway ko04510 Focal adhesion ko04530 Tight junction ko04611 Platelet activation ko04670 Leukocyte transendothelial migration ko04720 Long-term potentiation ko04722 Neurotrophin signaling pathway ko04972 Pancreatic secretion ko05211 Renal cell car…	GTPase SAR1 family domain	R	General function prediction only ;	27	5	1	184	21	11.72	-	-	-	-	-	-
Gmfg	Q9ERL7	Glia maturation factor gamma OS=Mus musculus OX=10090 GN=Gmfg PE=1 SV=1	5	Molecular Function:actin binding (GO:0003779),Cellular Component:intracellular (GO:0005622),Biological Process:negative regulation of Arp2/3 complex-mediated actin nucleation (GO:0034316),Molecular Function:Arp2/3 complex binding (GO:0071933),Biological Process:regulation of actin cytoskeleton reorganization (GO:2000249)	--	--	--	--	--	--	5	1	1	142	16.7	1.66	13	1	1	142	16.7	0
Gmip	Q6PGG2	GEM-interacting protein OS=Mus musculus OX=10090 GN=Gmip PE=1 SV=1	2	Biological Process:signal transduction (GO:0007165),Biological Process:intracellular signal transduction (GO:0035556)	GEM interacting protein	--	--	--	--	--	7	5	5	971	107.5	10.86	-	-	-	-	-	-
Gmppa	Q3UNC0	Uncharacterized protein (Fragment) OS=Mus musculus OX=10090 GN=Gmppa PE=2 SV=1	2	Biological Process:biosynthetic process (GO:0009058),Molecular Function:nucleotidyltransferase activity (GO:0016779)	mannose-1-phosphate guanylyltransferase	2.7.7.13	ko00051 Fructose and mannose metabolism ko00520 Amino sugar and nucleotide sugar metabolism ko01100 Metabolic pathways	NDP-sugar pyrophosphorylase, includes eIF-2Bgamma, eIF-2Bepsilon, and LPS biosynthesis proteins	JM	Translation, ribosomal structure and biogenesis ; Cell wall/membrane/envelope biogenesis ;	3	1	1	426	47	2.18	-	-	-	-	-	-
Gna13	P27601	Guanine nucleotide-binding protein subunit alpha-13 OS=Mus musculus OX=10090 GN=Gna13 PE=1 SV=1	8	Molecular Function:G-protein coupled receptor binding (GO:0001664),Molecular Function:GTPase activity (GO:0003924),Molecular Function:signal transducer activity (GO:0004871),Molecular Function:GTP binding (GO:0005525),Biological Process:G-protein coupled receptor signaling pathway (GO:0007186),Biological Process:small GTPase mediated signal transduction (GO:0007264),Molecular Function:guanyl nucl…	guanine nucleotide-binding protein subunit alpha-13	--	ko04022 cGMP-PKG signaling pathway ko04071 Sphingolipid signaling pathway ko04072 Phospholipase D signaling pathway ko04270 Vascular smooth muscle contraction ko04371 Apelin signaling pathway ko04611 Platelet activation ko04730 Long-term depression ko04810 Regulation of actin cytoskeleton ko05200 Pathways in cancer	--	--	--	6	2	1	377	44	4.87	-	-	-	-	-	-
Gnb1	Q3TQ70	Beta1 subnuit of GTP-binding protein OS=Mus musculus OX=10090 GN=Gnb1 PE=1 SV=1	2	Molecular Function:protein binding (GO:0005515),Biological Process:signal transduction (GO:0007165)	guanine nucleotide-binding protein G(I)/G(S)/G(T) subunit beta-1	--	ko04014 Ras signaling pathway ko04062 Chemokine signaling pathway ko04151 PI3K-Akt signaling pathway ko04371 Apelin signaling pathway ko04713 Circadian entrainment ko04723 Retrograde endocannabinoid signaling ko04724 Glutamatergic synapse ko04725 Cholinergic synapse ko04726 Serotonergic synapse ko04727 GABAergic synapse ko04728 Dopaminergic synapse ko04740 Olfactory transduction ko04744 Phototran…	WD40 repeat	R	General function prediction only ;	7	2	1	340	37.4	4.26	-	-	-	-	-	-
Golga1	Q9CW79	Golgin subfamily A member 1 OS=Mus musculus OX=10090 GN=Golga1 PE=1 SV=2	2	Biological Process:protein targeting to Golgi (GO:0000042),Molecular Function:protein binding (GO:0005515)	golgin subfamily A member 1	--	--	--	--	--	1	1	1	758	87.3	1.73	-	-	-	-	-	-
Golga4	Q91VW5	Golgin subfamily A member 4 OS=Mus musculus OX=10090 GN=Golga4 PE=1 SV=2	2	Biological Process:protein targeting to Golgi (GO:0000042),Molecular Function:protein binding (GO:0005515)	golgin subfamily A member 4	--	--	--	--	--	0	1	1	2238	257.4	2.08	-	-	-	-	-	-
Gopc	K3W4Q9	Golgi-associated PDZ and coiled-coil motif-containing protein OS=Mus musculus OX=10090 GN=Gopc PE=1 SV=1	1	Molecular Function:protein binding (GO:0005515)	--	--	--	--	--	--	2	1	1	463	50.6	2.24	-	-	-	-	-	-
Grb2	Q3U1Q4	Uncharacterized protein OS=Mus musculus OX=10090 GN=Grb2 PE=2 SV=1	1	Molecular Function:protein binding (GO:0005515)	growth factor receptor-binding protein 2	--	ko01521 EGFR tyrosine kinase inhibitor resistance ko01522 Endocrine resistance ko04010 MAPK signaling pathway ko04012 ErbB signaling pathway ko04014 Ras signaling pathway ko04062 Chemokine signaling pathway ko04068 FoxO signaling pathway ko04072 Phospholipase D signaling pathway ko04150 mTOR signaling pathway ko04151 PI3K-Akt signaling pathway ko04380 Osteoclast differentiation ko04510 Focal adhe…	--	--	--	3	1	1	217	25.2	1.85	-	-	-	-	-	-
Grk2	Q99MK8	Beta-adrenergic receptor kinase 1 OS=Mus musculus OX=10090 GN=Grk2 PE=1 SV=2	6	Molecular Function:protein kinase activity (GO:0004672),Molecular Function:protein serine/threonine kinase activity (GO:0004674),Molecular Function:G-protein coupled receptor kinase activity (GO:0004703),Molecular Function:ATP binding (GO:0005524),Biological Process:protein phosphorylation (GO:0006468),Biological Process:signal transduction (GO:0007165)	beta-adrenergic-receptor kinase	2.7.11.15	ko04062 Chemokine signaling pathway ko04144 Endocytosis ko04340 Hedgehog signaling pathway ko04724 Glutamatergic synapse ko04740 Olfactory transduction ko05032 Morphine addiction	Serine/threonine protein kinase	T	Signal transduction mechanisms ;	3	3	3	689	79.6	4.15	-	-	-	-	-	-
Gsdmdc1	Q9D8T2	Gasdermin-D OS=Mus musculus OX=10090 GN=Gsdmdc1 PE=1 SV=1	--	--	gasdermin-D	--	ko04621 NOD-like receptor signaling pathway	--	--	--	2	1	1	487	53.2	2.34	-	-	-	-	-	-
Gsdme	Q3TBE9	Deafness, autosomal dominant 5 (Human) OS=Mus musculus OX=10090 GN=Gsdme PE=2 SV=1	--	--	non-syndromic hearing impairment protein 5	--	--	--	--	--	3	1	1	512	56.6	2.45	-	-	-	-	-	-
Gsn	Q6PAC1	Gelsolin, isoform CRA_c OS=Mus musculus OX=10090 GN=Gsn PE=2 SV=1	5	Molecular Function:actin binding (GO:0003779),Molecular Function:calcium ion binding (GO:0005509),Biological Process:actin nucleation (GO:0045010),Biological Process:actin filament severing (GO:0051014),Biological Process:barbed-end actin filament capping (GO:0051016)	gelsolin	--	ko04666 Fc gamma R-mediated phagocytosis ko04810 Regulation of actin cytoskeleton ko05203 Viral carcinogenesis	--	--	--	54	25	2	731	80.7	148.91	-	-	-	-	-	-
Gspt1	Q8R050	Eukaryotic peptide chain release factor GTP-binding subunit ERF3A OS=Mus musculus OX=10090 GN=Gspt1 PE=1 SV=2	2	Molecular Function:GTPase activity (GO:0003924),Molecular Function:GTP binding (GO:0005525)	peptide chain release factor subunit 3	--	ko03015 mRNA surveillance pathway	Translation elongation factor EF-1alpha (GTPase)	J	Translation, ribosomal structure and biogenesis ;	1	1	1	636	68.6	1.7	-	-	-	-	-	-
Gsto1	O09131	Glutathione S-transferase omega-1 OS=Mus musculus OX=10090 GN=Gsto1 PE=1 SV=2	4	Molecular Function:glutathione transferase activity (GO:0004364),Molecular Function:protein binding (GO:0005515),Cellular Component:cytoplasm (GO:0005737),Biological Process:metabolic process (GO:0008152)	glutathione S-transferase	2.5.1.18	ko00480 Glutathione metabolism ko00980 Metabolism of xenobiotics by cytochrome P450 ko00982 Drug metabolism - cytochrome P450 ko01524 Platinum drug resistance ko05200 Pathways in cancer ko05204 Chemical carcinogenesis ko05225 Hepatocellular carcinoma ko05418 Fluid shear stress and atherosclerosis	Predicted phosphohydrolase, protein tyrosine phosphatase (PTP) superfamily, DUF442 family	R	General function prediction only ;	4	1	1	240	27.5	2.43	-	-	-	-	-	-
Gys1	Q9Z1E4	Glycogen [starch] synthase, muscle OS=Mus musculus OX=10090 GN=Gys1 PE=1 SV=2	2	Molecular Function:glycogen (starch) synthase activity (GO:0004373),Biological Process:glycogen biosynthetic process (GO:0005978)	glycogen synthase	2.4.1.11	ko00500 Starch and sucrose metabolism ko01100 Metabolic pathways ko04151 PI3K-Akt signaling pathway ko04152 AMPK signaling pathway ko04910 Insulin signaling pathway ko04922 Glucagon signaling pathway ko04931 Insulin resistance	Glycosyltransferase involved in cell wall bisynthesis	M	Cell wall/membrane/envelope biogenesis ;	4	3	3	738	83.9	6.56	-	-	-	-	-	-
H2-D1	P01899	H-2 class I histocompatibility antigen, D-B alpha chain OS=Mus musculus OX=10090 GN=H2-D1 PE=1 SV=2	3	Molecular Function:protein binding (GO:0005515),Biological Process:immune response (GO:0006955),Biological Process:antigen processing and presentation (GO:0019882)	major histocompatibility complex, class I	--	ko04144 Endocytosis ko04145 Phagosome ko04218 Cellular senescence ko04514 Cell adhesion molecules (CAMs) ko04612 Antigen processing and presentation ko04940 Type I diabetes mellitus ko05165 Human papillomavirus infection ko05166 HTLV-I infection ko05167 Kaposi's sarcoma-associated herpesvirus infection ko05168 Herpes simplex infection ko05169 Epstein-Barr virus infection ko05203 Viral carcinogene…	--	--	--	7	2	1	362	40.8	5	-	-	-	-	-	-
Hbat1	A8DUV3	Alpha-globin OS=Mus musculus OX=10090 GN=Hbat1 PE=3 SV=1	5	Molecular Function:iron ion binding (GO:0005506),Cellular Component:hemoglobin complex (GO:0005833),Biological Process:oxygen transport (GO:0015671),Molecular Function:oxygen binding (GO:0019825),Molecular Function:heme binding (GO:0020037)	hemoglobin subunit alpha	--	ko05143 African trypanosomiasis ko05144 Malaria	--	--	--	11	1	1	142	15.1	2.97	-	-	-	-	-	-
Herc1	E9PZP8	HECT and RLD domain-containing E3 ubiquitin protein ligase family member 1 OS=Mus musculus OX=10090 GN=Herc1 PE=1 SV=1	2	Molecular Function:ubiquitin-protein transferase activity (GO:0004842),Molecular Function:protein binding (GO:0005515)	E3 ubiquitin-protein ligase HERC1	2.3.2.26	ko04120 Ubiquitin mediated proteolysis	Alpha-tubulin suppressor and related RCC1 domain-containing proteins	DZ	Cell cycle control, cell division, chromosome partitioning ; Cytoskeleton ;	0	1	1	4859	532.3	3.53	-	-	-	-	-	-
Herc6	F2Z461	E3 ISG15--protein ligase Herc6 OS=Mus musculus OX=10090 GN=Herc6 PE=2 SV=1	1	Molecular Function:ubiquitin-protein transferase activity (GO:0004842)	0	0	0	Alpha-tubulin suppressor and related RCC1 domain-containing proteins	DZ	Cell cycle control, cell division, chromosome partitioning ; Cytoskeleton ;	1	1	1	1003	112.9	1.64	-	-	-	-	-	-
Hgs	Q3UMA3	Hepatocyte growth factor-regulated tyrosine kinase substrate OS=Mus musculus OX=10090 GN=Hgs PE=1 SV=1	2	Biological Process:intracellular protein transport (GO:0006886),Molecular Function:metal ion binding (GO:0046872)	hepatocyte growth factor-regulated tyrosine kinase substrate	--	ko04144 Endocytosis ko04145 Phagosome	--	--	--	3	2	2	776	86.1	5.53	-	-	-	-	-	-
Hist1h1a	P43275	Histone H1.1 OS=Mus musculus OX=10090 GN=Hist1h1a PE=1 SV=2	4	Cellular Component:nucleosome (GO:0000786),Molecular Function:DNA binding (GO:0003677),Cellular Component:nucleus (GO:0005634),Biological Process:nucleosome assembly (GO:0006334)	histone H1/5	--	--	--	--	--	14	2	1	213	21.8	6.22	-	-	-	-	-	-
Hmbox1	H3BK67	Homeobox containing 1, isoform CRA_a OS=Mus musculus OX=10090 GN=Hmbox1 PE=1 SV=1	2	Molecular Function:DNA binding (GO:0003677),Cellular Component:nucleus (GO:0005634)	--	--	--	--	--	--	2	1	1	405	45.9	1.89	-	-	-	-	-	-
Hmox1	Q3U5U6	Heme oxygenase OS=Mus musculus OX=10090 GN=Hmox1 PE=1 SV=1	3	Molecular Function:heme oxygenase (decyclizing) activity (GO:0004392),Biological Process:heme oxidation (GO:0006788),Biological Process:oxidation-reduction process (GO:0055114)	heme oxygenase 1	1.14.14.18	ko00860 Porphyrin and chlorophyll metabolism ko01100 Metabolic pathways ko04066 HIF-1 signaling pathway ko04216 Ferroptosis ko04978 Mineral absorption ko05200 Pathways in cancer ko05206 MicroRNAs in cancer ko05225 Hepatocellular carcinoma ko05418 Fluid shear stress and atherosclerosis	Heme oxygenase	H	Coenzyme transport and metabolism ;	20	4	4	289	32.9	15.26	-	-	-	-	-	-
Hnrnpa0	Q9CX86	Heterogeneous nuclear ribonucleoprotein A0 OS=Mus musculus OX=10090 GN=Hnrnpa0 PE=1 SV=1	1	Molecular Function:nucleic acid binding (GO:0003676)	heterogeneous nuclear ribonucleoprotein A0	--	--	RNA recognition motif (RRM) domain	J	Translation, ribosomal structure and biogenesis ;	14	3	2	305	30.5	7.36	-	-	-	-	-	-
Hnrnpa1	Q3UK83	Uncharacterized protein OS=Mus musculus OX=10090 GN=Hnrnpa1 PE=2 SV=1	1	Molecular Function:nucleic acid binding (GO:0003676)	heterogeneous nuclear ribonucleoprotein A1/A3	--	ko03040 Spliceosome	RNA recognition motif (RRM) domain	J	Translation, ribosomal structure and biogenesis ;	13	4	2	373	38.8	11.76	-	-	-	-	-	-
Hnrnpc	Q3U6P5	Uncharacterized protein OS=Mus musculus OX=10090 GN=Hnrnpc PE=2 SV=1	1	Molecular Function:nucleic acid binding (GO:0003676)	heterogeneous nuclear ribonucleoprotein C1/C2	--	ko03040 Spliceosome	RNA recognition motif (RRM) domain	J	Translation, ribosomal structure and biogenesis ;	4	1	1	334	36.9	2.66	-	-	-	-	-	-
Hnrnpd	Q60668	Heterogeneous nuclear ribonucleoprotein D0 OS=Mus musculus OX=10090 GN=Hnrnpd PE=1 SV=2	1	Molecular Function:nucleic acid binding (GO:0003676)	heterogeneous nuclear ribonucleoprotein A/B/D	--	--	RNA recognition motif (RRM) domain	J	Translation, ribosomal structure and biogenesis ;	9	3	2	355	38.3	6	-	-	-	-	-	-
Hnrnpr	Q3U8W9	Uncharacterized protein OS=Mus musculus OX=10090 GN=Hnrnpr PE=2 SV=1	1	Molecular Function:nucleic acid binding (GO:0003676)	heterogeneous nuclear ribonucleoprotein R	--	--	RNA recognition motif (RRM) domain	J	Translation, ribosomal structure and biogenesis ;	1	1	1	632	70.8	1.71	-	-	-	-	-	-
Hnrnpul2	Q00PI9	Heterogeneous nuclear ribonucleoprotein U-like protein 2 OS=Mus musculus OX=10090 GN=Hnrnpul2 PE=1 SV=2	1	Molecular Function:protein binding (GO:0005515)	--	--	--	--	--	--	4	3	3	745	84.9	2.34	-	-	-	-	-	-
Hps5	P59438	Hermansky-Pudlak syndrome 5 protein homolog OS=Mus musculus OX=10090 GN=Hps5 PE=1 SV=2	--	--	Hermansky-Pudlak syndrome 5 protein	--	--	--	--	--	1	1	1	1126	126.3	2.96	-	-	-	-	-	-
Hs1bp3	Q3TC93	HCLS1-binding protein 3 OS=Mus musculus OX=10090 GN=Hs1bp3 PE=1 SV=2	1	Molecular Function:phosphatidylinositol binding (GO:0035091)	--	--	--	--	--	--	4	1	1	395	43.7	1.89	-	-	-	-	-	-
Hsd17b12	O70503	Very-long-chain 3-oxoacyl-CoA reductase OS=Mus musculus OX=10090 GN=Hsd17b12 PE=1 SV=1	--	--	--	--	ko00062 Fatty acid elongation ko00140 Steroid hormone biosynthesis ko01040 Biosynthesis of unsaturated fatty acids ko01100 Metabolic pathways ko01212 Fatty acid metabolism	Short-chain dehydrogenase	R	General function prediction only ;	14	3	3	312	34.7	6.86	-	-	-	-	-	-
Hsp90b1	Q3UAD6	Heat shock protein 90kDa beta (Grp94), member 1 OS=Mus musculus OX=10090 GN=Hsp90b1 PE=1 SV=1	4	Molecular Function:ATP binding (GO:0005524),Biological Process:protein folding (GO:0006457),Biological Process:response to stress (GO:0006950),Molecular Function:unfolded protein binding (GO:0051082)	heat shock protein 90kDa beta	--	ko04141 Protein processing in endoplasmic reticulum ko04151 PI3K-Akt signaling pathway ko04657 IL-17 signaling pathway ko04915 Estrogen signaling pathway ko04918 Thyroid hormone synthesis ko05200 Pathways in cancer ko05215 Prostate cancer ko05418 Fluid shear stress and atherosclerosis	Molecular chaperone, HSP90 family	O	Posttranslational modification, protein turnover, chaperones ;	3	3	1	802	92.4	9.36	-	-	-	-	-	-
Hspa14	Q99M31	Heat shock 70 kDa protein 14 OS=Mus musculus OX=10090 GN=Hspa14 PE=1 SV=2	--	--	--	--	--	Molecular chaperone DnaK (HSP70)	O	Posttranslational modification, protein turnover, chaperones ;	3	1	1	509	54.6	1.96	-	-	-	-	-	-
Hspa4	Q571M2	MKIAA4025 protein (Fragment) OS=Mus musculus OX=10090 GN=Hspa4 PE=2 SV=1	--	--	heat shock 70kDa protein 4	--	ko04530 Tight junction ko04612 Antigen processing and presentation	Molecular chaperone DnaK (HSP70)	O	Posttranslational modification, protein turnover, chaperones ;	5	3	3	930	103.2	6.93	-	-	-	-	-	-
Huwe1	A2AFQ0	E3 ubiquitin-protein ligase HUWE1 OS=Mus musculus OX=10090 GN=Huwe1 PE=1 SV=1	1	Molecular Function:ubiquitin-protein transferase activity (GO:0004842)	E3 ubiquitin-protein ligase HUWE1	2.3.2.26	ko04120 Ubiquitin mediated proteolysis	--	--	--	0	1	1	4378	482.4	2.52	-	-	-	-	-	-
Iars	Q8BU30	Isoleucine--tRNA ligase, cytoplasmic OS=Mus musculus OX=10090 GN=Iars PE=1 SV=2	7	Molecular Function:nucleotide binding (GO:0000166),Molecular Function:aminoacyl-tRNA ligase activity (GO:0004812),Molecular Function:isoleucine-tRNA ligase activity (GO:0004822),Molecular Function:ATP binding (GO:0005524),Cellular Component:cytoplasm (GO:0005737),Biological Process:tRNA aminoacylation for protein translation (GO:0006418),Biological Process:isoleucyl-tRNA aminoacylation (GO:000642…	isoleucyl-tRNA synthetase	6.1.1.5	ko00970 Aminoacyl-tRNA biosynthesis	Isoleucyl-tRNA synthetase	J	Translation, ribosomal structure and biogenesis ;	7	8	8	1262	144.2	16.45	-	-	-	-	-	-
Idh3b	Q91VA7	Isocitrate dehydrogenase [NAD] subunit, mitochondrial OS=Mus musculus OX=10090 GN=Idh3b PE=1 SV=1	1	Biological Process:oxidation-reduction process (GO:0055114)	isocitrate dehydrogenase (NAD+)	1.1.1.41	ko00020 Citrate cycle (TCA cycle) ko01100 Metabolic pathways ko01200 Carbon metabolism ko01210 2-Oxocarboxylic acid metabolism ko01230 Biosynthesis of amino acids	Isocitrate/isopropylmalate dehydrogenase	CE	Energy production and conversion ; Amino acid transport and metabolism ;	4	1	1	384	42.2	3.23	-	-	-	-	-	-
Ifih1	D2CGM4	Melanoma differentiation-associated protein 5 OS=Mus musculus OX=10090 GN=Ifih1 PE=2 SV=1	3	Molecular Function:DNA binding (GO:0003677),Molecular Function:ATP binding (GO:0005524),Molecular Function:hydrolase activity (GO:0016787)	interferon-induced helicase C domain-containing protein 1	3.6.4.13	ko04622 RIG-I-like receptor signaling pathway ko05161 Hepatitis B ko05162 Measles ko05164 Influenza A ko05168 Herpes simplex infection	ERCC4-type nuclease	L	Replication, recombination and repair ;	7	6	6	1025	115.9	12.09	-	-	-	-	-	-
Ifit1	Q3U5K8	Uncharacterized protein OS=Mus musculus OX=10090 GN=Ifit1 PE=2 SV=1	1	Molecular Function:protein binding (GO:0005515)	interferon-induced protein with tetratricopeptide repeats 1	--	ko05160 Hepatitis C ko05168 Herpes simplex infection	Tetratricopeptide (TPR) repeat	R	General function prediction only ;	23	10	9	463	53.7	31.66	-	-	-	-	-	-
Ifit1bl1	D3Z6F0	Interferon-induced protein with tetratricpeptide repeats 1B-like 1 OS=Mus musculus OX=10090 GN=Ifit1bl1 PE=1 SV=1	1	Molecular Function:protein binding (GO:0005515)	interferon-induced protein with tetratricopeptide repeats 1	--	ko05160 Hepatitis C ko05168 Herpes simplex infection	Predicted NTPase, NACHT family domain	T	Signal transduction mechanisms ;	5	2	1	470	54.5	3.16	-	-	-	-	-	-
Igh	Q99LC4	Igh protein OS=Mus musculus OX=10090 GN=Igh PE=1 SV=1	1	Molecular Function:protein binding (GO:0005515)	--	--	--	--	--	--	4	1	1	463	51	1.68	4	1	1	463	51	0
Ighv6-6	A0A075B5T3	Immunoglobulin heavy variable 6-6 (Fragment) OS=Mus musculus OX=10090 GN=Ighv6-6 PE=4 SV=1	1	Molecular Function:protein binding (GO:0005515)	--	--	--	--	--	--	9	1	1	119	13.3	1.96	-	-	-	-	-	-
Ikbkg	Q7TSS3	Inhibitor of kappaB kinase gamma OS=Mus musculus OX=10090 GN=Ikbkg PE=1 SV=1	--	--	inhibitor of nuclear factor kappa-B kinase subunit gamma	--	ko01523 Antifolate resistance ko04010 MAPK signaling pathway ko04014 Ras signaling pathway ko04062 Chemokine signaling pathway ko04064 NF-kappa B signaling pathway ko04151 PI3K-Akt signaling pathway ko04210 Apoptosis ko04380 Osteoclast differentiation ko04620 Toll-like receptor signaling pathway ko04621 NOD-like receptor signaling pathway ko04622 RIG-I-like receptor signaling pathway ko04623 Cyto…	--	--	--	3	1	1	430	50.2	2.39	-	-	-	-	-	-
Il1b	P10749	Interleukin-1 beta OS=Mus musculus OX=10090 GN=Il1b PE=1 SV=1	6	Molecular Function:cytokine activity (GO:0005125),Molecular Function:interleukin-1 receptor binding (GO:0005149),Cellular Component:extracellular region (GO:0005576),Cellular Component:extracellular space (GO:0005615),Biological Process:inflammatory response (GO:0006954),Biological Process:immune response (GO:0006955)	interleukin 1 beta	--	ko01523 Antifolate resistance ko04010 MAPK signaling pathway ko04060 Cytokine-cytokine receptor interaction ko04064 NF-kappa B signaling pathway ko04217 Necroptosis ko04380 Osteoclast differentiation ko04620 Toll-like receptor signaling pathway ko04621 NOD-like receptor signaling pathway ko04623 Cytosolic DNA-sensing pathway ko04640 Hematopoietic cell lineage ko04657 IL-17 signaling pathway ko046…	--	--	--	12	3	3	269	30.9	6.06	-	-	-	-	-	-
Ilk	O55222	Integrin-linked protein kinase OS=Mus musculus OX=10090 GN=Ilk PE=1 SV=2	4	Molecular Function:protein kinase activity (GO:0004672),Molecular Function:protein binding (GO:0005515),Molecular Function:ATP binding (GO:0005524),Biological Process:protein phosphorylation (GO:0006468)	integrin-linked kinase	2.7.11.1	ko03320 PPAR signaling pathway ko04360 Axon guidance ko04510 Focal adhesion ko05100 Bacterial invasion of epithelial cells ko05213 Endometrial cancer	Ankyrin repeat	T	Signal transduction mechanisms ;	19	8	8	452	51.3	11.38	-	-	-	-	-	-
Immt	Q8CAQ8	MICOS complex subunit Mic60 OS=Mus musculus OX=10090 GN=Immt PE=1 SV=1	--	--	mitofilin	--	--	--	--	--	10	6	6	757	83.8	10.44	-	-	-	-	-	-
Impdh2	Q3U9N8	Inosine-5'-monophosphate dehydrogenase OS=Mus musculus OX=10090 GN=Impdh2 PE=2 SV=1	2	Molecular Function:catalytic activity (GO:0003824),Biological Process:oxidation-reduction process (GO:0055114)	IMP dehydrogenase	1.1.1.205	ko00230 Purine metabolism ko00983 Drug metabolism - other enzymes ko01100 Metabolic pathways	CBS domain	T	Signal transduction mechanisms ;	14	4	4	514	55.7	11.13	-	-	-	-	-	-
Irak4	Q8R4K2	Interleukin-1 receptor-associated kinase 4 OS=Mus musculus OX=10090 GN=Irak4 PE=1 SV=1	3	Molecular Function:protein kinase activity (GO:0004672),Molecular Function:ATP binding (GO:0005524),Biological Process:protein phosphorylation (GO:0006468)	interleukin-1 receptor-associated kinase 4	2.7.11.1	ko04010 MAPK signaling pathway ko04064 NF-kappa B signaling pathway ko04620 Toll-like receptor signaling pathway ko04621 NOD-like receptor signaling pathway ko04722 Neurotrophin signaling pathway ko05133 Pertussis ko05140 Leishmaniasis ko05142 Chagas disease (American trypanosomiasis) ko05145 Toxoplasmosis ko05152 Tuberculosis ko05162 Measles ko05164 Influenza A	Ankyrin repeat	T	Signal transduction mechanisms ;	3	1	1	459	50.8	3.22	-	-	-	-	-	-
Irf5	Q3U169	Interferon regulatory factor 5 OS=Mus musculus OX=10090 GN=Irf5 PE=1 SV=1	4	Molecular Function:regulatory region DNA binding (GO:0000975),Biological Process:regulation of transcription from RNA polymerase II promoter (GO:0006357),Biological Process:cytokine-mediated signaling pathway (GO:0019221),Biological Process:defense response to virus (GO:0051607)	interferon regulatory factor 5	--	ko04620 Toll-like receptor signaling pathway	--	--	--	5	2	2	497	56	4.88	-	-	-	-	-	-
Irf7	P70434	Interferon regulatory factor 7 OS=Mus musculus OX=10090 GN=Irf7 PE=1 SV=1	1	Molecular Function:regulatory region DNA binding (GO:0000975)	interferon regulatory factor 7	--	ko04620 Toll-like receptor signaling pathway ko04621 NOD-like receptor signaling pathway ko04622 RIG-I-like receptor signaling pathway ko04623 Cytosolic DNA-sensing pathway ko05160 Hepatitis C ko05161 Hepatitis B ko05162 Measles ko05164 Influenza A ko05167 Kaposi's sarcoma-associated herpesvirus infection ko05168 Herpes simplex infection ko05203 Viral carcinogenesis	--	--	--	2	1	1	457	51.2	2.43	-	-	-	-	-	-
Itgax	Q6KAS4	MFLJ00114 protein (Fragment) OS=Mus musculus OX=10090 GN=Itgax PE=2 SV=1	2	Biological Process:cell adhesion (GO:0007155),Cellular Component:integrin complex (GO:0008305)	integrin alpha X	--	ko04610 Complement and coagulation cascades ko04810 Regulation of actin cytoskeleton ko05152 Tuberculosis	Cytolysin, a secreted calcineurin-like phosphatase	U	Intracellular trafficking, secretion, and vesicular transport ;	1	1	1	1188	131.2	2.19	-	-	-	-	-	-
Itgb2	P11835	Integrin beta-2 OS=Mus musculus OX=10090 GN=Itgb2 PE=1 SV=2	5	Molecular Function:receptor activity (GO:0004872),Biological Process:cell adhesion (GO:0007155),Biological Process:cell-matrix adhesion (GO:0007160),Biological Process:integrin-mediated signaling pathway (GO:0007229),Cellular Component:integrin complex (GO:0008305)	integrin beta 2	--	ko04015 Rap1 signaling pathway ko04145 Phagosome ko04390 Hippo signaling pathway ko04514 Cell adhesion molecules (CAMs) ko04610 Complement and coagulation cascades ko04650 Natural killer cell mediated cytotoxicity ko04670 Leukocyte transendothelial migration ko04810 Regulation of actin cytoskeleton ko05133 Pertussis ko05134 Legionellosis ko05140 Leishmaniasis ko05144 Malaria ko05146 Amoebiasis ko…	Secreted protein containing bacterial Ig-like domain and vWFA domain	R	General function prediction only ;	7	4	4	771	85	14.28	-	-	-	-	-	-
Itpr3	P70227	Inositol 1,4,5-trisphosphate receptor type 3 OS=Mus musculus OX=10090 GN=Itpr3 PE=1 SV=3	9	Molecular Function:ion channel activity (GO:0005216),Molecular Function:inositol 1,4,5-trisphosphate-sensitive calcium-release channel activity (GO:0005220),Molecular Function:calcium channel activity (GO:0005262),Cellular Component:endoplasmic reticulum (GO:0005783),Biological Process:ion transport (GO:0006811),Biological Process:calcium ion transport (GO:0006816),Cellular Component:membrane (GO…	inositol 1,4,5-triphosphate receptor type 3	--	ko04020 Calcium signaling pathway ko04022 cGMP-PKG signaling pathway ko04070 Phosphatidylinositol signaling system ko04114 Oocyte meiosis ko04210 Apoptosis ko04218 Cellular senescence ko04270 Vascular smooth muscle contraction ko04371 Apelin signaling pathway ko04540 Gap junction ko04611 Platelet activation ko04621 NOD-like receptor signaling pathway ko04713 Circadian entrainment ko04720 Long-ter…	--	--	--	0	1	1	2670	304.1	2.63	-	-	-	-	-	-
Itsn2	B2RR82	Intersectin-2 OS=Mus musculus OX=10090 GN=Itsn2 PE=1 SV=1	5	Molecular Function:Rho guanyl-nucleotide exchange factor activity (GO:0005089),Molecular Function:calcium ion binding (GO:0005509),Molecular Function:protein binding (GO:0005515),Biological Process:endocytosis (GO:0006897),Biological Process:regulation of Rho protein signal transduction (GO:0035023)	intersectin	--	--	Membrane protein involved in colicin uptake	M	Cell wall/membrane/envelope biogenesis ;	2	3	3	1685	191.6	6.38	-	-	-	-	-	-
K16	Q9EQD6	Keratin intermediate filament 16a OS=Mus musculus OX=10090 GN=K16 PE=3 SV=1	2	Molecular Function:structural molecule activity (GO:0005198),Cellular Component:intermediate filament (GO:0005882)	type I keratin, acidic	--	--	--	--	--	8	4	1	474	52	10.53	-	-	-	-	-	-
Kcnab2	E0CXZ9	Voltage-gated potassium channel subunit beta-2 OS=Mus musculus OX=10090 GN=Kcnab2 PE=1 SV=1	3	Molecular Function:voltage-gated potassium channel activity (GO:0005249),Biological Process:potassium ion transport (GO:0006813),Cellular Component:integral component of membrane (GO:0016021)	potassium voltage-gated channel Shaker-related subfamily A, beta member 2	--	--	Predicted oxidoreductase (related to aryl-alcohol dehydrogenase)	R	General function prediction only ;	5	2	2	382	42.7	4.38	-	-	-	-	-	-
Kctd12	A0A0R4J2B2	BTB/POZ domain-containing protein KCTD12 OS=Mus musculus OX=10090 GN=Kctd12 PE=1 SV=1	2	Molecular Function:protein binding (GO:0005515),Biological Process:protein homooligomerization (GO:0051260)	BTB/POZ domain-containing protein KCTD8/12/16	--	--	--	--	--	14	4	4	327	35.9	10.98	-	-	-	-	-	-
Keap1	Q9Z2X8	Kelch-like ECH-associated protein 1 OS=Mus musculus OX=10090 GN=Keap1 PE=1 SV=1	4	Molecular Function:protein binding (GO:0005515),Molecular Function:transcription factor binding (GO:0008134),Biological Process:protein ubiquitination (GO:0016567),Cellular Component:Cul3-RING ubiquitin ligase complex (GO:0031463)	kelch-like protein 19	--	ko04120 Ubiquitin mediated proteolysis ko05200 Pathways in cancer ko05225 Hepatocellular carcinoma ko05418 Fluid shear stress and atherosclerosis	N-acetylneuraminic acid mutarotase	M	Cell wall/membrane/envelope biogenesis ;	2	1	1	624	69.5	2.13	-	-	-	-	-	-
Khsrp	Q3U0V1	Far upstream element-binding protein 2 OS=Mus musculus OX=10090 GN=Khsrp PE=1 SV=2	2	Molecular Function:nucleic acid binding (GO:0003676),Molecular Function:RNA binding (GO:0003723)	far upstream element-binding protein	--	--	--	--	--	6	4	4	748	76.7	9.36	-	-	-	-	-	-
Kidins220	E9Q9B7	Kinase D-interacting substrate 220 OS=Mus musculus OX=10090 GN=Kidins220 PE=1 SV=1	1	Molecular Function:protein binding (GO:0005515)	ankyrin repeat-rich membrane spanning protein	--	ko04722 Neurotrophin signaling pathway	Predicted ATPase, archaeal AAA+ ATPase superfamily	R	General function prediction only ;	1	1	1	1793	199.1	1.78	-	-	-	-	-	-
Kif13b	A0A286YCV9	Kinesin family member 13B OS=Mus musculus OX=10090 GN=Kif13b PE=1 SV=1	6	Molecular Function:microtubule motor activity (GO:0003777),Molecular Function:protein binding (GO:0005515),Molecular Function:ATP binding (GO:0005524),Biological Process:microtubule-based movement (GO:0007018),Molecular Function:microtubule binding (GO:0008017),Biological Process:plus-end-directed vesicle transport along microtubule (GO:0072383)	kinesin family member 13	--	--	--	--	--	2	2	2	1847	204.8	7.25	-	-	-	-	-	-
Kif2a	E0CZ72	Kinesin-like protein OS=Mus musculus OX=10090 GN=Kif2a PE=1 SV=1	4	Molecular Function:microtubule motor activity (GO:0003777),Molecular Function:ATP binding (GO:0005524),Biological Process:microtubule-based movement (GO:0007018),Molecular Function:microtubule binding (GO:0008017)	kinesin family member 2/24	--	--	--	--	--	3	2	2	743	83.8	2.31	-	-	-	-	-	-
Kif5b	Q61768	Kinesin-1 heavy chain OS=Mus musculus OX=10090 GN=Kif5b PE=1 SV=3	4	Molecular Function:microtubule motor activity (GO:0003777),Molecular Function:ATP binding (GO:0005524),Biological Process:microtubule-based movement (GO:0007018),Molecular Function:microtubule binding (GO:0008017)	kinesin family member 5	--	ko04144 Endocytosis ko04728 Dopaminergic synapse	--	--	--	17	13	13	963	109.5	27.89	-	-	-	-	-	-
Klc1	Q8CD76	Kinesin light chain 1 OS=Mus musculus OX=10090 GN=Klc1 PE=1 SV=1	3	Molecular Function:microtubule motor activity (GO:0003777),Molecular Function:protein binding (GO:0005515),Cellular Component:kinesin complex (GO:0005871)	kinesin light chain	--	ko05132 Salmonella infection	Tfp pilus assembly protein PilF	NW	Cell motility ; Extracellular structures ;	6	3	2	616	69.5	10.26	-	-	-	-	-	-
Klc4	Q9DBS5	Kinesin light chain 4 OS=Mus musculus OX=10090 GN=Klc4 PE=1 SV=1	3	Molecular Function:microtubule motor activity (GO:0003777),Molecular Function:protein binding (GO:0005515),Cellular Component:kinesin complex (GO:0005871)	kinesin light chain	--	ko05132 Salmonella infection	Tfp pilus assembly protein PilF	NW	Cell motility ; Extracellular structures ;	5	2	1	619	68.6	9.03	-	-	-	-	-	-
Kpnb1	P70168	Importin subunit beta-1 OS=Mus musculus OX=10090 GN=Kpnb1 PE=1 SV=2	3	Molecular Function:protein binding (GO:0005515),Biological Process:intracellular protein transport (GO:0006886),Molecular Function:Ran GTPase binding (GO:0008536)	importin subunit beta-1	--	ko03013 RNA transport	--	--	--	6	4	4	876	97.1	9.33	-	-	-	-	-	-
Krt14	Q61781	Keratin, type I cytoskeletal 14 OS=Mus musculus OX=10090 GN=Krt14 PE=1 SV=2	2	Molecular Function:structural molecule activity (GO:0005198),Cellular Component:intermediate filament (GO:0005882)	type I keratin, acidic	--	--	--	--	--	13	5	1	484	52.8	16.21	-	-	-	-	-	-
Krt15	B1AQ77	Keratin 15, isoform CRA_a OS=Mus musculus OX=10090 GN=Krt15 PE=1 SV=1	2	Molecular Function:structural molecule activity (GO:0005198),Cellular Component:intermediate filament (GO:0005882)	type I keratin, acidic	--	--	--	--	--	8	5	2	456	49.5	10.33	-	-	-	-	-	-
Krt72	Q6IME9	Keratin, type II cytoskeletal 72 OS=Mus musculus OX=10090 GN=Krt72 PE=3 SV=1	3	Molecular Function:structural molecule activity (GO:0005198),Cellular Component:intermediate filament (GO:0005882),Cellular Component:keratin filament (GO:0045095)	type II keratin, basic	--	--	--	--	--	4	3	1	520	56.7	6.55	-	-	-	-	-	-
Krt73	Q6NXH9	Keratin, type II cytoskeletal 73 OS=Mus musculus OX=10090 GN=Krt73 PE=1 SV=1	3	Molecular Function:structural molecule activity (GO:0005198),Cellular Component:intermediate filament (GO:0005882),Cellular Component:keratin filament (GO:0045095)	type II keratin, basic	--	--	--	--	--	7	5	1	539	58.9	10.92	-	-	-	-	-	-
Krt76	Q3UV17	Keratin, type II cytoskeletal 2 oral OS=Mus musculus OX=10090 GN=Krt76 PE=1 SV=1	3	Molecular Function:structural molecule activity (GO:0005198),Cellular Component:intermediate filament (GO:0005882),Cellular Component:keratin filament (GO:0045095)	type II keratin, basic	--	--	--	--	--	6	5	1	594	62.8	9.72	-	-	-	-	-	-
Ksr1	Q61097	Kinase suppressor of Ras 1 OS=Mus musculus OX=10090 GN=Ksr1 PE=1 SV=1	4	Molecular Function:protein kinase activity (GO:0004672),Molecular Function:ATP binding (GO:0005524),Biological Process:protein phosphorylation (GO:0006468),Biological Process:intracellular signal transduction (GO:0035556)	kinase suppressor of Ras 1	--	ko04014 Ras signaling pathway ko05152 Tuberculosis	Ankyrin repeat	T	Signal transduction mechanisms ;	2	1	1	873	96.7	2.66	-	-	-	-	-	-
Lamtor1	Q9CQ22	Ragulator complex protein LAMTOR1 OS=Mus musculus OX=10090 GN=Lamtor1 PE=1 SV=1	10	Biological Process:regulation of receptor recycling (GO:0001919),Biological Process:lysosome organization (GO:0007040),Cellular Component:late endosome membrane (GO:0031902),Biological Process:positive regulation of TOR signaling (GO:0032008),Biological Process:endosome localization (GO:0032439),Biological Process:cholesterol homeostasis (GO:0042632),Biological Process:positive regulation of MAPK…	ragulator complex protein LAMTOR1	--	ko04150 mTOR signaling pathway	--	--	--	8	1	1	161	17.7	3.6	-	-	-	-	-	-
Lars	Q6ZPT2	MKIAA1352 protein (Fragment) OS=Mus musculus OX=10090 GN=Lars PE=2 SV=1	7	Molecular Function:nucleotide binding (GO:0000166),Molecular Function:aminoacyl-tRNA ligase activity (GO:0004812),Molecular Function:leucine-tRNA ligase activity (GO:0004823),Molecular Function:ATP binding (GO:0005524),Cellular Component:cytoplasm (GO:0005737),Biological Process:tRNA aminoacylation for protein translation (GO:0006418),Biological Process:leucyl-tRNA aminoacylation (GO:0006429)	leucyl-tRNA synthetase	6.1.1.4	ko00970 Aminoacyl-tRNA biosynthesis	Leucyl-tRNA synthetase	J	Translation, ribosomal structure and biogenesis ;	2	1	1	1210	137.7	1.7	-	-	-	-	-	-
Lilrb4	Q64281	Leukocyte immunoglobulin-like receptor subfamily B member 4 OS=Mus musculus OX=10090 GN=Lilrb4 PE=1 SV=1	1	Molecular Function:protein binding (GO:0005515)	leukocyte immunoglobulin-like receptor	--	ko04380 Osteoclast differentiation	--	--	--	4	1	1	335	37.5	3.01	-	-	-	-	-	-
Lpcat2	Q8BYI6	Lysophosphatidylcholine acyltransferase 2 OS=Mus musculus OX=10090 GN=Lpcat2 PE=1 SV=1	2	Molecular Function:calcium ion binding (GO:0005509),Biological Process:metabolic process (GO:0008152)	--	--	ko00564 Glycerophospholipid metabolism ko00565 Ether lipid metabolism ko01100 Metabolic pathways	1-acyl-sn-glycerol-3-phosphate acyltransferase	I	Lipid transport and metabolism ;	9	5	5	544	60.2	7.68	-	-	-	-	-	-
Lrp1	A0A0R4J0I9	Low density lipoprotein receptor-related protein 1 OS=Mus musculus OX=10090 GN=Lrp1 PE=1 SV=1	2	Molecular Function:calcium ion binding (GO:0005509),Molecular Function:protein binding (GO:0005515)	low-density lipoprotein receptor-related protein 1 (alpha-2-macroglobulin receptor)	--	ko04979 Cholesterol metabolism ko05010 Alzheimer's disease ko05144 Malaria	Glucose/arabinose dehydrogenase, beta-propeller fold	G	Carbohydrate transport and metabolism ;	0	1	1	4545	504.4	3.23	-	-	-	-	-	-
Lrpprc	Q6PB66	Leucine-rich PPR motif-containing protein, mitochondrial OS=Mus musculus OX=10090 GN=Lrpprc PE=1 SV=2	--	--	leucine-rich PPR motif-containing protein, mitochondrial	--	--	--	--	--	1	1	1	1392	156.5	2.57	-	-	-	-	-	-
Lrsam1	Q80ZI6	E3 ubiquitin-protein ligase LRSAM1 OS=Mus musculus OX=10090 GN=Lrsam1 PE=1 SV=1	2	Molecular Function:protein binding (GO:0005515),Molecular Function:zinc ion binding (GO:0008270)	E3 ubiquitin-protein ligase LRSAM1	2.3.2.27	--	Leucine-rich repeat (LRR) protein	K	Transcription ;	2	1	1	727	83.9	2.42	-	-	-	-	-	-
Luc7l2	Q7TNC4	Putative RNA-binding protein Luc7-like 2 OS=Mus musculus OX=10090 GN=Luc7l2 PE=1 SV=1	3	Molecular Function:mRNA binding (GO:0003729),Cellular Component:U1 snRNP (GO:0005685),Biological Process:mRNA splice site selection (GO:0006376)	RNA-binding protein Luc7-like 2	--	--	Uncharacterized conserved protein YukE	S	Function unknown ;	4	1	1	392	46.6	2.97	-	-	-	-	-	-
Malt1	Q2TBA3	Mucosa-associated lymphoid tissue lymphoma translocation protein 1 homolog OS=Mus musculus OX=10090 GN=Malt1 PE=1 SV=2	4	Molecular Function:cysteine-type endopeptidase activity (GO:0004197),Molecular Function:protein binding (GO:0005515),Biological Process:proteolysis (GO:0006508),Biological Process:positive regulation of NF-kappaB transcription factor activity (GO:0051092)	mucosa-associated lymphoid tissue lymphoma translocation protein 1	3.4.22.-	ko04064 NF-kappa B signaling pathway ko04660 T cell receptor signaling pathway ko04662 B cell receptor signaling pathway ko05152 Tuberculosis	Uncharacterized protein, contains caspase domain	R	General function prediction only ;	4	2	2	832	93.2	8.38	-	-	-	-	-	-
Map1s	B2RWW1	Microtubule-associated protein 1S OS=Mus musculus OX=10090 GN=Map1s PE=2 SV=1	5	Biological Process:microtubule cytoskeleton organization (GO:0000226),Cellular Component:microtubule (GO:0005874),Biological Process:apoptotic process (GO:0006915),Molecular Function:microtubule binding (GO:0008017),Molecular Function:actin filament binding (GO:0051015)	microtubule-associated protein 1	--	--	--	--	--	3	2	2	973	103	5.58	-	-	-	-	-	-
Map4	P27546	Microtubule-associated protein 4 OS=Mus musculus OX=10090 GN=Map4 PE=1 SV=3	1	Molecular Function:tubulin binding (GO:0015631)	microtubule-associated protein 4	--	--	--	--	--	5	3	3	1125	117.4	9.62	-	-	-	-	-	-
Map4k1	P70218	Mitogen-activated protein kinase kinase kinase kinase 1 OS=Mus musculus OX=10090 GN=Map4k1 PE=1 SV=1	3	Molecular Function:protein kinase activity (GO:0004672),Molecular Function:ATP binding (GO:0005524),Biological Process:protein phosphorylation (GO:0006468)	mitogen-activated protein kinase kinase kinase kinase 1	2.7.11.1	ko04010 MAPK signaling pathway	Serine/threonine protein kinase	T	Signal transduction mechanisms ;	1	1	1	827	91.5	1.74	-	-	-	-	-	-
Mapk3	D3Z3G6	Mitogen-activated protein kinase OS=Mus musculus OX=10090 GN=Mapk3 PE=1 SV=1	4	Molecular Function:protein kinase activity (GO:0004672),Molecular Function:MAP kinase activity (GO:0004707),Molecular Function:ATP binding (GO:0005524),Biological Process:protein phosphorylation (GO:0006468)	mitogen-activated protein kinase 1/3	2.7.11.24	ko01521 EGFR tyrosine kinase inhibitor resistance ko01522 Endocrine resistance ko01524 Platinum drug resistance ko04010 MAPK signaling pathway ko04012 ErbB signaling pathway ko04014 Ras signaling pathway ko04015 Rap1 signaling pathway ko04022 cGMP-PKG signaling pathway ko04024 cAMP signaling pathway ko04062 Chemokine signaling pathway ko04066 HIF-1 signaling pathway ko04068 FoxO signaling pathway…	Serine/threonine protein kinase	T	Signal transduction mechanisms ;	9	3	3	380	42.4	4.52	2	1	1	380	42.4	0
Mapkap1	Q8BKH7	Target of rapamycin complex 2 subunit MAPKAP1 OS=Mus musculus OX=10090 GN=Mapkap1 PE=1 SV=1	1	Cellular Component:TORC2 complex (GO:0031932)	target of rapamycin complex 2 subunit MAPKAP1	--	ko04150 mTOR signaling pathway	--	--	--	2	1	1	522	59	1.88	-	-	-	-	-	-
Mapre2	Q8R001	Microtubule-associated protein RP/EB family member 2 OS=Mus musculus OX=10090 GN=Mapre2 PE=1 SV=1	2	Molecular Function:protein binding (GO:0005515),Molecular Function:microtubule binding (GO:0008017)	microtubule-associated protein, RP/EB family	--	--	--	--	--	6	1	1	326	36.9	3.36	-	-	-	-	-	-
Marcks	A0A0A1HAM8	80K protein OS=Mus musculus OX=10090 GN=Marcks PE=2 SV=1	1	Molecular Function:calmodulin binding (GO:0005516)	myristoylated alanine-rich C-kinase substrate	--	ko04666 Fc gamma R-mediated phagocytosis ko05206 MicroRNAs in cancer	--	--	--	6	1	1	309	29.7	3.56	-	-	-	-	-	-
Mark2	Q571J8	Non-specific serine/threonine protein kinase (Fragment) OS=Mus musculus OX=10090 GN=Mark2 PE=2 SV=1	6	Biological Process:microtubule cytoskeleton organization (GO:0000226),Molecular Function:protein kinase activity (GO:0004672),Molecular Function:protein serine/threonine kinase activity (GO:0004674),Molecular Function:ATP binding (GO:0005524),Biological Process:protein phosphorylation (GO:0006468),Biological Process:establishment of cell polarity (GO:0030010)	MAP/microtubule affinity-regulating kinase	2.7.11.1	--	PASTA domain, binds beta-lactams	M	Cell wall/membrane/envelope biogenesis ;	9	5	5	780	86.7	9.77	-	-	-	-	-	-
Mat2a	Q3TED1	S-adenosylmethionine synthase OS=Mus musculus OX=10090 GN=Mat2a PE=2 SV=1	3	Molecular Function:methionine adenosyltransferase activity (GO:0004478),Molecular Function:ATP binding (GO:0005524),Biological Process:S-adenosylmethionine biosynthetic process (GO:0006556)	S-adenosylmethionine synthetase	2.5.1.6	ko00270 Cysteine and methionine metabolism ko01100 Metabolic pathways ko01230 Biosynthesis of amino acids	S-adenosylmethionine synthetase	H	Coenzyme transport and metabolism ;	6	2	2	395	43.6	3.18	-	-	-	-	-	-
Mbnl1	A0A0A6YVV8	Muscleblind-like protein 1 OS=Mus musculus OX=10090 GN=Mbnl1 PE=1 SV=1	1	Molecular Function:metal ion binding (GO:0046872)	muscleblind	--	--	--	--	--	3	1	1	387	41.7	2.44	-	-	-	-	-	-
Mcl1	P97287	Induced myeloid leukemia cell differentiation protein Mcl-1 homolog OS=Mus musculus OX=10090 GN=Mcl1 PE=1 SV=3	1	Biological Process:regulation of apoptotic process (GO:0042981)	myeloid leukemia cell differntiation protein MCL-1	--	ko04151 PI3K-Akt signaling pathway ko04210 Apoptosis ko04630 Jak-STAT signaling pathway ko05206 MicroRNAs in cancer	--	--	--	6	1	1	331	35.2	2.61	-	-	-	-	-	-
Mcm5	Q52KC3	DNA helicase OS=Mus musculus OX=10090 GN=Mcm5 PE=1 SV=1	9	Molecular Function:DNA binding (GO:0003677),Molecular Function:DNA helicase activity (GO:0003678),Molecular Function:chromatin binding (GO:0003682),Molecular Function:DNA replication origin binding (GO:0003688),Molecular Function:ATP binding (GO:0005524),Cellular Component:nucleus (GO:0005634),Biological Process:DNA replication (GO:0006260),Biological Process:DNA replication initiation (GO:000627…	DNA replication licensing factor MCM5	3.6.4.12	ko03030 DNA replication ko04110 Cell cycle	DNA replicative helicase MCM subunit Mcm2, Cdc46/Mcm family	L	Replication, recombination and repair ;	4	2	2	734	82.4	2.78	-	-	-	-	-	-
Mfsd10	Q9D2V8	Major facilitator superfamily domain-containing protein 10 OS=Mus musculus OX=10090 GN=Mfsd10 PE=1 SV=1	2	Cellular Component:integral component of membrane (GO:0016021),Biological Process:transmembrane transport (GO:0055085)	--	--	--	Predicted arabinose efflux permease, MFS family	G	Carbohydrate transport and metabolism ;	3	1	1	456	49.3	2.52	-	-	-	-	-	-
Mgl2	A9XX86	MCG21506 OS=Mus musculus OX=10090 GN=Mgl2 PE=1 SV=1	--	--	--	--	--	--	--	--	7	2	2	381	43.5	7.82	-	-	-	-	-	-
Mgst3	Q9CPU4	Microsomal glutathione S-transferase 3 OS=Mus musculus OX=10090 GN=Mgst3 PE=1 SV=1	--	--	glutathione S-transferase	2.5.1.18	ko00480 Glutathione metabolism ko00980 Metabolism of xenobiotics by cytochrome P450 ko00982 Drug metabolism - cytochrome P450 ko01524 Platinum drug resistance ko05200 Pathways in cancer ko05204 Chemical carcinogenesis ko05225 Hepatocellular carcinoma ko05418 Fluid shear stress and atherosclerosis	Uncharacterized membrane protein YecN, MAPEG domain	S	Function unknown ;	8	1	1	153	16.9	3.73	-	-	-	-	-	-
Mios	Q8VE19	GATOR complex protein MIOS OS=Mus musculus OX=10090 GN=Mios PE=1 SV=2	1	Molecular Function:protein binding (GO:0005515)	WD repeat-containing protein mio	--	ko04150 mTOR signaling pathway	--	--	--	2	1	1	875	98.3	2.38	-	-	-	-	-	-
Mlx	A2BFB0	MAX-like protein X, isoform CRA_b OS=Mus musculus OX=10090 GN=Mlx PE=1 SV=1	2	Molecular Function:transcription factor binding (GO:0008134),Molecular Function:protein dimerization activity (GO:0046983)	MAX-like protein X	--	ko04931 Insulin resistance ko04932 Non-alcoholic fatty liver disease (NAFLD)	--	--	--	6	1	1	298	33.3	3.05	-	-	-	-	-	-
Mmp12	P34960	Macrophage metalloelastase OS=Mus musculus OX=10090 GN=Mmp12 PE=1 SV=3	6	Molecular Function:metalloendopeptidase activity (GO:0004222),Biological Process:proteolysis (GO:0006508),Molecular Function:metallopeptidase activity (GO:0008237),Molecular Function:zinc ion binding (GO:0008270),Cellular Component:extracellular matrix (GO:0031012),Biological Process:wound healing (GO:0042060)	matrix metalloproteinase-12 (macrophage elastase)	3.4.24.65	--	Predicted Zn-dependent protease	O	Posttranslational modification, protein turnover, chaperones ;	11	5	5	473	54.9	6.29	-	-	-	-	-	-
Mms19	Q9D071	MMS19 nucleotide excision repair protein homolog OS=Mus musculus OX=10090 GN=Mms19 PE=1 SV=1	--	--	DNA repair/transcription protein MET18/MMS19	--	--	--	--	--	5	3	3	1031	113	6.63	-	-	-	-	-	-
Mogs	Q3U026	Uncharacterized protein OS=Mus musculus OX=10090 GN=Mogs PE=2 SV=1	2	Molecular Function:mannosyl-oligosaccharide glucosidase activity (GO:0004573),Biological Process:oligosaccharide metabolic process (GO:0009311)	mannosyl-oligosaccharide glucosidase	3.2.1.106	ko00510 N-Glycan biosynthesis ko01100 Metabolic pathways ko04141 Protein processing in endoplasmic reticulum	Neutral trehalase	G	Carbohydrate transport and metabolism ;	4	2	2	834	91.8	5.42	-	-	-	-	-	-
Mon2	Q80TL7	Protein MON2 homolog OS=Mus musculus OX=10090 GN=Mon2 PE=1 SV=2	--	--	--	--	--	--	--	--	1	1	1	1715	189	2.04	-	-	-	-	-	-
Mov10	D3YVL0	Putative helicase MOV-10 OS=Mus musculus OX=10090 GN=Mov10 PE=1 SV=2	--	--	helicase MOV-10	3.6.4.13	--	Superfamily I DNA and/or RNA helicase	L	Replication, recombination and repair ;	1	1	1	1077	120.9	2.24	-	-	-	-	-	-
Mpc2	Q9D023	Mitochondrial pyruvate carrier 2 OS=Mus musculus OX=10090 GN=Mpc2 PE=1 SV=1	2	Cellular Component:mitochondrial inner membrane (GO:0005743),Biological Process:mitochondrial pyruvate transport (GO:0006850)	mitochondrial pyruvate carrier 2	--	--	--	--	--	9	1	1	127	14.3	2.05	-	-	-	-	-	-
Mpp1	P70290	55 kDa erythrocyte membrane protein OS=Mus musculus OX=10090 GN=Mpp1 PE=1 SV=1	1	Molecular Function:protein binding (GO:0005515)	55 kDa erythrocyte membrane protein	--	--	Guanylate kinase	F	Nucleotide transport and metabolism ;	11	4	4	466	52.2	7.46	-	-	-	-	-	-
Mroh1	E0CZ22	Maestro heat-like repeat family member 1 OS=Mus musculus OX=10090 GN=Mroh1 PE=1 SV=1	--	--	--	--	--	--	--	--	3	5	5	1640	181.7	11.85	-	-	-	-	-	-
Mrps12	O35680	28S ribosomal protein S12, mitochondrial OS=Mus musculus OX=10090 GN=Mrps12 PE=2 SV=1	4	Molecular Function:structural constituent of ribosome (GO:0003735),Cellular Component:intracellular (GO:0005622),Cellular Component:ribosome (GO:0005840),Biological Process:translation (GO:0006412)	small subunit ribosomal protein S12	--	ko03010 Ribosome	Ribosomal protein S12	J	Translation, ribosomal structure and biogenesis ;	8	1	1	139	15.4	2.06	-	-	-	-	-	-
Msn	P26041	Moesin OS=Mus musculus OX=10090 GN=Msn PE=1 SV=3	4	Cellular Component:cytoplasm (GO:0005737),Cellular Component:cytoskeleton (GO:0005856),Molecular Function:cytoskeletal protein binding (GO:0008092),Cellular Component:extrinsic component of membrane (GO:0019898)	moesin	--	ko04530 Tight junction ko04670 Leukocyte transendothelial migration ko04810 Regulation of actin cytoskeleton ko05162 Measles ko05205 Proteoglycans in cancer	--	--	--	10	6	2	577	67.7	9.13	-	-	-	-	-	-
Msr1	P30204	Macrophage scavenger receptor types I and II OS=Mus musculus OX=10090 GN=Msr1 PE=1 SV=3	3	Molecular Function:scavenger receptor activity (GO:0005044),Biological Process:receptor-mediated endocytosis (GO:0006898),Cellular Component:membrane (GO:0016020)	macrophage scavenger receptor 1	--	ko04145 Phagosome	Exopolysaccharide biosynthesis protein related to N-acetylglucosamine-1-phosphodiester alpha-N-acety...	G	Carbohydrate transport and metabolism ;	6	1	1	458	50.1	4.67	-	-	-	-	-	-
Mtch2	Q05C68	Mtch2 protein (Fragment) OS=Mus musculus OX=10090 GN=Mtch2 PE=2 SV=1	--	--	mitochondrial carrier	--	--	--	--	--	3	1	1	315	34.3	2.46	-	-	-	-	-	-
Mthfd1	Q3UZH3	Uncharacterized protein (Fragment) OS=Mus musculus OX=10090 GN=Mthfd1 PE=2 SV=1	6	Molecular Function:catalytic activity (GO:0003824),Molecular Function:formate-tetrahydrofolate ligase activity (GO:0004329),Molecular Function:methylenetetrahydrofolate dehydrogenase (NADP+) activity (GO:0004488),Molecular Function:ATP binding (GO:0005524),Biological Process:folic acid-containing compound biosynthetic process (GO:0009396),Biological Process:oxidation-reduction process (GO:0055114)	--	--	ko00670 One carbon pool by folate ko01100 Metabolic pathways	Formyltetrahydrofolate synthetase	F	Nucleotide transport and metabolism ;	1	1	1	937	101.4	2.2	-	-	-	-	-	-
Mthfd1l	Q3V3R1	Monofunctional C1-tetrahydrofolate synthase, mitochondrial OS=Mus musculus OX=10090 GN=Mthfd1l PE=1 SV=2	6	Molecular Function:catalytic activity (GO:0003824),Molecular Function:formate-tetrahydrofolate ligase activity (GO:0004329),Molecular Function:methylenetetrahydrofolate dehydrogenase (NADP+) activity (GO:0004488),Molecular Function:ATP binding (GO:0005524),Biological Process:folic acid-containing compound biosynthetic process (GO:0009396),Biological Process:oxidation-reduction process (GO:0055114)	monofunctional C1-tetrahydrofolate synthase, mitochondrial	6.3.4.3	ko00670 One carbon pool by folate ko01100 Metabolic pathways	Formyltetrahydrofolate synthetase	F	Nucleotide transport and metabolism ;	4	4	4	977	105.7	4.19	-	-	-	-	-	-
Mtmr14	Q8VEL2	Myotubularin-related protein 14 OS=Mus musculus OX=10090 GN=Mtmr14 PE=1 SV=2	--	--	0	0	0	--	--	--	1	1	1	648	72.4	2.74	-	-	-	-	-	-
Mtor	Q9JLN9	Serine/threonine-protein kinase mTOR OS=Mus musculus OX=10090 GN=Mtor PE=1 SV=2	4	Molecular Function:protein serine/threonine kinase activity (GO:0004674),Molecular Function:protein binding (GO:0005515),Molecular Function:kinase activity (GO:0016301),Molecular Function:macromolecular complex binding (GO:0044877)	serine/threonine-protein kinase mTOR	2.7.11.1	ko01521 EGFR tyrosine kinase inhibitor resistance ko01522 Endocrine resistance ko04012 ErbB signaling pathway ko04066 HIF-1 signaling pathway ko04072 Phospholipase D signaling pathway ko04136 Autophagy - other ko04140 Autophagy - animal ko04150 mTOR signaling pathway ko04151 PI3K-Akt signaling pathway ko04152 AMPK signaling pathway ko04211 Longevity regulating pathway ko04213 Longevity regulating…	--	--	--	0	1	1	2549	288.6	2.77	-	-	-	-	-	-
Mtss1	Q6ZQB7	MKIAA0429 protein (Fragment) OS=Mus musculus OX=10090 GN=Mtss1 PE=2 SV=1	3	Molecular Function:actin binding (GO:0003779),Biological Process:plasma membrane organization (GO:0007009),Biological Process:actin cytoskeleton organization (GO:0030036)	metastasis suppressor protein 1	--	--	--	--	--	2	1	1	773	83.7	3.28	-	-	-	-	-	-
Mvp	E9Q3X0	Major vault protein OS=Mus musculus OX=10090 GN=Mvp PE=1 SV=1	--	--	major vault protein	--	--	Uncharacterized membrane protein YqiK, contains Band7/PHB/SPFH domain	S	Function unknown ;	15	8	8	870	96.8	25.29	-	-	-	-	-	-
Mycbp2	Q7TPH6	E3 ubiquitin-protein ligase MYCBP2 OS=Mus musculus OX=10090 GN=Mycbp2 PE=1 SV=3	2	Molecular Function:protein binding (GO:0005515),Molecular Function:zinc ion binding (GO:0008270)	E3 ubiquitin-protein ligase MYCBP2	2.3.2.27	--	Alpha-tubulin suppressor and related RCC1 domain-containing proteins	DZ	Cell cycle control, cell division, chromosome partitioning ; Cytoskeleton ;	1	3	3	4749	520.9	7.19	-	-	-	-	-	-
Myh9	O89055	Nonmuscle myosin heavy chain-A (Fragment) OS=Mus musculus OX=10090 GN=Myh9 PE=2 SV=1	2	Molecular Function:motor activity (GO:0003774),Cellular Component:myosin complex (GO:0016459)	myosin heavy chain	--	ko04530 Tight junction	--	--	--	48	9	1	157	18.2	67.39	-	-	-	-	-	-
Myl6	Q642K0	MCG140959, isoform CRA_a OS=Mus musculus OX=10090 GN=Myl6 PE=2 SV=1	1	Molecular Function:calcium ion binding (GO:0005509)	myosin light chain 6	--	ko04270 Vascular smooth muscle contraction ko04530 Tight junction ko04921 Oxytocin signaling pathway	Ca2+-binding protein, EF-hand superfamily	T	Signal transduction mechanisms ;	60	8	7	151	17	74.55	-	-	-	-	-	-
Myo10	F8VQB6	Unconventional myosin-X OS=Mus musculus OX=10090 GN=Myo10 PE=1 SV=1	5	Molecular Function:motor activity (GO:0003774),Molecular Function:protein binding (GO:0005515),Molecular Function:ATP binding (GO:0005524),Cellular Component:cytoskeleton (GO:0005856),Cellular Component:myosin complex (GO:0016459)	myosin X	--	ko04666 Fc gamma R-mediated phagocytosis	--	--	--	1	1	1	2062	237.2	2.06	-	-	-	-	-	-
Myo9b	E9PZW8	Unconventional myosin-IXb OS=Mus musculus OX=10090 GN=Myo9b PE=1 SV=1	8	Molecular Function:motor activity (GO:0003774),Molecular Function:GTPase activator activity (GO:0005096),Molecular Function:protein binding (GO:0005515),Molecular Function:ATP binding (GO:0005524),Biological Process:signal transduction (GO:0007165),Cellular Component:myosin complex (GO:0016459),Biological Process:intracellular signal transduction (GO:0035556),Biological Process:positive regulatio…	myosin IX	--	--	--	--	--	16	23	23	2128	240.2	78.35	-	-	-	-	-	-
Naca	P70670	Nascent polypeptide-associated complex subunit alpha, muscle-specific form OS=Mus musculus OX=10090 GN=Naca PE=1 SV=2	--	--	nascent polypeptide-associated complex subunit alpha	--	--	--	--	--	1	2	2	2187	220.4	7.69	-	-	-	-	-	-
Naip2	Q540N6	Neuronal apoptosis inhibitory protein 2 OS=Mus musculus OX=10090 GN=Naip2 PE=2 SV=1	--	--	baculoviral IAP repeat-containing protein 1	--	ko04621 NOD-like receptor signaling pathway ko05134 Legionellosis	--	--	--	1	1	1	1447	163.9	2.6	-	-	-	-	-	-
Nap1l1	P28656	Nucleosome assembly protein 1-like 1 OS=Mus musculus OX=10090 GN=Nap1l1 PE=1 SV=2	2	Cellular Component:nucleus (GO:0005634),Biological Process:nucleosome assembly (GO:0006334)	nucleosome assembly protein 1-like 1	--	--	--	--	--	7	2	1	391	45.3	8.11	-	-	-	-	-	-
Nap1l4	Q8C1W9	Uncharacterized protein OS=Mus musculus OX=10090 GN=Nap1l4 PE=2 SV=1	2	Cellular Component:nucleus (GO:0005634),Biological Process:nucleosome assembly (GO:0006334)	nucleosome assembly protein 1-like 4	--	--	--	--	--	6	2	1	422	47.3	5.24	-	-	-	-	-	-
Nbeal2	B2RXS1	Nbeal2 protein OS=Mus musculus OX=10090 GN=Nbeal2 PE=2 SV=1	1	Molecular Function:protein binding (GO:0005515)	--	--	--	Uncharacterized protein, contains caspase domain	R	General function prediction only ;	0	1	1	2750	302.5	2.44	-	-	-	-	-	-
Ncf1	Q09014	Neutrophil cytosol factor 1 OS=Mus musculus OX=10090 GN=Ncf1 PE=1 SV=3	4	Molecular Function:protein binding (GO:0005515),Cellular Component:cytoplasm (GO:0005737),Molecular Function:superoxide-generating NADPH oxidase activity (GO:0016175),Molecular Function:phosphatidylinositol binding (GO:0035091)	neutrophil cytosolic factor 1	--	ko04062 Chemokine signaling pathway ko04145 Phagosome ko04380 Osteoclast differentiation ko04666 Fc gamma R-mediated phagocytosis ko04670 Leukocyte transendothelial migration ko05140 Leishmaniasis ko05418 Fluid shear stress and atherosclerosis	--	--	--	42	11	11	390	44.6	32.69	13	4	4	390	44.6	6.67
Ncf2	O70145	Neutrophil cytosol factor 2 OS=Mus musculus OX=10090 GN=Ncf2 PE=1 SV=1	1	Molecular Function:protein binding (GO:0005515)	neutrophil cytosolic factor 2	--	ko04145 Phagosome ko04380 Osteoclast differentiation ko04670 Leukocyte transendothelial migration ko05140 Leishmaniasis ko05418 Fluid shear stress and atherosclerosis	Tetratricopeptide (TPR) repeat	R	General function prediction only ;	24	10	10	525	59.4	33.75	2	1	1	525	59.4	2.33
Ncf4	P97369	Neutrophil cytosol factor 4 OS=Mus musculus OX=10090 GN=Ncf4 PE=1 SV=2	2	Molecular Function:protein binding (GO:0005515),Molecular Function:phosphatidylinositol binding (GO:0035091)	neutrophil cytosolic factor 4	--	ko04145 Phagosome ko04380 Osteoclast differentiation ko04670 Leukocyte transendothelial migration ko05140 Leishmaniasis	--	--	--	27	8	8	339	38.7	18.36	-	-	-	-	-	-
Nckap1l	Q8K1X4	Nck-associated protein 1-like OS=Mus musculus OX=10090 GN=Nckap1l PE=1 SV=1	--	--	NCK-associated protein 1	--	ko04810 Regulation of actin cytoskeleton	--	--	--	2	2	2	1134	128.8	3.86	-	-	-	-	-	-
Nek7	Q9ES74	Serine/threonine-protein kinase Nek7 OS=Mus musculus OX=10090 GN=Nek7 PE=1 SV=1	3	Molecular Function:protein kinase activity (GO:0004672),Molecular Function:ATP binding (GO:0005524),Biological Process:protein phosphorylation (GO:0006468)	NIMA (never in mitosis gene a)-related kinase 7	2.7.11.1	ko04621 NOD-like receptor signaling pathway	PASTA domain, binds beta-lactams	M	Cell wall/membrane/envelope biogenesis ;	8	2	2	302	34.5	3.83	-	-	-	-	-	-
Nek9	Q69Z43	MKIAA1995 protein (Fragment) OS=Mus musculus OX=10090 GN=Nek9 PE=2 SV=1	3	Molecular Function:protein kinase activity (GO:0004672),Molecular Function:ATP binding (GO:0005524),Biological Process:protein phosphorylation (GO:0006468)	NIMA (never in mitosis gene a)-related kinase 9	2.7.11.1	--	Alpha-tubulin suppressor and related RCC1 domain-containing proteins	DZ	Cell cycle control, cell division, chromosome partitioning ; Cytoskeleton ;	3	3	3	1005	109	1.97	-	-	-	-	-	-
Nfatc2	Q60591	Nuclear factor of activated T-cells, cytoplasmic 2 OS=Mus musculus OX=10090 GN=Nfatc2 PE=1 SV=3	2	Molecular Function:DNA binding (GO:0003677),Molecular Function:protein binding (GO:0005515)	nuclear factor of activated T-cells, cytoplasmic 2	--	ko04022 cGMP-PKG signaling pathway ko04218 Cellular senescence ko04310 Wnt signaling pathway ko04360 Axon guidance ko04370 VEGF signaling pathway ko04380 Osteoclast differentiation ko04650 Natural killer cell mediated cytotoxicity ko04658 Th1 and Th2 cell differentiation ko04659 Th17 cell differentiation ko04660 T cell receptor signaling pathway ko04662 B cell receptor signaling pathway ko04921 O…	--	--	--	2	1	1	927	100	2.17	-	-	-	-	-	-
Nfkb1	P25799	Nuclear factor NF-kappa-B p105 subunit OS=Mus musculus OX=10090 GN=Nfkb1 PE=1 SV=2	6	Molecular Function:DNA binding (GO:0003677),Molecular Function:protein binding (GO:0005515),Cellular Component:nucleus (GO:0005634),Cellular Component:cytoplasm (GO:0005737),Biological Process:regulation of transcription from RNA polymerase II promoter (GO:0006357),Biological Process:signal transduction (GO:0007165)	nuclear factor NF-kappa-B p105 subunit	--	ko01523 Antifolate resistance ko04010 MAPK signaling pathway ko04014 Ras signaling pathway ko04024 cAMP signaling pathway ko04062 Chemokine signaling pathway ko04064 NF-kappa B signaling pathway ko04066 HIF-1 signaling pathway ko04071 Sphingolipid signaling pathway ko04151 PI3K-Akt signaling pathway ko04210 Apoptosis ko04211 Longevity regulating pathway ko04218 Cellular senescence ko04380 Osteocl…	Ankyrin repeat	T	Signal transduction mechanisms ;	2	2	2	971	105.5	4.73	-	-	-	-	-	-
Nfkb2	Q3UV15	Uncharacterized protein OS=Mus musculus OX=10090 GN=Nfkb2 PE=2 SV=1	5	Molecular Function:DNA binding (GO:0003677),Molecular Function:protein binding (GO:0005515),Cellular Component:nucleus (GO:0005634),Cellular Component:cytoplasm (GO:0005737),Biological Process:signal transduction (GO:0007165)	nuclear factor of kappa light polypeptide gene enhancer in B-cells 2	--	ko04010 MAPK signaling pathway ko04064 NF-kappa B signaling pathway ko04380 Osteoclast differentiation ko05134 Legionellosis ko05166 HTLV-I infection ko05169 Epstein-Barr virus infection ko05200 Pathways in cancer ko05203 Viral carcinogenesis ko05224 Breast cancer	Ankyrin repeat	T	Signal transduction mechanisms ;	16	9	9	899	96.8	27.29	-	-	-	-	-	-
Ngly1	Q9JI78	Peptide-N(4)-(N-acetyl-beta-glucosaminyl)asparagine amidase OS=Mus musculus OX=10090 GN=Ngly1 PE=1 SV=2	2	Cellular Component:cytoplasm (GO:0005737),Biological Process:glycoprotein catabolic process (GO:0006516)	peptide-N4-(N-acetyl-beta-glucosaminyl)asparagine amidase	3.5.1.52	ko04141 Protein processing in endoplasmic reticulum	--	--	--	2	1	1	651	74.2	2.24	-	-	-	-	-	-
Nisch	Q80TM9	Nischarin OS=Mus musculus OX=10090 GN=Nisch PE=1 SV=2	2	Molecular Function:protein binding (GO:0005515),Molecular Function:phosphatidylinositol binding (GO:0035091)	--	--	--	Uncharacterized protein	S	Function unknown ;	2	1	1	1593	174.9	2.72	-	-	-	-	-	-
Nlrp3	Q8R4B8	NACHT, LRR and PYD domains-containing protein 3 OS=Mus musculus OX=10090 GN=Nlrp3 PE=1 SV=1	1	Molecular Function:protein binding (GO:0005515)	NACHT, LRR and PYD domains-containing protein 3	--	ko04217 Necroptosis ko04621 NOD-like receptor signaling pathway ko05133 Pertussis ko05164 Influenza A	Leucine-rich repeat (LRR) protein	K	Transcription ;	7	7	7	1033	118.2	18.55	-	-	-	-	-	-
Nmes1	Q810Q5	Normal mucosa of esophagus-specific gene 1 protein OS=Mus musculus OX=10090 GN=Nmes1 PE=1 SV=1	--	--	--	--	--	--	--	--	19	1	1	83	9.6	3.05	-	-	-	-	-	-
Nmi	O35309	N-myc-interactor OS=Mus musculus OX=10090 GN=Nmi PE=1 SV=1	3	Molecular Function:transcription cofactor activity (GO:0003712),Biological Process:transcription from RNA polymerase II promoter (GO:0006366),Biological Process:interferon-gamma-mediated signaling pathway (GO:0060333)	--	--	--	--	--	--	14	3	3	314	35.2	10.74	-	-	-	-	-	-
Nop56	Q3UJZ7	Uncharacterized protein OS=Mus musculus OX=10090 GN=Nop56 PE=2 SV=1	--	--	nucleolar protein 56	--	ko03008 Ribosome biogenesis in eukaryotes	RNA processing factor Prp31, contains Nop domain	J	Translation, ribosomal structure and biogenesis ;	2	1	1	580	64.5	2.15	2	1	1	580	64.5	0
Nop58	Q6DFW4	Nucleolar protein 58 OS=Mus musculus OX=10090 GN=Nop58 PE=1 SV=1	--	--	nucleolar protein 58	--	ko03008 Ribosome biogenesis in eukaryotes	RNA processing factor Prp31, contains Nop domain	J	Translation, ribosomal structure and biogenesis ;	2	1	1	536	60.3	2.51	-	-	-	-	-	-
Nostrin	Q6WKZ7	Nostrin OS=Mus musculus OX=10090 GN=Nostrin PE=1 SV=2	1	Molecular Function:protein binding (GO:0005515)	nostrin	--	--	--	--	--	5	1	1	506	57.6	2.97	-	-	-	-	-	-
Nrbp1	D3YUV1	Nuclear receptor-binding protein OS=Mus musculus OX=10090 GN=Nrbp1 PE=1 SV=1	3	Molecular Function:protein kinase activity (GO:0004672),Molecular Function:ATP binding (GO:0005524),Biological Process:protein phosphorylation (GO:0006468)	nuclear receptor-binding protein	--	--	Serine/threonine protein kinase	T	Signal transduction mechanisms ;	6	2	2	543	60.8	5.24	-	-	-	-	-	-
Nsdhl	Q3US15	NAD(P) dependent steroid dehydrogenase-like OS=Mus musculus OX=10090 GN=Nsdhl PE=1 SV=1	3	Molecular Function:3-beta-hydroxy-delta5-steroid dehydrogenase activity (GO:0003854),Biological Process:steroid biosynthetic process (GO:0006694),Biological Process:oxidation-reduction process (GO:0055114)	sterol-4alpha-carboxylate 3-dehydrogenase (decarboxylating)	1.1.1.170	ko00100 Steroid biosynthesis ko01100 Metabolic pathways	Nucleoside-diphosphate-sugar epimerase	M	Cell wall/membrane/envelope biogenesis ;	4	1	1	362	40.7	2.36	-	-	-	-	-	-
Nsun2	A0A1S6GWH4	Uncharacterized protein OS=Mus musculus OX=10090 GN=Nsun2 PE=2 SV=1	2	Molecular Function:methyltransferase activity (GO:0008168),Molecular Function:tRNA (cytosine-5-)-methyltransferase activity (GO:0016428)	tRNA (cytosine34-C5)-methyltransferase	2.1.1.203	--	16S rRNA C967 or C1407 C5-methylase, RsmB/RsmF family	J	Translation, ribosomal structure and biogenesis ;	2	1	1	782	88	3.12	-	-	-	-	-	-
Nt5c2	E9Q9M1	Cytosolic purine 5'-nucleotidase OS=Mus musculus OX=10090 GN=Nt5c2 PE=1 SV=1	--	--	5'-nucleotidase	3.1.3.5	ko00230 Purine metabolism ko00240 Pyrimidine metabolism ko00760 Nicotinate and nicotinamide metabolism ko01100 Metabolic pathways	Chromosome segregation ATPase	D	Cell cycle control, cell division, chromosome partitioning ;	1	1	1	586	67.7	1.8	-	-	-	-	-	-
Nub1	A0A0G2JGQ4	NEDD8 ultimate buster 1 OS=Mus musculus OX=10090 GN=Nub1 PE=1 SV=1	--	--	--	--	--	--	--	--	3	1	1	638	73.1	3.54	-	-	-	-	-	-
Nudc	O35685	Nuclear migration protein nudC OS=Mus musculus OX=10090 GN=Nudc PE=1 SV=1	--	--	--	--	--	--	--	--	3	1	1	332	38.3	1.68	-	-	-	-	-	-
Nup155	Q6ZQ45	MKIAA0791 protein (Fragment) OS=Mus musculus OX=10090 GN=Nup155 PE=2 SV=1	3	Cellular Component:nuclear pore (GO:0005643),Biological Process:nucleocytoplasmic transport (GO:0006913),Molecular Function:structural constituent of nuclear pore (GO:0017056)	nuclear pore complex protein Nup155	--	ko03013 RNA transport	--	--	--	1	1	1	1423	158.5	3.14	-	-	-	-	-	-
Nup214	Q80U93	Nuclear pore complex protein Nup214 OS=Mus musculus OX=10090 GN=Nup214 PE=1 SV=2	1	Molecular Function:protein binding (GO:0005515)	nuclear pore complex protein Nup214	--	ko03013 RNA transport ko05169 Epstein-Barr virus infection	--	--	--	1	1	1	2085	212.8	1.72	-	-	-	-	-	-
Oas1a	P11928	2'-5'-oligoadenylate synthase 1A OS=Mus musculus OX=10090 GN=Oas1a PE=1 SV=2	7	Molecular Function:RNA binding (GO:0003723),Molecular Function:double-stranded RNA binding (GO:0003725),Molecular Function:ATP binding (GO:0005524),Biological Process:immune response (GO:0006955),Molecular Function:transferase activity (GO:0016740),Molecular Function:nucleotidyltransferase activity (GO:0016779),Biological Process:defense response to virus (GO:0051607)	2'-5'-oligoadenylate synthetase	2.7.7.84	ko04621 NOD-like receptor signaling pathway ko05160 Hepatitis C ko05162 Measles ko05164 Influenza A ko05168 Herpes simplex infection	--	--	--	3	1	1	367	42.4	3.42	-	-	-	-	-	-
Ogdh	Q60597	2-oxoglutarate dehydrogenase, mitochondrial OS=Mus musculus OX=10090 GN=Ogdh PE=1 SV=3	5	Molecular Function:oxoglutarate dehydrogenase (succinyl-transferring) activity (GO:0004591),Biological Process:tricarboxylic acid cycle (GO:0006099),Biological Process:metabolic process (GO:0008152),Molecular Function:thiamine pyrophosphate binding (GO:0030976),Biological Process:oxidation-reduction process (GO:0055114)	2-oxoglutarate dehydrogenase E1 component	1.2.4.2	ko00020 Citrate cycle (TCA cycle) ko00310 Lysine degradation ko00380 Tryptophan metabolism ko01100 Metabolic pathways ko01200 Carbon metabolism	2-oxoglutarate dehydrogenase complex, dehydrogenase (E1) component, and related enzymes	C	Energy production and conversion ;	2	2	2	1023	116.4	3.92	-	-	-	-	-	-
Ogfr	Q80UU6	Opioid growth factor receptor OS=Mus musculus OX=10090 GN=Ogfr PE=2 SV=1	2	Molecular Function:receptor activity (GO:0004872),Cellular Component:membrane (GO:0016020)	--	--	--	Transcription elongation factor	K	Transcription ;	4	2	2	633	70.6	6.12	-	-	-	-	-	-
Osbpl10	S4R1M9	Oxysterol-binding protein-related protein 10 OS=Mus musculus OX=10090 GN=Osbpl10 PE=1 SV=1	--	--	oxysterol-binding protein-related protein 9/10/11	--	--	--	--	--	3	2	2	766	83.8	4.13	-	-	-	-	-	-
OTTMUSPWKG00059374	A0A1G5SJJ3	Irgm1 OS=Mus musculus OX=10090 GN=OTTMUSPWKG00059374 PE=4 SV=1	2	Molecular Function:GTP binding (GO:0005525),Cellular Component:membrane (GO:0016020)	immunity-related GTPase family M protein	3.6.5.-	ko05145 Toxoplasmosis	--	--	--	10	3	3	409	46.6	9.5	5	1	1	409	46.6	0
Otub1	Q7TQI3	Ubiquitin thioesterase OTUB1 OS=Mus musculus OX=10090 GN=Otub1 PE=1 SV=2	2	Molecular Function:thiol-dependent ubiquitin-specific protease activity (GO:0004843),Biological Process:protein deubiquitination (GO:0016579)	ubiquitin thioesterase protein OTUB1	3.4.19.12	--	--	--	--	7	2	2	271	31.3	4.84	-	-	-	-	-	-
Oxsr1	Q6P9R2	Serine/threonine-protein kinase OSR1 OS=Mus musculus OX=10090 GN=Oxsr1 PE=1 SV=1	5	Molecular Function:protein kinase activity (GO:0004672),Molecular Function:protein serine/threonine kinase activity (GO:0004674),Molecular Function:ATP binding (GO:0005524),Biological Process:protein phosphorylation (GO:0006468),Biological Process:intracellular signal transduction (GO:0035556)	serine/threonine-protein kinase OSR1/STK39	2.7.11.1	--	Serine/threonine protein kinase	T	Signal transduction mechanisms ;	8	3	3	527	58.2	7.84	-	-	-	-	-	-
Pacs1	Q8K212	Phosphofurin acidic cluster sorting protein 1 OS=Mus musculus OX=10090 GN=Pacs1 PE=1 SV=2	--	--	--	--	--	--	--	--	2	1	1	961	104.8	3.83	-	-	-	-	-	-
Pacs2	A0A1Y7VLZ7	Phosphofurin acidic cluster sorting protein 2 OS=Mus musculus OX=10090 GN=Pacs2 PE=1 SV=1	--	--	--	--	--	--	--	--	2	1	1	894	98.4	2.57	-	-	-	-	-	-
Padi4	Q9Z183	Protein-arginine deiminase type-4 OS=Mus musculus OX=10090 GN=Padi4 PE=2 SV=3	4	Molecular Function:protein-arginine deiminase activity (GO:0004668),Molecular Function:calcium ion binding (GO:0005509),Cellular Component:cytoplasm (GO:0005737),Biological Process:protein citrullination (GO:0018101)	protein-arginine deiminase	3.5.3.15	--	dsDNA-specific endonuclease/ATPase MutS2	L	Replication, recombination and repair ;	2	1	1	666	74.4	2.31	-	-	-	-	-	-
Pafah1b1	Q3TIK0	Platelet-activating factor acetylhydrolase IB subunit alpha OS=Mus musculus OX=10090 GN=Pafah1b1 PE=2 SV=1	1	Molecular Function:protein binding (GO:0005515)	platelet-activating factor acetylhydrolase IB subunit alpha	--	ko00565 Ether lipid metabolism ko01100 Metabolic pathways	WD40 repeat	R	General function prediction only ;	4	1	1	410	46.8	2.53	-	-	-	-	-	-
Paics	Q9DCL9	Multifunctional protein ADE2 OS=Mus musculus OX=10090 GN=Paics PE=1 SV=4	1	Biological Process:'de novo' IMP biosynthetic process (GO:0006189)	--	--	ko00230 Purine metabolism ko01100 Metabolic pathways	Phosphoribosylaminoimidazole-succinocarboxamide synthase	F	Nucleotide transport and metabolism ;	4	2	2	425	47	3.82	-	-	-	-	-	-
Pald1	A0A0R4J007	Paladin OS=Mus musculus OX=10090 GN=Pald1 PE=1 SV=1	--	--	--	--	--	Protein tyrosine phosphatase	T	Signal transduction mechanisms ;	7	4	4	859	96.7	9.67	-	-	-	-	-	-
Parp12	Q3U0S1	Uncharacterized protein OS=Mus musculus OX=10090 GN=Parp12 PE=2 SV=1	2	Molecular Function:NAD+ ADP-ribosyltransferase activity (GO:0003950),Molecular Function:metal ion binding (GO:0046872)	poly [ADP-ribose] polymerase 7/11/12/13	2.4.2.30	--	--	--	--	4	2	2	711	79.9	5.15	-	-	-	-	-	-
Parp9	Q8CAS9	Protein mono-ADP-ribosyltransferase PARP9 OS=Mus musculus OX=10090 GN=Parp9 PE=1 SV=2	1	Molecular Function:NAD+ ADP-ribosyltransferase activity (GO:0003950)	poly [ADP-ribose] polymerase 9	2.4.2.30	--	O-acetyl-ADP-ribose deacetylase (regulator of RNase III), contains Macro domain	J	Translation, ribosomal structure and biogenesis ;	11	8	8	866	96.6	18.38	-	-	-	-	-	-
Parvg	E9PYG5	Gamma-parvin OS=Mus musculus OX=10090 GN=Parvg PE=1 SV=1	4	Molecular Function:actin binding (GO:0003779),Molecular Function:protein binding (GO:0005515),Biological Process:cell adhesion (GO:0007155),Biological Process:actin cytoskeleton reorganization (GO:0031532)	parvin	--	ko04510 Focal adhesion	--	--	--	3	1	1	384	43.3	2.72	-	-	-	-	-	-
Pdcd6ip	Q80Y09	Pdcd6ip protein OS=Mus musculus OX=10090 GN=Pdcd6ip PE=2 SV=1	1	Molecular Function:protein binding (GO:0005515)	programmed cell death 6-interacting protein	--	ko04144 Endocytosis	--	--	--	16	12	12	872	96.3	30.11	-	-	-	-	-	-
Pdk3	Q922H2	[Pyruvate dehydrogenase (acetyl-transferring)] kinase isozyme 3, mitochondrial OS=Mus musculus OX=10090 GN=Pdk3 PE=1 SV=1	--	--	pyruvate dehydrogenase kinase 2/3/4	2.7.11.2	--	Signal transduction histidine kinase regulating C4-dicarboxylate transport system	T	Signal transduction mechanisms ;	4	1	1	415	47.9	3.25	-	-	-	-	-	-
Pdlim5	D9J302	ENH isoform 1e OS=Mus musculus OX=10090 GN=Pdlim5 PE=1 SV=1	2	Molecular Function:protein binding (GO:0005515),Molecular Function:zinc ion binding (GO:0008270)	--	--	--	--	--	--	7	3	3	614	66.1	5.03	-	-	-	-	-	-
Pfkfb3	A7UAK5	6-phosphofructo-2-kinase/fructose-2, 6-biphosphatase 3 splice variant 2 OS=Mus musculus OX=10090 GN=Pfkfb3 PE=1 SV=1	5	Molecular Function:catalytic activity (GO:0003824),Molecular Function:6-phosphofructo-2-kinase activity (GO:0003873),Molecular Function:ATP binding (GO:0005524),Biological Process:fructose metabolic process (GO:0006000),Biological Process:fructose 2,6-bisphosphate metabolic process (GO:0006003)	--	--	ko00051 Fructose and mannose metabolism ko04066 HIF-1 signaling pathway ko04152 AMPK signaling pathway	Shikimate kinase	E	Amino acid transport and metabolism ;	6	3	3	555	63.6	6.39	-	-	-	-	-	-
Pfkl	P12382	ATP-dependent 6-phosphofructokinase, liver type OS=Mus musculus OX=10090 GN=Pfkl PE=1 SV=4	3	Molecular Function:6-phosphofructokinase activity (GO:0003872),Biological Process:fructose 6-phosphate metabolic process (GO:0006002),Biological Process:glycolytic process (GO:0006096)	6-phosphofructokinase 1	2.7.1.11	ko00010 Glycolysis / Gluconeogenesis ko00030 Pentose phosphate pathway ko00051 Fructose and mannose metabolism ko00052 Galactose metabolism ko01100 Metabolic pathways ko01200 Carbon metabolism ko01230 Biosynthesis of amino acids ko03018 RNA degradation ko04152 AMPK signaling pathway ko05230 Central carbon metabolism in cancer	6-phosphofructokinase	G	Carbohydrate transport and metabolism ;	27	15	13	780	85.3	58.28	-	-	-	-	-	-
Pfkm	P47857	ATP-dependent 6-phosphofructokinase, muscle type OS=Mus musculus OX=10090 GN=Pfkm PE=1 SV=3	3	Molecular Function:6-phosphofructokinase activity (GO:0003872),Biological Process:fructose 6-phosphate metabolic process (GO:0006002),Biological Process:glycolytic process (GO:0006096)	6-phosphofructokinase 1	2.7.1.11	ko00010 Glycolysis / Gluconeogenesis ko00030 Pentose phosphate pathway ko00051 Fructose and mannose metabolism ko00052 Galactose metabolism ko01100 Metabolic pathways ko01200 Carbon metabolism ko01230 Biosynthesis of amino acids ko03018 RNA degradation ko04152 AMPK signaling pathway ko05230 Central carbon metabolism in cancer	6-phosphofructokinase	G	Carbohydrate transport and metabolism ;	3	2	1	780	85.2	4.15	-	-	-	-	-	-
Pfn1	Q5SX50	Profilin OS=Mus musculus OX=10090 GN=Pfn1 PE=1 SV=1	2	Molecular Function:actin binding (GO:0003779),Biological Process:actin cytoskeleton organization (GO:0030036)	profilin	--	ko04015 Rap1 signaling pathway ko04810 Regulation of actin cytoskeleton ko05132 Salmonella infection	--	--	--	36	4	4	140	14.9	9.81	-	-	-	-	-	-
Pgam1	Q3U7Z6	Phosphoglycerate mutase OS=Mus musculus OX=10090 GN=Pgam1 PE=1 SV=1	2	Molecular Function:phosphoglycerate mutase activity (GO:0004619),Biological Process:glycolytic process (GO:0006096)	2,3-bisphosphoglycerate-dependent phosphoglycerate mutase	5.4.2.11	ko00010 Glycolysis / Gluconeogenesis ko00260 Glycine, serine and threonine metabolism ko01100 Metabolic pathways ko01200 Carbon metabolism ko01230 Biosynthesis of amino acids ko04922 Glucagon signaling pathway ko05230 Central carbon metabolism in cancer	Phosphoglycerate mutase (BPG-dependent)	G	Carbohydrate transport and metabolism ;	7	1	1	254	28.8	3.11	6	1	1	254	28.8	0
Pgam5	A1A4A7	Pgam5 protein (Fragment) OS=Mus musculus OX=10090 GN=Pgam5 PE=2 SV=1	--	--	serine/threonine-protein phosphatase PGAM5	3.1.3.16	ko04137 Mitophagy - animal ko04217 Necroptosis ko04668 TNF signaling pathway	Broad specificity phosphatase PhoE	G	Carbohydrate transport and metabolism ;	3	1	1	291	32.3	1.71	-	-	-	-	-	-
Pgk1	P09411	Phosphoglycerate kinase 1 OS=Mus musculus OX=10090 GN=Pgk1 PE=1 SV=4	2	Molecular Function:phosphoglycerate kinase activity (GO:0004618),Biological Process:glycolytic process (GO:0006096)	phosphoglycerate kinase	2.7.2.3	ko00010 Glycolysis / Gluconeogenesis ko01100 Metabolic pathways ko01200 Carbon metabolism ko01230 Biosynthesis of amino acids	3-phosphoglycerate kinase	G	Carbohydrate transport and metabolism ;	4	1	1	417	44.5	2.93	-	-	-	-	-	-
Phgdh	Q61753	D-3-phosphoglycerate dehydrogenase OS=Mus musculus OX=10090 GN=Phgdh PE=1 SV=3	3	Biological Process:metabolic process (GO:0008152),Molecular Function:NAD binding (GO:0051287),Biological Process:oxidation-reduction process (GO:0055114)	--	--	ko00260 Glycine, serine and threonine metabolism ko01100 Metabolic pathways ko01200 Carbon metabolism ko01230 Biosynthesis of amino acids	Phosphoglycerate dehydrogenase or related dehydrogenase	HR	Coenzyme transport and metabolism ; General function prediction only ;	13	6	6	533	56.5	15.39	-	-	-	-	-	-
Pik3ap1	Q9EQ32	Phosphoinositide 3-kinase adapter protein 1 OS=Mus musculus OX=10090 GN=Pik3ap1 PE=1 SV=1	--	--	phosphoinositide 3-kinase adapter protein 1	--	ko04151 PI3K-Akt signaling pathway ko04662 B cell receptor signaling pathway	--	--	--	4	2	2	811	90.9	2.22	-	-	-	-	-	-
Pik3cd	Q3T9Y0	Phosphatidylinositol 4,5-bisphosphate 3-kinase catalytic subunit OS=Mus musculus OX=10090 GN=Pik3cd PE=1 SV=1	3	Molecular Function:kinase activity (GO:0016301),Biological Process:phosphatidylinositol phosphorylation (GO:0046854),Biological Process:phosphatidylinositol-mediated signaling (GO:0048015)	phosphatidylinositol-4,5-bisphosphate 3-kinase catalytic subunit alpha/beta/delta	2.7.1.153	ko00562 Inositol phosphate metabolism ko01521 EGFR tyrosine kinase inhibitor resistance ko01522 Endocrine resistance ko01524 Platinum drug resistance ko04012 ErbB signaling pathway ko04014 Ras signaling pathway ko04015 Rap1 signaling pathway ko04024 cAMP signaling pathway ko04062 Chemokine signaling pathway ko04066 HIF-1 signaling pathway ko04068 FoxO signaling pathway ko04070 Phosphatidylinosito…	--	--	--	1	1	1	1047	120.1	3.52	-	-	-	-	-	-
Pik3cg	Q9EQL1	Phosphatidylinositol 3-kinase gamma isoform OS=Mus musculus OX=10090 GN=Pik3cg PE=2 SV=1	3	Molecular Function:kinase activity (GO:0016301),Biological Process:phosphatidylinositol phosphorylation (GO:0046854),Biological Process:phosphatidylinositol-mediated signaling (GO:0048015)	phosphatidylinositol-4,5-bisphosphate 3-kinase catalytic subunit gamma	2.7.1.153	ko00562 Inositol phosphate metabolism ko04022 cGMP-PKG signaling pathway ko04072 Phospholipase D signaling pathway ko04151 PI3K-Akt signaling pathway ko04261 Adrenergic signaling in cardiomyocytes ko04371 Apelin signaling pathway ko04611 Platelet activation ko04725 Cholinergic synapse ko04921 Oxytocin signaling pathway ko05145 Toxoplasmosis ko05167 Kaposi's sarcoma-associated herpesvirus infection	--	--	--	1	1	1	1113	127.5	2.15	-	-	-	-	-	-
Pik3r1	P26450	Phosphatidylinositol 3-kinase regulatory subunit alpha OS=Mus musculus OX=10090 GN=Pik3r1 PE=1 SV=2	4	Molecular Function:protein binding (GO:0005515),Cellular Component:phosphatidylinositol 3-kinase complex (GO:0005942),Biological Process:signal transduction (GO:0007165),Molecular Function:phosphatidylinositol 3-kinase regulator activity (GO:0035014)	phosphoinositide-3-kinase regulatory subunit alpha/beta/delta	--	ko01521 EGFR tyrosine kinase inhibitor resistance ko01522 Endocrine resistance ko01524 Platinum drug resistance ko04012 ErbB signaling pathway ko04014 Ras signaling pathway ko04015 Rap1 signaling pathway ko04024 cAMP signaling pathway ko04062 Chemokine signaling pathway ko04066 HIF-1 signaling pathway ko04068 FoxO signaling pathway ko04070 Phosphatidylinositol signaling system ko04071 Sphingolipi…	--	--	--	2	1	1	724	83.5	2.66	-	-	-	-	-	-
Pik3r4	B2RXR2	Phosphatidylinositol 3 kinase, regulatory subunit, polypeptide 4, p150 OS=Mus musculus OX=10090 GN=Pik3r4 PE=2 SV=1	4	Molecular Function:protein kinase activity (GO:0004672),Molecular Function:protein binding (GO:0005515),Molecular Function:ATP binding (GO:0005524),Biological Process:protein phosphorylation (GO:0006468)	phosphoinositide-3-kinase, regulatory subunit 4	2.7.11.1	ko04136 Autophagy - other ko04140 Autophagy - animal ko04371 Apelin signaling pathway	WD40 repeat	R	General function prediction only ;	2	2	2	1358	152.5	2.35	-	-	-	-	-	-
Pip5k1c	F8WHW6	Phosphatidylinositol 4-phosphate 5-kinase type-1 gamma OS=Mus musculus OX=10090 GN=Pip5k1c PE=1 SV=1	2	Molecular Function:phosphatidylinositol phosphate kinase activity (GO:0016307),Biological Process:phosphatidylinositol metabolic process (GO:0046488)	1-phosphatidylinositol-4-phosphate 5-kinase	2.7.1.68	ko00562 Inositol phosphate metabolism ko01100 Metabolic pathways ko04070 Phosphatidylinositol signaling system ko04072 Phospholipase D signaling pathway ko04144 Endocytosis ko04666 Fc gamma R-mediated phagocytosis ko04810 Regulation of actin cytoskeleton ko05231 Choline metabolism in cancer	--	--	--	3	1	1	687	75.5	3.38	-	-	-	-	-	-
Pitpnm1	O35954	Membrane-associated phosphatidylinositol transfer protein 1 OS=Mus musculus OX=10090 GN=Pitpnm1 PE=1 SV=1	3	Cellular Component:intracellular (GO:0005622),Biological Process:transport (GO:0006810),Molecular Function:metal ion binding (GO:0046872)	--	--	--	Phosphatidate phosphatase PAH1, contains Lipin and LNS2 domains. can be involved in plasmid maintenance	I	Lipid transport and metabolism ;	1	1	1	1243	134.9	2.47	-	-	-	-	-	-
Plekha2	Q9ERS5	Pleckstrin homology domain-containing family A member 2 OS=Mus musculus OX=10090 GN=Plekha2 PE=1 SV=1	--	--	--	--	--	--	--	--	6	2	2	425	47.4	4.99	-	-	-	-	-	-
Plekho2	Q8K124	Pleckstrin homology domain-containing family O member 2 OS=Mus musculus OX=10090 GN=Plekho2 PE=1 SV=1	--	--	--	--	--	--	--	--	5	2	2	495	53.8	6.7	-	-	-	-	-	-
Pnp	P23492	Purine nucleoside phosphorylase OS=Mus musculus OX=10090 GN=Pnp PE=1 SV=2	4	Molecular Function:catalytic activity (GO:0003824),Molecular Function:purine-nucleoside phosphorylase activity (GO:0004731),Biological Process:nucleobase-containing compound metabolic process (GO:0006139),Biological Process:nucleoside metabolic process (GO:0009116)	purine-nucleoside phosphorylase	2.4.2.1	ko00230 Purine metabolism ko00240 Pyrimidine metabolism ko00760 Nicotinate and nicotinamide metabolism ko01100 Metabolic pathways	Purine nucleoside phosphorylase	F	Nucleotide transport and metabolism ;	3	1	1	289	32.3	1.96	-	-	-	-	-	-
Polr1c	A1L3C2	Polr1c protein OS=Mus musculus OX=10090 GN=Polr1c PE=2 SV=1	2	Molecular Function:DNA-directed 5'-3' RNA polymerase activity (GO:0003899),Molecular Function:protein dimerization activity (GO:0046983)	DNA-directed RNA polymerases I and III subunit RPAC1	--	ko00230 Purine metabolism ko00240 Pyrimidine metabolism ko01100 Metabolic pathways ko03020 RNA polymerase ko04623 Cytosolic DNA-sensing pathway ko05169 Epstein-Barr virus infection	DNA-directed RNA polymerase, alpha subunit/40 kD subunit	K	Transcription ;	3	1	1	347	39.2	1.72	-	-	-	-	-	-
Polr2h	Q923G2	DNA-directed RNA polymerases I, II, and III subunit RPABC3 OS=Mus musculus OX=10090 GN=Polr2h PE=1 SV=3	--	--	DNA-directed RNA polymerases I, II, and III subunit RPABC3	--	ko00230 Purine metabolism ko00240 Pyrimidine metabolism ko01100 Metabolic pathways ko03020 RNA polymerase ko04623 Cytosolic DNA-sensing pathway ko05016 Huntington's disease ko05169 Epstein-Barr virus infection	--	--	--	9	1	1	150	17.1	1.94	-	-	-	-	-	-
Por	P37040	NADPH--cytochrome P450 reductase OS=Mus musculus OX=10090 GN=Por PE=1 SV=2	3	Molecular Function:FMN binding (GO:0010181),Molecular Function:oxidoreductase activity (GO:0016491),Biological Process:oxidation-reduction process (GO:0055114)	NADPH-ferrihemoprotein reductase	1.6.2.4	--	Cytochrome P450	QV	Secondary metabolites biosynthesis, transport and catabolism ; Defense mechanisms ;	6	3	3	678	77	4.67	-	-	-	-	-	-
Ppia	Q3TE63	Peptidyl-prolyl cis-trans isomerase OS=Mus musculus OX=10090 GN=Ppia PE=2 SV=1	3	Biological Process:protein peptidyl-prolyl isomerization (GO:0000413),Molecular Function:peptidyl-prolyl cis-trans isomerase activity (GO:0003755),Biological Process:protein folding (GO:0006457)	peptidyl-prolyl cis-trans isomerase A (cyclophilin A)	5.2.1.8	ko04217 Necroptosis	Peptidyl-prolyl cis-trans isomerase (rotamase) - cyclophilin family	O	Posttranslational modification, protein turnover, chaperones ;	5	1	1	164	17.9	2.38	-	-	-	-	-	-
Ppp1r12c	Q3UMT1	Protein phosphatase 1 regulatory subunit 12C OS=Mus musculus OX=10090 GN=Ppp1r12c PE=1 SV=1	2	Molecular Function:protein binding (GO:0005515),Molecular Function:protein kinase binding (GO:0019901)	protein phosphatase 1 regulatory subunit 12C	--	ko04270 Vascular smooth muscle contraction ko04510 Focal adhesion ko04810 Regulation of actin cytoskeleton ko04921 Oxytocin signaling pathway ko05205 Proteoglycans in cancer	Chromosome segregation ATPase	D	Cell cycle control, cell division, chromosome partitioning ;	5	2	2	782	84.6	5.03	2	1	1	782	84.6	0
Ppp1r21	Q3TDD9	Protein phosphatase 1 regulatory subunit 21 OS=Mus musculus OX=10090 GN=Ppp1r21 PE=1 SV=2	--	--	protein phosphatase 1 regulatory subunit 21	--	--	--	--	--	2	1	1	780	88.3	1.81	-	-	-	-	-	-
Ppp2r2a	Q571J7	Serine/threonine-protein phosphatase 2A 55 kDa regulatory subunit B (Fragment) OS=Mus musculus OX=10090 GN=Ppp2r2a PE=2 SV=1	3	Cellular Component:protein phosphatase type 2A complex (GO:0000159),Molecular Function:protein binding (GO:0005515),Molecular Function:protein phosphatase regulator activity (GO:0019888)	serine/threonine-protein phosphatase 2A regulatory subunit B	--	ko03015 mRNA surveillance pathway ko04071 Sphingolipid signaling pathway ko04151 PI3K-Akt signaling pathway ko04152 AMPK signaling pathway ko04261 Adrenergic signaling in cardiomyocytes ko04390 Hippo signaling pathway ko04530 Tight junction ko04728 Dopaminergic synapse ko05142 Chagas disease (American trypanosomiasis) ko05160 Hepatitis C ko05165 Human papillomavirus infection	--	--	--	4	2	2	509	58.4	5.01	-	-	-	-	-	-
Ppp2r5d	Q7TNL5	Serine/threonine-protein phosphatase 2A 56 kDa regulatory subunit OS=Mus musculus OX=10090 GN=Ppp2r5d PE=1 SV=1	3	Cellular Component:protein phosphatase type 2A complex (GO:0000159),Biological Process:signal transduction (GO:0007165),Molecular Function:protein phosphatase regulator activity (GO:0019888)	serine/threonine-protein phosphatase 2A regulatory subunit B'	--	ko03015 mRNA surveillance pathway ko04071 Sphingolipid signaling pathway ko04114 Oocyte meiosis ko04151 PI3K-Akt signaling pathway ko04152 AMPK signaling pathway ko04261 Adrenergic signaling in cardiomyocytes ko04728 Dopaminergic synapse ko05165 Human papillomavirus infection	--	--	--	6	2	2	595	69.1	5.96	-	-	-	-	-	-
Ppp6c	Q9CQR6	Serine/threonine-protein phosphatase 6 catalytic subunit OS=Mus musculus OX=10090 GN=Ppp6c PE=1 SV=1	1	Molecular Function:hydrolase activity (GO:0016787)	serine/threonine-protein phosphatase 6 catalytic subunit	3.1.3.16	--	Diadenosine tetraphosphatase ApaH/serine/threonine protein phosphatase, PP2A family	T	Signal transduction mechanisms ;	3	1	1	305	35.1	2.96	-	-	-	-	-	-
Ppp6r1	B2RUA5	SAPS domain family, member 1 OS=Mus musculus OX=10090 GN=Ppp6r1 PE=2 SV=1	--	--	serine/threonine-protein phosphatase 6 regulatory subunit 1	--	--	--	--	--	1	1	1	856	94.5	2.52	-	-	-	-	-	-
Prdx2	Q61171	Peroxiredoxin-2 OS=Mus musculus OX=10090 GN=Prdx2 PE=1 SV=3	7	Molecular Function:thioredoxin peroxidase activity (GO:0008379),Molecular Function:antioxidant activity (GO:0016209),Molecular Function:oxidoreductase activity (GO:0016491),Biological Process:removal of superoxide radicals (GO:0019430),Biological Process:cell redox homeostasis (GO:0045454),Molecular Function:peroxiredoxin activity (GO:0051920),Biological Process:oxidation-reduction process (GO:00…	peroxiredoxin (alkyl hydroperoxide reductase subunit C)	1.11.1.15	0	Alkyl hydroperoxide reductase subunit AhpC (peroxiredoxin)	V	Defense mechanisms ;	14	2	2	198	21.8	6.51	-	-	-	-	-	-
Prex1	B2RXQ5	Phosphatidylinositol-3,4, 5-trisphosphate-dependent Rac exchange factor 1 OS=Mus musculus OX=10090 GN=Prex1 PE=2 SV=1	4	Molecular Function:Rho guanyl-nucleotide exchange factor activity (GO:0005089),Molecular Function:protein binding (GO:0005515),Biological Process:regulation of Rho protein signal transduction (GO:0035023),Biological Process:intracellular signal transduction (GO:0035556)	phosphatidylinositol-3,4,5-trisphosphate-dependent Rac exchanger 1 protein	--	ko04062 Chemokine signaling pathway ko05167 Kaposi's sarcoma-associated herpesvirus infection	Small-conductance mechanosensitive channel	M	Cell wall/membrane/envelope biogenesis ;	5	5	5	1650	184.8	9.96	-	-	-	-	-	-
Prg2	Q61878	Bone marrow proteoglycan OS=Mus musculus OX=10090 GN=Prg2 PE=1 SV=1	1	Biological Process:immune response (GO:0006955)	bone marrow proteoglycan	--	ko05310 Asthma	--	--	--	5	1	1	223	24.2	2.43	-	-	-	-	-	-
Prkaa1	Q5EG47	5'-AMP-activated protein kinase catalytic subunit alpha-1 OS=Mus musculus OX=10090 GN=Prkaa1 PE=1 SV=2	3	Molecular Function:protein kinase activity (GO:0004672),Molecular Function:ATP binding (GO:0005524),Biological Process:protein phosphorylation (GO:0006468)	5'-AMP-activated protein kinase, catalytic alpha subunit	2.7.11.11	ko04068 FoxO signaling pathway ko04140 Autophagy - animal ko04150 mTOR signaling pathway ko04151 PI3K-Akt signaling pathway ko04152 AMPK signaling pathway ko04211 Longevity regulating pathway ko04213 Longevity regulating pathway - multiple species ko04371 Apelin signaling pathway ko04530 Tight junction ko04710 Circadian rhythm ko04910 Insulin signaling pathway ko04920 Adipocytokine signaling path…	Serine/threonine protein kinase	T	Signal transduction mechanisms ;	2	1	1	559	63.9	2.34	-	-	-	-	-	-
Prkab1	Q3U5I9	Uncharacterized protein OS=Mus musculus OX=10090 GN=Prkab1 PE=2 SV=1	4	Molecular Function:protein binding (GO:0005515),Biological Process:signal transduction (GO:0007165),Cellular Component:nucleotide-activated protein kinase complex (GO:0031588),Biological Process:regulation of protein kinase activity (GO:0045859)	5'-AMP-activated protein kinase, regulatory beta subunit	--	ko04068 FoxO signaling pathway ko04152 AMPK signaling pathway ko04211 Longevity regulating pathway ko04213 Longevity regulating pathway - multiple species ko04371 Apelin signaling pathway ko04530 Tight junction ko04710 Circadian rhythm ko04910 Insulin signaling pathway ko04920 Adipocytokine signaling pathway ko04921 Oxytocin signaling pathway ko04922 Glucagon signaling pathway ko04931 Insulin res…	1,4-alpha-glucan branching enzyme	G	Carbohydrate transport and metabolism ;	6	1	1	270	30.3	3.32	-	-	-	-	-	-
Prkaca	P05132	cAMP-dependent protein kinase catalytic subunit alpha OS=Mus musculus OX=10090 GN=Prkaca PE=1 SV=3	4	Molecular Function:protein kinase activity (GO:0004672),Molecular Function:protein serine/threonine kinase activity (GO:0004674),Molecular Function:ATP binding (GO:0005524),Biological Process:protein phosphorylation (GO:0006468)	protein kinase A	2.7.11.11	ko01522 Endocrine resistance ko04010 MAPK signaling pathway ko04014 Ras signaling pathway ko04020 Calcium signaling pathway ko04024 cAMP signaling pathway ko04062 Chemokine signaling pathway ko04114 Oocyte meiosis ko04140 Autophagy - animal ko04211 Longevity regulating pathway ko04213 Longevity regulating pathway - multiple species ko04261 Adrenergic signaling in cardiomyocytes ko04270 Vascular s…	PASTA domain, binds beta-lactams	M	Cell wall/membrane/envelope biogenesis ;	3	1	1	351	40.5	2.37	3	1	1	351	40.5	0
Prkag1	O54950	5'-AMP-activated protein kinase subunit gamma-1 OS=Mus musculus OX=10090 GN=Prkag1 PE=1 SV=2	--	--	5'-AMP-activated protein kinase, regulatory gamma subunit	--	ko04068 FoxO signaling pathway ko04152 AMPK signaling pathway ko04211 Longevity regulating pathway ko04213 Longevity regulating pathway - multiple species ko04371 Apelin signaling pathway ko04530 Tight junction ko04710 Circadian rhythm ko04910 Insulin signaling pathway ko04920 Adipocytokine signaling pathway ko04921 Oxytocin signaling pathway ko04922 Glucagon signaling pathway ko04931 Insulin res…	CBS domain	T	Signal transduction mechanisms ;	6	1	1	330	37.5	4.17	-	-	-	-	-	-
Prkar1a	Q3TYK4	Uncharacterized protein OS=Mus musculus OX=10090 GN=Prkar1a PE=2 SV=1	--	--	cAMP-dependent protein kinase regulator	--	ko04910 Insulin signaling pathway	Signal-transduction protein containing cAMP-binding, CBS, and nucleotidyltransferase domains	T	Signal transduction mechanisms ;	9	3	3	510	57.2	9.48	-	-	-	-	-	-
Prpf8	Q99PV0	Pre-mRNA-processing-splicing factor 8 OS=Mus musculus OX=10090 GN=Prpf8 PE=1 SV=2	5	Molecular Function:RNA binding (GO:0003723),Molecular Function:protein binding (GO:0005515),Cellular Component:spliceosomal complex (GO:0005681),Molecular Function:U6 snRNA binding (GO:0017070),Molecular Function:U5 snRNA binding (GO:0030623)	pre-mRNA-processing factor 8	--	ko03040 Spliceosome	--	--	--	0	1	1	2335	273.4	2.63	-	-	-	-	-	-
Prrc2c	Q3TLH4	Protein PRRC2C OS=Mus musculus OX=10090 GN=Prrc2c PE=1 SV=3	--	--	--	--	--	Polygalacturonase	G	Carbohydrate transport and metabolism ;	1	2	2	2846	310.7	1.95	-	-	-	-	-	-
Prss1	Q9Z1R9	MCG124046 OS=Mus musculus OX=10090 GN=Prss1 PE=1 SV=1	2	Molecular Function:serine-type endopeptidase activity (GO:0004252),Biological Process:proteolysis (GO:0006508)	--	--	--	Secreted trypsin-like serine protease	O	Posttranslational modification, protein turnover, chaperones ;	8	1	1	246	26.1	2.27	8	1	1	246	26.1	0
Psd4	Q8BLR5	PH and SEC7 domain-containing protein 4 OS=Mus musculus OX=10090 GN=Psd4 PE=1 SV=1	2	Molecular Function:ARF guanyl-nucleotide exchange factor activity (GO:0005086),Biological Process:regulation of ARF protein signal transduction (GO:0032012)	PH and SEC7 domain-containing protein	--	ko04144 Endocytosis	Guanine-nucleotide exchange factor, contains Sec7 domain	R	General function prediction only ;	1	1	1	1005	112.7	2.2	-	-	-	-	-	-
Psma3	O70435	Proteasome subunit alpha type-3 OS=Mus musculus OX=10090 GN=Psma3 PE=1 SV=3	5	Molecular Function:endopeptidase activity (GO:0004175),Molecular Function:threonine-type endopeptidase activity (GO:0004298),Cellular Component:proteasome core complex (GO:0005839),Biological Process:ubiquitin-dependent protein catabolic process (GO:0006511),Biological Process:proteolysis involved in cellular protein catabolic process (GO:0051603)	20S proteasome subunit alpha 7	3.4.25.1	ko03050 Proteasome	20S proteasome, alpha and beta subunits	O	Posttranslational modification, protein turnover, chaperones ;	5	1	1	255	28.4	2.95	-	-	-	-	-	-
Psma4	Q3UCF0	Proteasome subunit alpha type OS=Mus musculus OX=10090 GN=Psma4 PE=2 SV=1	5	Molecular Function:endopeptidase activity (GO:0004175),Molecular Function:threonine-type endopeptidase activity (GO:0004298),Cellular Component:proteasome core complex (GO:0005839),Biological Process:ubiquitin-dependent protein catabolic process (GO:0006511),Biological Process:proteolysis involved in cellular protein catabolic process (GO:0051603)	20S proteasome subunit alpha 3	3.4.25.1	ko03050 Proteasome	20S proteasome, alpha and beta subunits	O	Posttranslational modification, protein turnover, chaperones ;	7	2	2	261	29.4	4.66	-	-	-	-	-	-
Psma5	Q3TUI9	Proteasome subunit alpha type OS=Mus musculus OX=10090 GN=Psma5 PE=2 SV=1	5	Molecular Function:endopeptidase activity (GO:0004175),Molecular Function:threonine-type endopeptidase activity (GO:0004298),Cellular Component:proteasome core complex (GO:0005839),Biological Process:ubiquitin-dependent protein catabolic process (GO:0006511),Biological Process:proteolysis involved in cellular protein catabolic process (GO:0051603)	20S proteasome subunit alpha 5	3.4.25.1	ko03050 Proteasome	20S proteasome, alpha and beta subunits	O	Posttranslational modification, protein turnover, chaperones ;	8	1	1	241	26.4	3.03	-	-	-	-	-	-
Psma7	Q3TN31	Proteasome subunit alpha type OS=Mus musculus OX=10090 GN=Psma7 PE=2 SV=1	5	Molecular Function:endopeptidase activity (GO:0004175),Molecular Function:threonine-type endopeptidase activity (GO:0004298),Cellular Component:proteasome core complex (GO:0005839),Biological Process:ubiquitin-dependent protein catabolic process (GO:0006511),Biological Process:proteolysis involved in cellular protein catabolic process (GO:0051603)	20S proteasome subunit alpha 4	3.4.25.1	ko03050 Proteasome	20S proteasome, alpha and beta subunits	O	Posttranslational modification, protein turnover, chaperones ;	15	3	3	248	27.9	2.22	-	-	-	-	-	-
Psmc1	P62192	26S proteasome regulatory subunit 4 OS=Mus musculus OX=10090 GN=Psmc1 PE=1 SV=1	1	Molecular Function:ATP binding (GO:0005524)	26S proteasome regulatory subunit T2	--	ko03050 Proteasome ko05165 Human papillomavirus infection ko05169 Epstein-Barr virus infection ko05203 Viral carcinogenesis	ATP-dependent 26S proteasome regulatory subunit	O	Posttranslational modification, protein turnover, chaperones ;	20	6	5	440	49.2	23.1	-	-	-	-	-	-
Psmc2	Q8BVQ9	26S proteasome regulatory subunit 7 OS=Mus musculus OX=10090 GN=Psmc2 PE=1 SV=1	1	Molecular Function:ATP binding (GO:0005524)	26S proteasome regulatory subunit T1	--	ko03050 Proteasome ko05169 Epstein-Barr virus infection	ATP-dependent 26S proteasome regulatory subunit	O	Posttranslational modification, protein turnover, chaperones ;	20	8	8	475	52.8	22.48	-	-	-	-	-	-
Psmc3	Q3TKG4	Uncharacterized protein (Fragment) OS=Mus musculus OX=10090 GN=Psmc3 PE=2 SV=1	1	Molecular Function:ATP binding (GO:0005524)	26S proteasome regulatory subunit T5	--	ko03050 Proteasome ko05169 Epstein-Barr virus infection	ATP-dependent 26S proteasome regulatory subunit	O	Posttranslational modification, protein turnover, chaperones ;	9	3	3	502	55.6	10.83	-	-	-	-	-	-
Psmc4	P54775	26S proteasome regulatory subunit 6B OS=Mus musculus OX=10090 GN=Psmc4 PE=1 SV=2	1	Molecular Function:ATP binding (GO:0005524)	26S proteasome regulatory subunit T3	--	ko03050 Proteasome ko05169 Epstein-Barr virus infection	ATP-dependent 26S proteasome regulatory subunit	O	Posttranslational modification, protein turnover, chaperones ;	14	5	5	418	47.4	10.79	-	-	-	-	-	-
Psmc5	A0A1S6GWH1	Uncharacterized protein OS=Mus musculus OX=10090 GN=Psmc5 PE=2 SV=1	1	Molecular Function:ATP binding (GO:0005524)	26S proteasome regulatory subunit T6	--	ko03050 Proteasome ko05169 Epstein-Barr virus infection	ATP-dependent 26S proteasome regulatory subunit	O	Posttranslational modification, protein turnover, chaperones ;	6	2	1	416	46.6	4.92	-	-	-	-	-	-
Psmc6	P62334	26S proteasome regulatory subunit 10B OS=Mus musculus OX=10090 GN=Psmc6 PE=1 SV=1	1	Molecular Function:ATP binding (GO:0005524)	26S proteasome regulatory subunit T4	--	ko03050 Proteasome ko05169 Epstein-Barr virus infection	ATP-dependent 26S proteasome regulatory subunit	O	Posttranslational modification, protein turnover, chaperones ;	13	4	4	389	44.1	12.26	-	-	-	-	-	-
Psmd11	Q3UWW9	Uncharacterized protein OS=Mus musculus OX=10090 GN=Psmd11 PE=2 SV=1	1	Molecular Function:protein binding (GO:0005515)	26S proteasome regulatory subunit N6	--	ko03050 Proteasome ko05169 Epstein-Barr virus infection	--	--	--	23	8	8	422	47.3	16.68	-	-	-	-	-	-
Psmd12	Q9D8W5	26S proteasome non-ATPase regulatory subunit 12 OS=Mus musculus OX=10090 GN=Psmd12 PE=1 SV=4	1	Molecular Function:protein binding (GO:0005515)	26S proteasome regulatory subunit N5	--	ko03050 Proteasome ko05169 Epstein-Barr virus infection	--	--	--	16	6	6	456	52.9	13.58	-	-	-	-	-	-
Psmd13	Q9WVJ2	26S proteasome non-ATPase regulatory subunit 13 OS=Mus musculus OX=10090 GN=Psmd13 PE=1 SV=1	1	Molecular Function:protein binding (GO:0005515)	26S proteasome regulatory subunit N9	--	ko03050 Proteasome ko05169 Epstein-Barr virus infection	--	--	--	16	6	6	376	42.8	17.08	-	-	-	-	-	-
Psmd14	O35593	26S proteasome non-ATPase regulatory subunit 14 OS=Mus musculus OX=10090 GN=Psmd14 PE=1 SV=2	1	Molecular Function:protein binding (GO:0005515)	26S proteasome regulatory subunit N11	--	ko03050 Proteasome ko05169 Epstein-Barr virus infection	Proteasome lid subunit RPN8/RPN11, contains Jab1/MPN domain metalloenzyme (JAMM) motif	O	Posttranslational modification, protein turnover, chaperones ;	2	1	1	310	34.6	1.79	-	-	-	-	-	-
Psmd3	P14685	26S proteasome non-ATPase regulatory subunit 3 OS=Mus musculus OX=10090 GN=Psmd3 PE=1 SV=3	4	Cellular Component:proteasome complex (GO:0000502),Molecular Function:protein binding (GO:0005515),Molecular Function:enzyme regulator activity (GO:0030234),Biological Process:regulation of protein catabolic process (GO:0042176)	26S proteasome regulatory subunit N3	--	ko03050 Proteasome ko05169 Epstein-Barr virus infection	--	--	--	8	3	3	530	60.7	9.39	-	-	-	-	-	-
Psmd6	Q99JI4	26S proteasome non-ATPase regulatory subunit 6 OS=Mus musculus OX=10090 GN=Psmd6 PE=1 SV=1	1	Molecular Function:protein binding (GO:0005515)	26S proteasome regulatory subunit N7	--	ko03050 Proteasome ko05169 Epstein-Barr virus infection	--	--	--	16	6	6	389	45.5	14.14	-	-	-	-	-	-
Psmd7	P26516	26S proteasome non-ATPase regulatory subunit 7 OS=Mus musculus OX=10090 GN=Psmd7 PE=1 SV=2	2	Molecular Function:protein binding (GO:0005515),Cellular Component:proteasome regulatory particle (GO:0005838)	26S proteasome regulatory subunit N8	--	ko03050 Proteasome ko05169 Epstein-Barr virus infection	--	--	--	15	3	3	321	36.5	6.34	-	-	-	-	-	-
Psmd8	Q9CX56	26S proteasome non-ATPase regulatory subunit 8 OS=Mus musculus OX=10090 GN=Psmd8 PE=1 SV=2	2	Cellular Component:proteasome regulatory particle (GO:0005838),Biological Process:proteolysis (GO:0006508)	26S proteasome regulatory subunit N12	--	ko03050 Proteasome ko05169 Epstein-Barr virus infection	--	--	--	2	1	1	353	39.9	1.83	-	-	-	-	-	-
PSME2b	Q5SVP3	MCG22048, isoform CRA_c OS=Mus musculus OX=10090 GN=PSME2b PE=1 SV=1	1	Cellular Component:proteasome activator complex (GO:0008537)	proteasome activator subunit 2 (PA28 beta)	--	ko03050 Proteasome ko04612 Antigen processing and presentation	--	--	--	5	1	1	239	27	2.8	-	-	-	-	-	-
Pstpip2	Q3U4E4	Uncharacterized protein OS=Mus musculus OX=10090 GN=Pstpip2 PE=2 SV=1	3	Molecular Function:actin binding (GO:0003779),Biological Process:cytoskeleton organization (GO:0007010),Biological Process:cell migration (GO:0016477)	proline-serine-threonine phosphatase interacting protein 2	--	--	--	--	--	4	1	1	334	38.9	9.94	4	1	1	334	38.9	0
Ptbp1	Q5RJV5	Polypyrimidine tract binding protein 1 OS=Mus musculus OX=10090 GN=Ptbp1 PE=2 SV=1	1	Molecular Function:nucleic acid binding (GO:0003676)	polypyrimidine tract-binding protein 1	--	--	--	--	--	19	6	5	555	59.2	20.39	-	-	-	-	-	-
Ptgr1	Q4FJY5	Ltb4dh protein OS=Mus musculus OX=10090 GN=Ptgr1 PE=2 SV=1	2	Molecular Function:oxidoreductase activity (GO:0016491),Biological Process:oxidation-reduction process (GO:0055114)	--	--	--	NADPH-dependent curcumin reductase CurA	QR	Secondary metabolites biosynthesis, transport and catabolism ; General function prediction only ;	4	1	1	329	35.6	3.43	-	-	-	-	-	-
Ptk2b	Q9QVP9	Protein-tyrosine kinase 2-beta OS=Mus musculus OX=10090 GN=Ptk2b PE=1 SV=2	18	Biological Process:regulation of leukocyte chemotaxis (GO:0002688),Molecular Function:protein kinase activity (GO:0004672),Molecular Function:protein tyrosine kinase activity (GO:0004713),Molecular Function:non-membrane spanning protein tyrosine kinase activity (GO:0004715),Molecular Function:signal transducer activity (GO:0004871),Molecular Function:ATP binding (GO:0005524),Cellular Component:cy…	focal adhesion kinase 2	2.7.10.2	ko04020 Calcium signaling pathway ko04062 Chemokine signaling pathway ko04072 Phospholipase D signaling pathway ko04650 Natural killer cell mediated cytotoxicity ko04670 Leukocyte transendothelial migration ko04912 GnRH signaling pathway ko05161 Hepatitis B	Nicotinamidase-related amidase	HR	Coenzyme transport and metabolism ; General function prediction only ;	6	6	6	1009	115.7	8.99	-	-	-	-	-	-
Ptpn1	P35821	Tyrosine-protein phosphatase non-receptor type 1 OS=Mus musculus OX=10090 GN=Ptpn1 PE=1 SV=2	4	Molecular Function:protein tyrosine phosphatase activity (GO:0004725),Biological Process:protein dephosphorylation (GO:0006470),Biological Process:dephosphorylation (GO:0016311),Molecular Function:phosphatase activity (GO:0016791)	tyrosine-protein phosphatase non-receptor type 1	3.1.3.48	ko04520 Adherens junction ko04910 Insulin signaling pathway ko04931 Insulin resistance	Protein tyrosine phosphatase	T	Signal transduction mechanisms ;	10	3	3	432	49.6	10.82	-	-	-	-	-	-
Ptpn9	O35239	Tyrosine-protein phosphatase non-receptor type 9 OS=Mus musculus OX=10090 GN=Ptpn9 PE=1 SV=2	4	Molecular Function:protein tyrosine phosphatase activity (GO:0004725),Biological Process:protein dephosphorylation (GO:0006470),Biological Process:dephosphorylation (GO:0016311),Molecular Function:phosphatase activity (GO:0016791)	tyrosine-protein phosphatase non-receptor type 9	3.1.3.48	--	Protein tyrosine phosphatase	T	Signal transduction mechanisms ;	2	1	1	593	67.9	2.59	-	-	-	-	-	-
Purb	O35295	Transcriptional activator protein Pur-beta OS=Mus musculus OX=10090 GN=Purb PE=1 SV=3	3	Molecular Function:DNA binding (GO:0003677),Biological Process:cell proliferation (GO:0008283),Biological Process:cell differentiation (GO:0030154)	transcriptional activator protein Pur-beta	--	--	--	--	--	12	2	2	324	33.9	7.83	-	-	-	-	-	-
Pycard	Q54AA2	Apoptosis-associated speck-like protein containing CARD OS=Mus musculus OX=10090 GN=Pycard PE=1 SV=1	1	Biological Process:regulation of apoptotic process (GO:0042981)	apoptosis-associated speck-like protein containing a CARD	--	ko04217 Necroptosis ko04621 NOD-like receptor signaling pathway ko04623 Cytosolic DNA-sensing pathway ko05132 Salmonella infection ko05133 Pertussis ko05134 Legionellosis ko05164 Influenza A	--	--	--	46	6	6	193	21.4	27.77	-	-	-	-	-	-
Pygl	Q3TJQ7	Alpha-1,4 glucan phosphorylase OS=Mus musculus OX=10090 GN=Pygl PE=2 SV=1	2	Biological Process:carbohydrate metabolic process (GO:0005975),Molecular Function:glycogen phosphorylase activity (GO:0008184)	glycogen phosphorylase	2.4.1.1	ko00500 Starch and sucrose metabolism ko01100 Metabolic pathways ko04217 Necroptosis ko04910 Insulin signaling pathway ko04922 Glucagon signaling pathway ko04931 Insulin resistance	Glucan phosphorylase	G	Carbohydrate transport and metabolism ;	3	3	3	850	97.4	6.28	-	-	-	-	-	-
Qars	Q3TIN2	Uncharacterized protein OS=Mus musculus OX=10090 GN=Qars PE=2 SV=1	8	Molecular Function:nucleotide binding (GO:0000166),Molecular Function:aminoacyl-tRNA ligase activity (GO:0004812),Molecular Function:glutamine-tRNA ligase activity (GO:0004819),Molecular Function:ATP binding (GO:0005524),Cellular Component:cytoplasm (GO:0005737),Biological Process:tRNA aminoacylation for protein translation (GO:0006418),Biological Process:glutaminyl-tRNA aminoacylation (GO:000642…	glutaminyl-tRNA synthetase	6.1.1.18	ko00970 Aminoacyl-tRNA biosynthesis ko01100 Metabolic pathways	Glutamyl- or glutaminyl-tRNA synthetase	J	Translation, ribosomal structure and biogenesis ;	1	1	1	775	87.7	2.52	-	-	-	-	-	-
Rab10	Q4FJL0	RAB10, member RAS oncogene family OS=Mus musculus OX=10090 GN=Rab10 PE=1 SV=1	2	Molecular Function:GTP binding (GO:0005525),Biological Process:small GTPase mediated signal transduction (GO:0007264)	Ras-related protein Rab-10	--	ko04144 Endocytosis ko04152 AMPK signaling pathway	GTPase SAR1 family domain	R	General function prediction only ;	16	4	3	200	22.5	11.27	-	-	-	-	-	-
Rab11b	A0A068BFR3	RAS oncogene family protein OS=Mus musculus OX=10090 GN=Rab11b PE=2 SV=1	2	Molecular Function:GTP binding (GO:0005525),Biological Process:small GTPase mediated signal transduction (GO:0007264)	Ras-related protein Rab-11B	--	ko04144 Endocytosis ko04152 AMPK signaling pathway ko04962 Vasopressin-regulated water reabsorption	GTPase SAR1 family domain	R	General function prediction only ;	16	3	3	218	24.5	8.17	-	-	-	-	-	-
Rab14	Q50HX0	RAB14 protein OS=Mus musculus OX=10090 GN=Rab14 PE=2 SV=1	10	Molecular Function:GTPase activity (GO:0003924),Molecular Function:GTP binding (GO:0005525),Cellular Component:trans-Golgi network (GO:0005802),Biological Process:Golgi to endosome transport (GO:0006895),Biological Process:small GTPase mediated signal transduction (GO:0007264),Biological Process:endocytic recycling (GO:0032456),Biological Process:defense response to bacterium (GO:0042742),Cellula…	Ras-related protein Rab-14	--	ko04152 AMPK signaling pathway	GTPase SAR1 family domain	R	General function prediction only ;	32	5	5	215	23.9	17.44	-	-	-	-	-	-
Rab18	Q0PD38	RAB18, member RAS oncogene family, isoform CRA_a OS=Mus musculus OX=10090 GN=Rab18 PE=1 SV=1	2	Molecular Function:GTP binding (GO:0005525),Biological Process:small GTPase mediated signal transduction (GO:0007264)	Ras-related protein Rab-18	--	--	GTPase SAR1 family domain	R	General function prediction only ;	15	3	3	206	23	4.26	-	-	-	-	-	-
Rab1b	Q0PD66	RAB1B, member RAS oncogene family, isoform CRA_c OS=Mus musculus OX=10090 GN=Rab1b PE=1 SV=1	2	Molecular Function:GTP binding (GO:0005525),Biological Process:small GTPase mediated signal transduction (GO:0007264)	Ras-related protein Rab-1B	--	ko05134 Legionellosis	GTPase SAR1 family domain	R	General function prediction only ;	20	4	1	201	22.2	11.25	-	-	-	-	-	-
Rab20	Q3TPA7	RAB20, member RAS oncogene family OS=Mus musculus OX=10090 GN=Rab20 PE=2 SV=1	2	Molecular Function:GTP binding (GO:0005525),Biological Process:small GTPase mediated signal transduction (GO:0007264)	Ras-related protein Rab-20	--	--	GTPase SAR1 family domain	R	General function prediction only ;	5	1	1	233	26	2.56	-	-	-	-	-	-
Rab21	Q6A0C7	MKIAA0118 protein (Fragment) OS=Mus musculus OX=10090 GN=Rab21 PE=2 SV=1	2	Molecular Function:GTP binding (GO:0005525),Biological Process:small GTPase mediated signal transduction (GO:0007264)	Ras-related protein Rab-21	--	--	GTPase SAR1 family domain	R	General function prediction only ;	7	1	1	253	27.5	2.96	-	-	-	-	-	-
Rab29	E9QLQ7	Ras-related protein Rab-7L1 OS=Mus musculus OX=10090 GN=Rab29 PE=1 SV=1	2	Molecular Function:GTP binding (GO:0005525),Biological Process:small GTPase mediated signal transduction (GO:0007264)	Ras-related protein Rab-7L1	--	--	GTPase SAR1 family domain	R	General function prediction only ;	19	3	2	204	23	7.17	-	-	-	-	-	-
Rab2a	Q0PD65	RAB2, member RAS oncogene family OS=Mus musculus OX=10090 GN=Rab2a PE=1 SV=1	2	Molecular Function:GTP binding (GO:0005525),Biological Process:small GTPase mediated signal transduction (GO:0007264)	Ras-related protein Rab-2A	--	ko04152 AMPK signaling pathway	GTPase SAR1 family domain	R	General function prediction only ;	19	3	3	212	23.5	2.61	-	-	-	-	-	-
Rab32	Q3TW01	Uncharacterized protein OS=Mus musculus OX=10090 GN=Rab32 PE=2 SV=1	2	Molecular Function:GTP binding (GO:0005525),Biological Process:small GTPase mediated signal transduction (GO:0007264)	Ras-related protein Rab-32	--	--	GTPase SAR1 family domain	R	General function prediction only ;	18	4	3	223	25	8.28	5	1	1	223	25	0
Rab3gap2	E9QKE4	Rab3 GTPase-activating protein non-catalytic subunit OS=Mus musculus OX=10090 GN=Rab3gap2 PE=1 SV=1	1	Biological Process:regulation of GTPase activity (GO:0043087)	Rab3 GTPase-activating protein non-catalytic subunit	--	--	--	--	--	1	1	1	1387	154.5	1.61	-	-	-	-	-	-
Rab6a	P35279	Ras-related protein Rab-6A OS=Mus musculus OX=10090 GN=Rab6a PE=1 SV=4	2	Molecular Function:GTP binding (GO:0005525),Biological Process:small GTPase mediated signal transduction (GO:0007264)	Ras-related protein Rab-6A	--	--	GTPase SAR1 family domain	R	General function prediction only ;	5	1	1	208	23.6	2.74	-	-	-	-	-	-
Rab8a	Q3UHW5	Uncharacterized protein OS=Mus musculus OX=10090 GN=Rab8a PE=2 SV=1	2	Molecular Function:GTP binding (GO:0005525),Biological Process:small GTPase mediated signal transduction (GO:0007264)	Ras-related protein Rab-8A	--	ko04144 Endocytosis ko04152 AMPK signaling pathway ko04530 Tight junction ko04972 Pancreatic secretion	GTPase SAR1 family domain	R	General function prediction only ;	25	5	2	208	23.6	11.87	-	-	-	-	-	-
Rab8b	P61028	Ras-related protein Rab-8B OS=Mus musculus OX=10090 GN=Rab8b PE=1 SV=1	2	Molecular Function:GTP binding (GO:0005525),Biological Process:small GTPase mediated signal transduction (GO:0007264)	Ras-related protein Rab-8B	--	ko04530 Tight junction	GTPase SAR1 family domain	R	General function prediction only ;	19	4	1	207	23.6	6.82	-	-	-	-	-	-
Rab9	A2AFP5	RAB9, member RAS oncogene family (Fragment) OS=Mus musculus OX=10090 GN=Rab9 PE=1 SV=1	2	Molecular Function:GTP binding (GO:0005525),Biological Process:small GTPase mediated signal transduction (GO:0007264)	Ras-related protein Rab-9A	--	ko05162 Measles	GTPase SAR1 family domain	R	General function prediction only ;	5	1	1	202	22.9	2.22	-	-	-	-	-	-
Rad23b	P54728	UV excision repair protein RAD23 homolog B OS=Mus musculus OX=10090 GN=Rad23b PE=1 SV=2	5	Molecular Function:damaged DNA binding (GO:0003684),Molecular Function:protein binding (GO:0005515),Cellular Component:nucleus (GO:0005634),Biological Process:nucleotide-excision repair (GO:0006289),Biological Process:proteasome-mediated ubiquitin-dependent protein catabolic process (GO:0043161)	UV excision repair protein RAD23	--	ko03420 Nucleotide excision repair ko04141 Protein processing in endoplasmic reticulum	Ubiquitin	O	Posttranslational modification, protein turnover, chaperones ;	5	1	1	416	43.5	3.22	-	-	-	-	-	-
Ralgapa1	A0A2I3BRX9	Ral GTPase-activating protein subunit alpha-1 OS=Mus musculus OX=10090 GN=Ralgapa1 PE=1 SV=1	2	Molecular Function:GTPase activator activity (GO:0005096),Biological Process:regulation of small GTPase mediated signal transduction (GO:0051056)	--	--	--	--	--	--	0	1	1	2538	283.9	1.65	-	-	-	-	-	-
Ranbp3	A0A3B2WCL5	RAN binding protein 3, isoform CRA_i OS=Mus musculus OX=10090 GN=Ranbp3 PE=1 SV=1	1	Biological Process:intracellular transport (GO:0046907)	Ran-binding protein 3	--	ko05166 HTLV-I infection	--	--	--	3	1	1	558	59.3	3.95	-	-	-	-	-	-
Rap1b	Q52L50	RAS related protein 1b OS=Mus musculus OX=10090 GN=Rap1b PE=1 SV=1	4	Molecular Function:GTP binding (GO:0005525),Biological Process:signal transduction (GO:0007165),Biological Process:small GTPase mediated signal transduction (GO:0007264),Cellular Component:membrane (GO:0016020)	Ras-related protein Rap-1B	--	ko04010 MAPK signaling pathway ko04014 Ras signaling pathway ko04015 Rap1 signaling pathway ko04024 cAMP signaling pathway ko04062 Chemokine signaling pathway ko04510 Focal adhesion ko04611 Platelet activation ko04670 Leukocyte transendothelial migration ko04720 Long-term potentiation ko04722 Neurotrophin signaling pathway ko04972 Pancreatic secretion ko05211 Renal cell carcinoma	GTPase SAR1 family domain	R	General function prediction only ;	27	5	1	184	20.8	15.19	-	-	-	-	-	-
Rap2a	Q80ZJ1	Ras-related protein Rap-2a OS=Mus musculus OX=10090 GN=Rap2a PE=1 SV=2	4	Molecular Function:GTP binding (GO:0005525),Biological Process:signal transduction (GO:0007165),Biological Process:small GTPase mediated signal transduction (GO:0007264),Cellular Component:membrane (GO:0016020)	Ras-related protein Rap-2A	--	--	GTPase SAR1 family domain	R	General function prediction only ;	5	1	1	183	20.6	2.71	-	-	-	-	-	-
Rars	Q9D0I9	Arginine--tRNA ligase, cytoplasmic OS=Mus musculus OX=10090 GN=Rars PE=1 SV=2	5	Molecular Function:nucleotide binding (GO:0000166),Molecular Function:arginine-tRNA ligase activity (GO:0004814),Molecular Function:ATP binding (GO:0005524),Cellular Component:cytoplasm (GO:0005737),Biological Process:arginyl-tRNA aminoacylation (GO:0006420)	arginyl-tRNA synthetase	6.1.1.19	ko00970 Aminoacyl-tRNA biosynthesis	Arginyl-tRNA synthetase	J	Translation, ribosomal structure and biogenesis ;	8	5	5	660	75.6	11.81	-	-	-	-	-	-
Rassf4	Q8CB96	Ras association domain-containing protein 4 OS=Mus musculus OX=10090 GN=Rassf4 PE=1 SV=1	1	Biological Process:signal transduction (GO:0007165)	Ras association domain-containing protein 2/4	--	ko04392 Hippo signaling pathway - multiple species	--	--	--	7	2	2	322	36.9	4.36	-	-	-	-	-	-
Rassf5	Q5EBH1	Ras association domain-containing protein 5 OS=Mus musculus OX=10090 GN=Rassf5 PE=1 SV=1	4	Biological Process:signal transduction (GO:0007165),Molecular Function:Ras GTPase binding (GO:0017016),Biological Process:intracellular signal transduction (GO:0035556),Biological Process:regulation of apoptotic process (GO:0042981)	Ras association domain-containing protein 5	--	ko04014 Ras signaling pathway ko04015 Rap1 signaling pathway ko04218 Cellular senescence ko04670 Leukocyte transendothelial migration ko05200 Pathways in cancer ko05223 Non-small cell lung cancer	--	--	--	3	1	1	413	46.7	1.87	-	-	-	-	-	-
Rb1cc1	B2RX00	RB1-inducible coiled-coil 1 OS=Mus musculus OX=10090 GN=Rb1cc1 PE=2 SV=1	--	--	RB1-inducible coiled-coil protein 1	--	ko04140 Autophagy - animal ko04211 Longevity regulating pathway	Septal ring factor EnvC, activator of murein hydrolases AmiA and AmiB	D	Cell cycle control, cell division, chromosome partitioning ;	1	1	1	1588	182.2	2.69	-	-	-	-	-	-
Rbm47	Q91WT8	RNA-binding protein 47 OS=Mus musculus OX=10090 GN=Rbm47 PE=1 SV=1	1	Molecular Function:nucleic acid binding (GO:0003676)	--	--	--	RNA recognition motif (RRM) domain	J	Translation, ribosomal structure and biogenesis ;	3	1	1	590	64	5.29	-	-	-	-	-	-
Rbmx	Q9WV02	RNA-binding motif protein, X chromosome OS=Mus musculus OX=10090 GN=Rbmx PE=1 SV=1	1	Molecular Function:nucleic acid binding (GO:0003676)	heterogeneous nuclear ribonucleoprotein G	--	ko03040 Spliceosome	RNA recognition motif (RRM) domain	J	Translation, ribosomal structure and biogenesis ;	3	1	1	391	42.3	2.46	-	-	-	-	-	-
Rgs14	P97492	Regulator of G-protein signaling 14 OS=Mus musculus OX=10090 GN=Rgs14 PE=1 SV=2	9	Molecular Function:G-protein alpha-subunit binding (GO:0001965),Molecular Function:GDP-dissociation inhibitor activity (GO:0005092),Molecular Function:GTPase activator activity (GO:0005096),Biological Process:spindle organization (GO:0007051),Biological Process:signal transduction (GO:0007165),Molecular Function:microtubule binding (GO:0008017),Molecular Function:GTPase regulator activity (GO:003…	regulator of G-protein signaling 14	--	ko04015 Rap1 signaling pathway	--	--	--	8	2	2	547	59.8	5.75	-	-	-	-	-	-
Rhoc	Q62159	Rho-related GTP-binding protein RhoC OS=Mus musculus OX=10090 GN=Rhoc PE=1 SV=2	2	Molecular Function:GTP binding (GO:0005525),Biological Process:small GTPase mediated signal transduction (GO:0007264)	Ras homolog gene family, member C	--	--	GTPase SAR1 family domain	R	General function prediction only ;	12	2	1	193	22	4.32	-	-	-	-	-	-
Ripk1	Q60855	Receptor-interacting serine/threonine-protein kinase 1 OS=Mus musculus OX=10090 GN=Ripk1 PE=1 SV=1	5	Molecular Function:protein kinase activity (GO:0004672),Molecular Function:protein binding (GO:0005515),Molecular Function:ATP binding (GO:0005524),Biological Process:protein phosphorylation (GO:0006468),Biological Process:signal transduction (GO:0007165)	receptor-interacting serine/threonine-protein kinase 1	2.7.11.1	ko04064 NF-kappa B signaling pathway ko04210 Apoptosis ko04217 Necroptosis ko04620 Toll-like receptor signaling pathway ko04621 NOD-like receptor signaling pathway ko04622 RIG-I-like receptor signaling pathway ko04623 Cytosolic DNA-sensing pathway ko04668 TNF signaling pathway ko05160 Hepatitis C ko05169 Epstein-Barr virus infection	Ankyrin repeat	T	Signal transduction mechanisms ;	6	3	3	656	74.8	9.34	-	-	-	-	-	-
Ripk3	Q9QZL0	Receptor-interacting serine/threonine-protein kinase 3 OS=Mus musculus OX=10090 GN=Ripk3 PE=1 SV=2	3	Molecular Function:protein kinase activity (GO:0004672),Molecular Function:ATP binding (GO:0005524),Biological Process:protein phosphorylation (GO:0006468)	receptor-interacting serine/threonine-protein kinase 3	2.7.11.1	ko04217 Necroptosis ko04621 NOD-like receptor signaling pathway ko04623 Cytosolic DNA-sensing pathway ko04668 TNF signaling pathway	PASTA domain, binds beta-lactams	M	Cell wall/membrane/envelope biogenesis ;	21	7	7	486	53.3	12.31	-	-	-	-	-	-
Rnasel	Q05921	2-5A-dependent ribonuclease OS=Mus musculus OX=10090 GN=Rnasel PE=1 SV=2	6	Molecular Function:ribonuclease activity (GO:0004540),Molecular Function:protein kinase activity (GO:0004672),Molecular Function:protein binding (GO:0005515),Molecular Function:ATP binding (GO:0005524),Biological Process:mRNA processing (GO:0006397),Biological Process:protein phosphorylation (GO:0006468)	ribonuclease L	--	ko04621 NOD-like receptor signaling pathway ko05160 Hepatitis C ko05164 Influenza A ko05168 Herpes simplex infection	Ankyrin repeat	T	Signal transduction mechanisms ;	5	4	4	735	83.2	4.42	-	-	-	-	-	-
Rnh1	A0A1B0GSG5	Ribonuclease inhibitor OS=Mus musculus OX=10090 GN=Rnh1 PE=1 SV=1	1	Molecular Function:protein binding (GO:0005515)	ribonuclease inhibitor	--	--	Leucine-rich repeat (LRR) protein	K	Transcription ;	11	4	4	492	53.9	10.65	-	-	-	-	-	-
Rock2	A0A1Y7VMN0	Rho-associated protein kinase 2 (Fragment) OS=Mus musculus OX=10090 GN=Rock2 PE=1 SV=1	10	Molecular Function:protein kinase activity (GO:0004672),Molecular Function:protein serine/threonine kinase activity (GO:0004674),Molecular Function:ATP binding (GO:0005524),Biological Process:protein phosphorylation (GO:0006468),Biological Process:smooth muscle contraction (GO:0006939),Biological Process:Rho protein signal transduction (GO:0007266),Biological Process:positive regulation of centro…	Rho-associated protein kinase 2	2.7.11.1	ko04022 cGMP-PKG signaling pathway ko04024 cAMP signaling pathway ko04062 Chemokine signaling pathway ko04071 Sphingolipid signaling pathway ko04270 Vascular smooth muscle contraction ko04310 Wnt signaling pathway ko04360 Axon guidance ko04510 Focal adhesion ko04530 Tight junction ko04611 Platelet activation ko04670 Leukocyte transendothelial migration ko04810 Regulation of actin cytoskeleton ko0…	Serine/threonine protein kinase	T	Signal transduction mechanisms ;	1	1	1	1444	166.7	2.14	-	-	-	-	-	-
Rpl27a	P14115	60S ribosomal protein L27a OS=Mus musculus OX=10090 GN=Rpl27a PE=1 SV=5	--	--	large subunit ribosomal protein L27Ae	--	ko03010 Ribosome	Ribosomal protein L15	J	Translation, ribosomal structure and biogenesis ;	16	2	2	148	16.6	5.99	-	-	-	-	-	-
Rpl35	Q6ZWV7	60S ribosomal protein L35 OS=Mus musculus OX=10090 GN=Rpl35 PE=1 SV=1	4	Molecular Function:structural constituent of ribosome (GO:0003735),Cellular Component:intracellular (GO:0005622),Cellular Component:ribosome (GO:0005840),Biological Process:translation (GO:0006412)	large subunit ribosomal protein L35e	--	ko03010 Ribosome	Ribosomal protein L29	J	Translation, ribosomal structure and biogenesis ;	26	3	3	123	14.5	10.26	-	-	-	-	-	-
Rpl36a	P83882	60S ribosomal protein L36a OS=Mus musculus OX=10090 GN=Rpl36a PE=3 SV=2	4	Molecular Function:structural constituent of ribosome (GO:0003735),Cellular Component:intracellular (GO:0005622),Cellular Component:ribosome (GO:0005840),Biological Process:translation (GO:0006412)	large subunit ribosomal protein L44e	--	ko03010 Ribosome	Ribosomal protein L44E	J	Translation, ribosomal structure and biogenesis ;	21	2	2	106	12.4	2.79	-	-	-	-	-	-
rplA	A0Q870	50S ribosomal protein L1 OS=Francisella tularensis subsp. novicida (strain U112) OX=401614 GN=rplA PE=3 SV=1	--	--	large subunit ribosomal protein L1	--	ko03010 Ribosome	Ribosomal protein L1	J	Translation, ribosomal structure and biogenesis ;	5	1	1	231	24.5	1.77	-	-	-	-	-	-
rplP	A0Q4J0	50S ribosomal protein L16 OS=Francisella tularensis subsp. novicida (strain U112) OX=401614 GN=rplP PE=3 SV=1	4	Molecular Function:structural constituent of ribosome (GO:0003735),Cellular Component:ribosome (GO:0005840),Biological Process:translation (GO:0006412),Molecular Function:rRNA binding (GO:0019843)	large subunit ribosomal protein L16	--	ko03010 Ribosome	Ribosomal protein L16/L10AE	J	Translation, ribosomal structure and biogenesis ;	9	1	1	137	15.7	1.78	-	-	-	-	-	-
rplQ	A0Q4K9	50S ribosomal protein L17 OS=Francisella tularensis subsp. novicida (strain U112) OX=401614 GN=rplQ PE=3 SV=1	4	Molecular Function:structural constituent of ribosome (GO:0003735),Cellular Component:intracellular (GO:0005622),Cellular Component:ribosome (GO:0005840),Biological Process:translation (GO:0006412)	large subunit ribosomal protein L17	--	ko03010 Ribosome	Ribosomal protein L17	J	Translation, ribosomal structure and biogenesis ;	18	3	3	145	16.8	5.93	-	-	-	-	-	-
rplT	A0Q759	50S ribosomal protein L20 OS=Francisella tularensis subsp. novicida (strain U112) OX=401614 GN=rplT PE=3 SV=1	5	Molecular Function:structural constituent of ribosome (GO:0003735),Cellular Component:intracellular (GO:0005622),Cellular Component:ribosome (GO:0005840),Biological Process:translation (GO:0006412),Molecular Function:rRNA binding (GO:0019843)	large subunit ribosomal protein L20	--	ko03010 Ribosome	Ribosomal protein L20	J	Translation, ribosomal structure and biogenesis ;	13	2	2	118	13.3	2.03	-	-	-	-	-	-
Rpn1	Q3U900	Dolichyl-diphosphooligosaccharide--protein glycosyltransferase subunit 1 OS=Mus musculus OX=10090 GN=Rpn1 PE=2 SV=1	4	Molecular Function:dolichyl-diphosphooligosaccharide-protein glycotransferase activity (GO:0004579),Cellular Component:endoplasmic reticulum (GO:0005783),Biological Process:protein glycosylation (GO:0006486),Cellular Component:integral component of membrane (GO:0016021)	oligosaccharyltransferase complex subunit alpha (ribophorin I)	--	ko00510 N-Glycan biosynthesis ko01100 Metabolic pathways ko04141 Protein processing in endoplasmic reticulum	--	--	--	5	3	3	608	68.5	6.98	-	-	-	-	-	-
Rps12	A0A1W2P7A1	40S ribosomal protein S12 OS=Mus musculus OX=10090 GN=Rps12 PE=1 SV=1	4	Molecular Function:structural constituent of ribosome (GO:0003735),Cellular Component:intracellular (GO:0005622),Cellular Component:ribosome (GO:0005840),Biological Process:translation (GO:0006412)	small subunit ribosomal protein S12e	--	ko03010 Ribosome	Ribosomal protein L7Ae or related RNA K-turn-binding protein	J	Translation, ribosomal structure and biogenesis ;	16	2	2	148	16	2.19	-	-	-	-	-	-
Rps3	Q5YLW3	Ribosomal protein S3 OS=Mus musculus OX=10090 GN=Rps3 PE=1 SV=1	1	Molecular Function:RNA binding (GO:0003723)	small subunit ribosomal protein S3e	--	ko03010 Ribosome	Ribosomal protein S3	J	Translation, ribosomal structure and biogenesis ;	59	15	15	243	26.7	46.09	-	-	-	-	-	-
Rps3a1	Q3UJU5	40S ribosomal protein S3a OS=Mus musculus OX=10090 GN=Rps3a1 PE=2 SV=1	3	Molecular Function:structural constituent of ribosome (GO:0003735),Cellular Component:ribosome (GO:0005840),Biological Process:translation (GO:0006412)	small subunit ribosomal protein S3Ae	--	ko03010 Ribosome	Ribosomal protein S3AE	J	Translation, ribosomal structure and biogenesis ;	30	7	1	264	29.9	13.67	-	-	-	-	-	-
Rps6ka1	Q810V8	Rps6ka1 protein (Fragment) OS=Mus musculus OX=10090 GN=Rps6ka1 PE=2 SV=1	4	Molecular Function:protein kinase activity (GO:0004672),Molecular Function:protein serine/threonine kinase activity (GO:0004674),Molecular Function:ATP binding (GO:0005524),Biological Process:protein phosphorylation (GO:0006468)	ribosomal protein S6 kinase alpha-1/2/3/6	2.7.11.1	ko04010 MAPK signaling pathway ko04114 Oocyte meiosis ko04150 mTOR signaling pathway ko04720 Long-term potentiation ko04722 Neurotrophin signaling pathway ko04914 Progesterone-mediated oocyte maturation ko04931 Insulin resistance	Cell division protein FtsN	D	Cell cycle control, cell division, chromosome partitioning ;	13	8	5	773	86.4	18.27	-	-	-	-	-	-
Rps6ka3	A7E215	Rps6ka3 protein (Fragment) OS=Mus musculus OX=10090 GN=Rps6ka3 PE=2 SV=1	4	Molecular Function:protein kinase activity (GO:0004672),Molecular Function:protein serine/threonine kinase activity (GO:0004674),Molecular Function:ATP binding (GO:0005524),Biological Process:protein phosphorylation (GO:0006468)	ribosomal protein S6 kinase alpha-1/2/3/6	2.7.11.1	ko04010 MAPK signaling pathway ko04114 Oocyte meiosis ko04150 mTOR signaling pathway ko04720 Long-term potentiation ko04722 Neurotrophin signaling pathway ko04914 Progesterone-mediated oocyte maturation ko04931 Insulin resistance	Cell division protein FtsN	D	Cell cycle control, cell division, chromosome partitioning ;	16	9	6	741	83.6	24.08	-	-	-	-	-	-
rpsD	A0Q4K7	30S ribosomal protein S4 OS=Francisella tularensis subsp. novicida (strain U112) OX=401614 GN=rpsD PE=3 SV=1	6	Molecular Function:RNA binding (GO:0003723),Molecular Function:structural constituent of ribosome (GO:0003735),Cellular Component:intracellular (GO:0005622),Biological Process:translation (GO:0006412),Cellular Component:small ribosomal subunit (GO:0015935),Molecular Function:rRNA binding (GO:0019843)	--	--	--	Ribosomal protein S4 or related protein	J	Translation, ribosomal structure and biogenesis ;	7	1	1	206	23.2	3.7	-	-	-	-	-	-
rpsG	A0Q4I0	30S ribosomal protein S7 OS=Francisella tularensis subsp. novicida (strain U112) OX=401614 GN=rpsG PE=3 SV=1	1	Biological Process:translation (GO:0006412)	small subunit ribosomal protein S7	--	ko03010 Ribosome	Ribosomal protein S7	J	Translation, ribosomal structure and biogenesis ;	8	1	1	157	17.8	1.63	-	-	-	-	-	-
rpsM	A0Q4K5	30S ribosomal protein S13 OS=Francisella tularensis subsp. novicida (strain U112) OX=401614 GN=rpsM PE=3 SV=1	5	Molecular Function:RNA binding (GO:0003723),Molecular Function:structural constituent of ribosome (GO:0003735),Cellular Component:intracellular (GO:0005622),Cellular Component:ribosome (GO:0005840),Biological Process:translation (GO:0006412)	small subunit ribosomal protein S18e	--	ko03010 Ribosome	Ribosomal protein S13	J	Translation, ribosomal structure and biogenesis ;	11	1	1	118	13.4	2.74	-	-	-	-	-	-
rpsP	A0Q861	30S ribosomal protein S16 OS=Francisella tularensis subsp. novicida (strain U112) OX=401614 GN=rpsP PE=3 SV=1	4	Molecular Function:structural constituent of ribosome (GO:0003735),Cellular Component:intracellular (GO:0005622),Cellular Component:ribosome (GO:0005840),Biological Process:translation (GO:0006412)	small subunit ribosomal protein S16	--	ko03010 Ribosome	Ribosomal protein S16	J	Translation, ribosomal structure and biogenesis ;	11	1	1	82	9.1	1.78	11	1	1	82	9.1	0
rpsS	A0Q4I7	30S ribosomal protein S19 OS=Francisella tularensis subsp. novicida (strain U112) OX=401614 GN=rpsS PE=3 SV=1	3	Molecular Function:structural constituent of ribosome (GO:0003735),Cellular Component:ribosome (GO:0005840),Biological Process:translation (GO:0006412)	small subunit ribosomal protein S15e	--	ko03010 Ribosome	Ribosomal protein S19	J	Translation, ribosomal structure and biogenesis ;	9	1	1	92	10.5	1.87	-	-	-	-	-	-
Rraga	Q80X95	Ras-related GTP-binding protein A OS=Mus musculus OX=10090 GN=Rraga PE=1 SV=1	1	Molecular Function:GTP binding (GO:0005525)	Ras-related GTP-binding protein A/B	--	ko04140 Autophagy - animal ko04150 mTOR signaling pathway	GTPase SAR1 family domain	R	General function prediction only ;	7	2	2	313	36.5	3.96	-	-	-	-	-	-
Rragd	B1AWT3	Ras-related GTP-binding protein D OS=Mus musculus OX=10090 GN=Rragd PE=1 SV=1	1	Molecular Function:GTP binding (GO:0005525)	Ras-related GTP-binding protein C/D	--	ko04140 Autophagy - animal ko04150 mTOR signaling pathway	--	--	--	2	1	1	454	51.8	1.93	-	-	-	-	-	-
Rras	P10833	Ras-related protein R-Ras OS=Mus musculus OX=10090 GN=Rras PE=1 SV=1	4	Molecular Function:GTP binding (GO:0005525),Biological Process:signal transduction (GO:0007165),Biological Process:small GTPase mediated signal transduction (GO:0007264),Cellular Component:membrane (GO:0016020)	Ras-related protein R-Ras	--	ko04010 MAPK signaling pathway ko04014 Ras signaling pathway ko04015 Rap1 signaling pathway ko04024 cAMP signaling pathway ko04072 Phospholipase D signaling pathway ko04137 Mitophagy - animal ko04140 Autophagy - animal ko04218 Cellular senescence ko04360 Axon guidance ko04371 Apelin signaling pathway ko04810 Regulation of actin cytoskeleton ko05166 HTLV-I infection ko05205 Proteoglycans in cancer	GTPase SAR1 family domain	R	General function prediction only ;	13	3	3	218	23.7	2.87	-	-	-	-	-	-
Rsad2	Q8CBB9	Radical S-adenosyl methionine domain-containing protein 2 OS=Mus musculus OX=10090 GN=Rsad2 PE=1 SV=1	2	Molecular Function:catalytic activity (GO:0003824),Molecular Function:iron-sulfur cluster binding (GO:0051536)	radical S-adenosyl methionine domain-containing protein 2	--	ko05164 Influenza A	Cytidylate kinase	F	Nucleotide transport and metabolism ;	17	6	6	362	41.5	15.83	-	-	-	-	-	-
Rsu1	Q01730	Ras suppressor protein 1 OS=Mus musculus OX=10090 GN=Rsu1 PE=1 SV=3	1	Molecular Function:protein binding (GO:0005515)	--	--	--	Leucine-rich repeat (LRR) protein	K	Transcription ;	10	3	3	277	31.5	1.8	-	-	-	-	-	-
Rtca	A0A1S6GWI5	Uncharacterized protein OS=Mus musculus OX=10090 GN=Rtca PE=2 SV=1	2	Molecular Function:RNA-3'-phosphate cyclase activity (GO:0003963),Biological Process:RNA processing (GO:0006396)	RNA 3'-terminal phosphate cyclase (ATP)	6.5.1.4	--	RNA 3'-terminal phosphate cyclase	A	RNA processing and modification ;	3	1	1	432	46.3	2.8	-	-	-	-	-	-
Rtcb	Q3TJ01	tRNA-splicing ligase RtcB homolog OS=Mus musculus OX=10090 GN=Rtcb PE=2 SV=1	2	Biological Process:RNA processing (GO:0006396),Molecular Function:RNA ligase activity (GO:0008452)	tRNA-splicing ligase RtcB	6.5.1.3	--	RNA-splicing ligase RtcB, repairs tRNA damage	J	Translation, ribosomal structure and biogenesis ;	10	3	3	505	55.2	7.63	-	-	-	-	-	-
Rufy1	Q8BIJ7	RUN and FYVE domain-containing protein 1 OS=Mus musculus OX=10090 GN=Rufy1 PE=1 SV=1	1	Molecular Function:metal ion binding (GO:0046872)	RUN and FYVE domain-containing protein 1	--	ko04144 Endocytosis	--	--	--	7	4	4	712	80.3	7.88	-	-	-	-	-	-
Ruvbl1	Q3U1C2	RuvB-like helicase OS=Mus musculus OX=10090 GN=Ruvbl1 PE=1 SV=1	3	Molecular Function:DNA helicase activity (GO:0003678),Molecular Function:ATP binding (GO:0005524),Molecular Function:ATP-dependent 5'-3' DNA helicase activity (GO:0043141)	RuvB-like protein 1 (pontin 52)	--	ko04310 Wnt signaling pathway	DNA helicase TIP49, TBP-interacting protein	K	Transcription ;	13	4	4	456	50.2	5.1	-	-	-	-	-	-
Ruvbl2	Q3UXP2	RuvB-like helicase OS=Mus musculus OX=10090 GN=Ruvbl2 PE=2 SV=1	3	Molecular Function:DNA helicase activity (GO:0003678),Molecular Function:ATP binding (GO:0005524),Molecular Function:ATP-dependent 5'-3' DNA helicase activity (GO:0043141)	RuvB-like protein 2	3.6.4.12	--	DNA helicase TIP49, TBP-interacting protein	K	Transcription ;	6	2	2	463	51.1	9.11	-	-	-	-	-	-
S100a10	Q3TC45	S100 calcium binding protein A10 (Calpactin), isoform CRA_a OS=Mus musculus OX=10090 GN=S100a10 PE=1 SV=1	1	Molecular Function:calcium ion binding (GO:0005509)	calpactin-1 light chain	--	--	--	--	--	18	1	1	97	11.2	2.67	-	-	-	-	-	-
S100a8	Q53X15	Protein S100 OS=Mus musculus OX=10090 GN=S100a8 PE=1 SV=1	8	Molecular Function:calcium ion binding (GO:0005509),Molecular Function:microtubule binding (GO:0008017),Molecular Function:zinc ion binding (GO:0008270),Molecular Function:Toll-like receptor 4 binding (GO:0035662),Biological Process:innate immune response (GO:0045087),Molecular Function:arachidonic acid binding (GO:0050544),Biological Process:regulation of inflammatory response (GO:0050727),Molec…	protein S100-A8	--	ko04657 IL-17 signaling pathway	--	--	--	27	1	1	89	10.3	5.81	-	-	-	-	-	-
Sar1b	Q3U281	Uncharacterized protein OS=Mus musculus OX=10090 GN=Sar1b PE=2 SV=1	3	Molecular Function:GTP binding (GO:0005525),Cellular Component:intracellular (GO:0005622),Biological Process:intracellular protein transport (GO:0006886)	GTP-binding protein SAR1	3.6.5.-	ko04141 Protein processing in endoplasmic reticulum ko05134 Legionellosis	GTPase SAR1 family domain	R	General function prediction only ;	6	1	1	198	22.3	2.41	-	-	-	-	-	-
Sash1	F8VQK5	SAM and SH3 domain-containing protein 1 OS=Mus musculus OX=10090 GN=Sash1 PE=1 SV=1	1	Molecular Function:protein binding (GO:0005515)	--	--	--	--	--	--	3	3	3	1230	135.5	3.38	-	-	-	-	-	-
Sbf1	Q6ZPE2	Myotubularin-related protein 5 OS=Mus musculus OX=10090 GN=Sbf1 PE=1 SV=2	2	Molecular Function:phosphatase regulator activity (GO:0019208),Biological Process:regulation of GTPase activity (GO:0043087)	myotubularin-related protein 5/13	--	--	--	--	--	1	1	1	1867	208.6	2.56	-	-	-	-	-	-
Scamp2	Q3TAL2	Secretory carrier-associated membrane protein OS=Mus musculus OX=10090 GN=Scamp2 PE=1 SV=1	2	Biological Process:protein transport (GO:0015031),Cellular Component:integral component of membrane (GO:0016021)	secretory carrier-associated membrane protein	--	--	--	--	--	4	1	1	329	36.4	2.83	-	-	-	-	-	-
Sdcbp	O08992	Syntenin-1 OS=Mus musculus OX=10090 GN=Sdcbp PE=1 SV=1	4	Molecular Function:protein binding (GO:0005515),Biological Process:chemical synaptic transmission (GO:0007268),Biological Process:actin cytoskeleton organization (GO:0030036),Biological Process:intracellular signal transduction (GO:0035556)	syntenin-1	--	--	--	--	--	4	1	1	299	32.4	2.07	-	-	-	-	-	-
Sec13	Q9D1M0	Protein SEC13 homolog OS=Mus musculus OX=10090 GN=Sec13 PE=1 SV=3	1	Molecular Function:protein binding (GO:0005515)	protein transport protein SEC13	--	ko03013 RNA transport ko04141 Protein processing in endoplasmic reticulum ko04150 mTOR signaling pathway	WD40 repeat	R	General function prediction only ;	3	1	1	322	35.5	3.25	-	-	-	-	-	-
Sec23b	Q3TAW4	Protein transport protein SEC23 OS=Mus musculus OX=10090 GN=Sec23b PE=2 SV=1	4	Biological Process:intracellular protein transport (GO:0006886),Biological Process:ER to Golgi vesicle-mediated transport (GO:0006888),Molecular Function:zinc ion binding (GO:0008270),Cellular Component:COPII vesicle coat (GO:0030127)	protein transport protein SEC23	--	ko04141 Protein processing in endoplasmic reticulum	--	--	--	5	3	3	767	86.3	5.33	-	-	-	-	-	-
Sec24a	Q3U2P1	Protein transport protein Sec24A OS=Mus musculus OX=10090 GN=Sec24a PE=1 SV=1	4	Biological Process:intracellular protein transport (GO:0006886),Biological Process:ER to Golgi vesicle-mediated transport (GO:0006888),Molecular Function:zinc ion binding (GO:0008270),Cellular Component:COPII vesicle coat (GO:0030127)	protein transport protein SEC24	--	ko04141 Protein processing in endoplasmic reticulum	--	--	--	2	2	2	1090	118.7	4.66	-	-	-	-	-	-
Sec24b	Q80ZX0	Sec24-related gene family, member B (S. cerevisiae) OS=Mus musculus OX=10090 GN=Sec24b PE=1 SV=1	4	Biological Process:intracellular protein transport (GO:0006886),Biological Process:ER to Golgi vesicle-mediated transport (GO:0006888),Molecular Function:zinc ion binding (GO:0008270),Cellular Component:COPII vesicle coat (GO:0030127)	protein transport protein SEC24	--	ko04141 Protein processing in endoplasmic reticulum	--	--	--	2	2	2	1251	135.5	5.59	-	-	-	-	-	-
Sec31a	Q3UPL0	Protein transport protein Sec31A OS=Mus musculus OX=10090 GN=Sec31a PE=1 SV=2	1	Molecular Function:protein binding (GO:0005515)	protein transport protein SEC31	--	ko04141 Protein processing in endoplasmic reticulum	Predicted NTPase, NACHT family domain	T	Signal transduction mechanisms ;	4	3	3	1230	133.5	6.42	-	-	-	-	-	-
Senp3	Q9EP97	Sentrin-specific protease 3 OS=Mus musculus OX=10090 GN=Senp3 PE=1 SV=1	2	Biological Process:proteolysis (GO:0006508),Molecular Function:cysteine-type peptidase activity (GO:0008234)	sentrin-specific protease 3	3.4.22.68	--	--	--	--	2	1	1	568	64.4	1.68	-	-	-	-	-	-
Serbp1	Q9CY58	Plasminogen activator inhibitor 1 RNA-binding protein OS=Mus musculus OX=10090 GN=Serbp1 PE=1 SV=2	1	Molecular Function:mRNA 3'-UTR binding (GO:0003730)	plasminogen activator inhibitor 1 RNA-binding protein	--	--	--	--	--	10	4	4	407	44.7	10.02	-	-	-	-	-	-
Sf3b1	G5E866	Splicing factor 3B subunit 1 OS=Mus musculus OX=10090 GN=Sf3b1 PE=1 SV=1	--	--	splicing factor 3B subunit 1	--	ko03040 Spliceosome	--	--	--	1	1	1	1304	145.7	2.03	-	-	-	-	-	-
Sh3bp1	P55194	SH3 domain-binding protein 1 OS=Mus musculus OX=10090 GN=Sh3bp1 PE=1 SV=3	3	Molecular Function:protein binding (GO:0005515),Cellular Component:cytoplasm (GO:0005737),Biological Process:signal transduction (GO:0007165)	SH3-domain binding protein 1	--	--	--	--	--	2	1	1	680	74.1	2.91	-	-	-	-	-	-
Sh3glb1	A0A0G2JEC4	Endophilin-B1 OS=Mus musculus OX=10090 GN=Sh3glb1 PE=1 SV=1	2	Molecular Function:protein binding (GO:0005515),Cellular Component:cytoplasm (GO:0005737)	endophilin-B1	--	ko04140 Autophagy - animal ko04144 Endocytosis	--	--	--	7	2	2	394	44.3	5.76	-	-	-	-	-	-
Sh3kbp1	Q8R550	SH3 domain-containing kinase-binding protein 1 OS=Mus musculus OX=10090 GN=Sh3kbp1 PE=1 SV=1	1	Molecular Function:protein binding (GO:0005515)	SH3 domain-containing kinase-binding protein 1	--	ko04144 Endocytosis	--	--	--	3	2	2	709	78.1	6.15	-	-	-	-	-	-
Sidt2	Q3U1L8	Uncharacterized protein OS=Mus musculus OX=10090 GN=Sidt2 PE=2 SV=1	3	Cellular Component:integral component of membrane (GO:0016021),Biological Process:dsRNA transport (GO:0033227),Molecular Function:RNA transmembrane transporter activity (GO:0051033)	--	--	--	--	--	--	1	1	1	832	94.4	1.99	-	-	-	-	-	-
Sipa1l3	G3X9J0	Signal-induced proliferation-associated 1-like protein 3 OS=Mus musculus OX=10090 GN=Sipa1l3 PE=1 SV=1	3	Molecular Function:GTPase activator activity (GO:0005096),Molecular Function:protein binding (GO:0005515),Biological Process:regulation of small GTPase mediated signal transduction (GO:0051056)	signal-induced proliferation-associated 1 like protein 3	--	ko04015 Rap1 signaling pathway	--	--	--	1	1	1	1776	194.9	2.39	1	1	1	1776	194.9	0
Skap2	Q3UND0	Src kinase-associated phosphoprotein 2 OS=Mus musculus OX=10090 GN=Skap2 PE=1 SV=2	1	Molecular Function:protein binding (GO:0005515)	--	--	--	--	--	--	6	2	2	358	40.7	5.48	-	-	-	-	-	-
Slc27a4	Q91VE0	Long-chain fatty acid transport protein 4 OS=Mus musculus OX=10090 GN=Slc27a4 PE=1 SV=1	6	Molecular Function:catalytic activity (GO:0003824),Molecular Function:long-chain fatty acid-CoA ligase activity (GO:0004467),Biological Process:metabolic process (GO:0008152),Biological Process:fatty acid transport (GO:0015908),Cellular Component:integral component of membrane (GO:0016021),Molecular Function:very long-chain fatty acid-CoA ligase activity (GO:0031957)	solute carrier family 27 (fatty acid transporter), member 1/4	6.2.1.-	ko03320 PPAR signaling pathway ko04931 Insulin resistance	Acyl-CoA synthetase (AMP-forming)/AMP-acid ligase II	IQ	Lipid transport and metabolism ; Secondary metabolites biosynthesis, transport and catabolism ;	3	2	2	643	72.3	2.15	-	-	-	-	-	-
Slc3a2	Q60849	CD98 heavy chain OS=Mus musculus OX=10090 GN=Slc3a2 PE=2 SV=1	2	Molecular Function:catalytic activity (GO:0003824),Biological Process:carbohydrate metabolic process (GO:0005975)	solute carrier family 3, member 2	--	ko04150 mTOR signaling pathway ko04216 Ferroptosis ko04974 Protein digestion and absorption	Glycosidase	G	Carbohydrate transport and metabolism ;	3	1	1	532	58.8	2.31	-	-	-	-	-	-
Slc6a6	O35316	Sodium- and chloride-dependent taurine transporter OS=Mus musculus OX=10090 GN=Slc6a6 PE=1 SV=2	6	Molecular Function:neurotransmitter:sodium symporter activity (GO:0005328),Molecular Function:taurine:sodium symporter activity (GO:0005369),Cellular Component:integral component of plasma membrane (GO:0005887),Biological Process:neurotransmitter transport (GO:0006836),Cellular Component:membrane (GO:0016020),Cellular Component:integral component of membrane (GO:0016021)	solute carrier family 6 (neurotransmitter transporter, GABA) member 6/8/11/12/13	--	--	Na+-dependent transporter, SNF family	R	General function prediction only ;	3	1	1	621	69.8	2.46	-	-	-	-	-	-
Slc7a1	Q3UGD6	Solute carrier family 7 (Cationic amino acid transporter, y+ system), member 1 OS=Mus musculus OX=10090 GN=Slc7a1 PE=1 SV=1	3	Biological Process:amino acid transmembrane transport (GO:0003333),Molecular Function:amino acid transmembrane transporter activity (GO:0015171),Cellular Component:membrane (GO:0016020)	solute carrier family 7 (cationic amino acid transporter), member 1	--	ko05206 MicroRNAs in cancer	Amino acid transporter	E	Amino acid transport and metabolism ;	2	1	1	622	67	2.43	-	-	-	-	-	-
Slc7a2	E9QJY0	Cationic amino acid transporter 2 OS=Mus musculus OX=10090 GN=Slc7a2 PE=1 SV=1	3	Biological Process:amino acid transmembrane transport (GO:0003333),Molecular Function:amino acid transmembrane transporter activity (GO:0015171),Cellular Component:membrane (GO:0016020)	solute carrier family 7 (cationic amino acid transporter), member 2	--	--	Amino acid transporter	E	Amino acid transport and metabolism ;	5	3	3	674	73.6	6.78	-	-	-	-	-	-
Slk	O54988	STE20-like serine/threonine-protein kinase OS=Mus musculus OX=10090 GN=Slk PE=1 SV=2	5	Molecular Function:protein kinase activity (GO:0004672),Molecular Function:protein serine/threonine kinase activity (GO:0004674),Molecular Function:protein binding (GO:0005515),Molecular Function:ATP binding (GO:0005524),Biological Process:protein phosphorylation (GO:0006468)	STE20-like kinase	2.7.11.1	ko04114 Oocyte meiosis	Serine/threonine protein kinase	T	Signal transduction mechanisms ;	3	3	3	1233	141.4	6.54	-	-	-	-	-	-
Smc4	Q8CG47	Structural maintenance of chromosomes protein 4 OS=Mus musculus OX=10090 GN=Smc4 PE=1 SV=1	4	Molecular Function:protein binding (GO:0005515),Molecular Function:ATP binding (GO:0005524),Cellular Component:chromosome (GO:0005694),Biological Process:chromosome organization (GO:0051276)	structural maintenance of chromosome 4	--	0	Chromosome segregation ATPase	D	Cell cycle control, cell division, chromosome partitioning ;	1	1	1	1286	146.8	1.68	-	-	-	-	-	-
Smcr8	Q3UMB5	Guanine nucleotide exchange protein SMCR8 OS=Mus musculus OX=10090 GN=Smcr8 PE=1 SV=2	--	--	--	--	--	--	--	--	1	1	1	935	104.9	2.64	-	-	-	-	-	-
Snd1	Q3TW51	Staphylococcal nuclease domain-containing protein OS=Mus musculus OX=10090 GN=Snd1 PE=2 SV=1	--	--	staphylococcal nuclease domain-containing protein 1	--	ko05169 Epstein-Barr virus infection ko05203 Viral carcinogenesis	Endonuclease YncB, thermonuclease family	L	Replication, recombination and repair ;	15	9	9	910	102	21.12	-	-	-	-	-	-
Snrpd3	P62320	Small nuclear ribonucleoprotein Sm D3 OS=Mus musculus OX=10090 GN=Snrpd3 PE=1 SV=1	1	Biological Process:RNA processing (GO:0006396)	small nuclear ribonucleoprotein D3	--	ko03040 Spliceosome ko05322 Systemic lupus erythematosus	--	--	--	15	2	2	126	13.9	6.69	-	-	-	-	-	-
Snrpn	O70499	Small nuclear ribonucleoprotein-associated protein OS=Mus musculus OX=10090 GN=Snrpn PE=3 SV=1	--	--	small nuclear ribonucleoprotein N	--	--	--	--	--	3	1	1	240	24.6	2.47	-	-	-	-	-	-
Sntb2	B7ZNU9	Beta-2-syntrophin OS=Mus musculus OX=10090 GN=Sntb2 PE=1 SV=1	2	Molecular Function:structural molecule activity (GO:0005198),Molecular Function:protein binding (GO:0005515)	--	--	--	--	--	--	4	2	2	531	57.4	4.87	-	-	-	-	-	-
Snx1	Q3TI63	Uncharacterized protein OS=Mus musculus OX=10090 GN=Snx1 PE=2 SV=1	3	Biological Process:intracellular protein transport (GO:0006886),Cellular Component:retromer complex (GO:0030904),Molecular Function:phosphatidylinositol binding (GO:0035091)	sorting nexin-1/2	--	ko04144 Endocytosis	--	--	--	9	4	2	522	59	11.76	2	1	1	522	59	0
Snx18	Q8C788	Sorting nexin OS=Mus musculus OX=10090 GN=Snx18 PE=1 SV=1	2	Molecular Function:protein binding (GO:0005515),Molecular Function:phosphatidylinositol binding (GO:0035091)	sorting nexin-9/18/33	--	--	--	--	--	6	3	3	615	67.7	5.23	-	-	-	-	-	-
Snx2	Q3U5L3	Uncharacterized protein OS=Mus musculus OX=10090 GN=Snx2 PE=2 SV=1	4	Biological Process:intracellular protein transport (GO:0006886),Biological Process:endocytosis (GO:0006897),Cellular Component:retromer complex (GO:0030904),Molecular Function:phosphatidylinositol binding (GO:0035091)	sorting nexin-1/2	--	ko04144 Endocytosis	--	--	--	17	8	6	519	58.4	18.82	-	-	-	-	-	-
Snx3	O70492	Sorting nexin-3 OS=Mus musculus OX=10090 GN=Snx3 PE=1 SV=3	1	Molecular Function:phosphatidylinositol binding (GO:0035091)	sorting nexin-3/12	--	ko04144 Endocytosis	--	--	--	6	1	1	162	18.7	1.93	-	-	-	-	-	-
Snx4	Q91YJ2	Sorting nexin-4 OS=Mus musculus OX=10090 GN=Snx4 PE=1 SV=1	1	Molecular Function:phosphatidylinositol binding (GO:0035091)	sorting nexin-4	--	ko04144 Endocytosis	--	--	--	2	1	1	450	51.7	2.71	-	-	-	-	-	-
Snx5	Q3TJN6	Sorting nexin OS=Mus musculus OX=10090 GN=Snx5 PE=2 SV=1	3	Biological Process:intracellular protein transport (GO:0006886),Biological Process:pinocytosis (GO:0006907),Molecular Function:phosphatidylinositol binding (GO:0035091)	sorting nexin-5/6/32	--	ko04144 Endocytosis	--	--	--	17	6	6	404	46.8	13.71	2	1	1	404	46.8	0
Snx9	Q3TZU7	Sorting nexin OS=Mus musculus OX=10090 GN=Snx9 PE=2 SV=1	5	Biological Process:mitotic cytokinesis (GO:0000281),Molecular Function:protein binding (GO:0005515),Biological Process:intracellular protein transport (GO:0006886),Biological Process:endocytosis (GO:0006897),Molecular Function:phosphatidylinositol binding (GO:0035091)	sorting nexin-9/18/33	--	--	--	--	--	5	1	1	595	66.5	4.59	-	-	-	-	-	-
Soat1	Q06EZ3	O-acyltransferase OS=Mus musculus OX=10090 GN=Soat1 PE=2 SV=1	1	Molecular Function:O-acyltransferase activity (GO:0008374)	sterol O-acyltransferase	2.3.1.26	ko00100 Steroid biosynthesis ko04979 Cholesterol metabolism	--	--	--	4	2	2	540	63.8	2.02	-	-	-	-	-	-
Sowahc	Q8C0J6	Ankyrin repeat domain-containing protein SOWAHC OS=Mus musculus OX=10090 GN=Sowahc PE=1 SV=2	1	Molecular Function:protein binding (GO:0005515)	--	--	--	Ankyrin repeat	T	Signal transduction mechanisms ;	8	3	3	512	54.9	7.4	-	-	-	-	-	-
Spata5	B7ZNK9	Spata5 protein OS=Mus musculus OX=10090 GN=Spata5 PE=2 SV=1	1	Molecular Function:ATP binding (GO:0005524)	AAA family ATPase	--	ko03008 Ribosome biogenesis in eukaryotes	ATP-dependent 26S proteasome regulatory subunit	O	Posttranslational modification, protein turnover, chaperones ;	3	2	1	893	97.2	4.12	-	-	-	-	-	-
Sphk2	Q3U912	Uncharacterized protein OS=Mus musculus OX=10090 GN=Sphk2 PE=2 SV=1	1	Molecular Function:kinase activity (GO:0016301)	sphingosine kinase	2.7.1.91	ko00600 Sphingolipid metabolism ko01100 Metabolic pathways ko04020 Calcium signaling pathway ko04071 Sphingolipid signaling pathway ko04072 Phospholipase D signaling pathway ko04370 VEGF signaling pathway ko04371 Apelin signaling pathway ko04666 Fc gamma R-mediated phagocytosis ko05152 Tuberculosis	Diacylglycerol kinase family enzyme	IR	Lipid transport and metabolism ; General function prediction only ;	3	1	1	617	65.6	1.79	-	-	-	-	-	-
Sqstm1	Q64337	Sequestosome-1 OS=Mus musculus OX=10090 GN=Sqstm1 PE=1 SV=1	2	Molecular Function:protein binding (GO:0005515),Molecular Function:zinc ion binding (GO:0008270)	sequestosome 1	--	ko04137 Mitophagy - animal ko04217 Necroptosis ko04218 Cellular senescence ko04380 Osteoclast differentiation ko05418 Fluid shear stress and atherosclerosis	--	--	--	14	4	4	442	48.1	13.23	-	-	-	-	-	-
Srp72	F8VQC1	Signal recognition particle subunit SRP72 OS=Mus musculus OX=10090 GN=Srp72 PE=1 SV=1	4	Molecular Function:protein binding (GO:0005515),Biological Process:SRP-dependent cotranslational protein targeting to membrane (GO:0006614),Molecular Function:7S RNA binding (GO:0008312),Cellular Component:signal recognition particle (GO:0048500)	signal recognition particle subunit SRP72	--	ko03060 Protein export	Tetratricopeptide (TPR) repeat	R	General function prediction only ;	3	1	1	671	74.6	4.97	-	-	-	-	-	-
Srsf1	H7BX95	Serine/arginine-rich-splicing factor 1 OS=Mus musculus OX=10090 GN=Srsf1 PE=1 SV=1	1	Molecular Function:nucleic acid binding (GO:0003676)	splicing factor, arginine/serine-rich 1	--	ko03040 Spliceosome ko04657 IL-17 signaling pathway ko05168 Herpes simplex infection	RNA recognition motif (RRM) domain	J	Translation, ribosomal structure and biogenesis ;	3	1	1	253	28.3	2.19	-	-	-	-	-	-
Ssb	Q3TG93	Uncharacterized protein OS=Mus musculus OX=10090 GN=Ssb PE=2 SV=1	5	Molecular Function:nucleic acid binding (GO:0003676),Molecular Function:RNA binding (GO:0003723),Cellular Component:nucleus (GO:0005634),Biological Process:RNA processing (GO:0006396),Cellular Component:intracellular ribonucleoprotein complex (GO:0030529)	lupus La protein	--	ko05322 Systemic lupus erythematosus	--	--	--	3	1	1	415	47.7	3.89	-	-	-	-	-	-
Ssbp1	Q8R2K3	Single-stranded DNA binding protein 1 OS=Mus musculus OX=10090 GN=Ssbp1 PE=1 SV=1	2	Molecular Function:single-stranded DNA binding (GO:0003697),Biological Process:DNA replication (GO:0006260)	single-strand DNA-binding protein	--	ko03030 DNA replication ko03430 Mismatch repair ko03440 Homologous recombination	Single-stranded DNA-binding protein	L	Replication, recombination and repair ;	12	1	1	148	17.1	3.93	-	-	-	-	-	-
Ssr1	A0A286YCG8	Translocon-associated protein subunit alpha OS=Mus musculus OX=10090 GN=Ssr1 PE=1 SV=1	1	Cellular Component:endoplasmic reticulum membrane (GO:0005789)	translocon-associated protein subunit alpha	--	ko04141 Protein processing in endoplasmic reticulum	--	--	--	3	1	1	318	35.5	1.73	-	-	-	-	-	-
St13	Q3U3N7	Uncharacterized protein OS=Mus musculus OX=10090 GN=St13 PE=2 SV=1	1	Molecular Function:protein binding (GO:0005515)	suppressor of tumorigenicity protein 13	--	--	Tetratricopeptide (TPR) repeat	R	General function prediction only ;	3	1	1	371	41.7	1.91	-	-	-	-	-	-
Stat3	P42227	Signal transducer and activator of transcription 3 OS=Mus musculus OX=10090 GN=Stat3 PE=1 SV=2	4	Molecular Function:DNA binding (GO:0003677),Molecular Function:signal transducer activity (GO:0004871),Cellular Component:nucleus (GO:0005634),Biological Process:signal transduction (GO:0007165)	signal transducer and activator of transcription 3	--	ko01521 EGFR tyrosine kinase inhibitor resistance ko04062 Chemokine signaling pathway ko04066 HIF-1 signaling pathway ko04068 FoxO signaling pathway ko04217 Necroptosis ko04550 Signaling pathways regulating pluripotency of stem cells ko04630 Jak-STAT signaling pathway ko04659 Th17 cell differentiation ko04917 Prolactin signaling pathway ko04920 Adipocytokine signaling pathway ko04931 Insulin resi…	--	--	--	10	5	5	770	88	7.52	-	-	-	-	-	-
Stat5b	P42232	Signal transducer and activator of transcription 5B OS=Mus musculus OX=10090 GN=Stat5b PE=1 SV=1	4	Molecular Function:DNA binding (GO:0003677),Molecular Function:signal transducer activity (GO:0004871),Cellular Component:nucleus (GO:0005634),Biological Process:signal transduction (GO:0007165)	signal transducer and activator of transcription 5B	--	ko04012 ErbB signaling pathway ko04062 Chemokine signaling pathway ko04217 Necroptosis ko04630 Jak-STAT signaling pathway ko04658 Th1 and Th2 cell differentiation ko04659 Th17 cell differentiation ko04917 Prolactin signaling pathway ko04933 AGE-RAGE signaling pathway in diabetic complications ko05161 Hepatitis B ko05162 Measles ko05166 HTLV-I infection ko05200 Pathways in cancer ko05203 Viral car…	--	--	--	2	1	1	786	89.9	2.99	-	-	-	-	-	-
Stat6	P52633	Signal transducer and transcription activator 6 OS=Mus musculus OX=10090 GN=Stat6 PE=1 SV=2	4	Molecular Function:DNA binding (GO:0003677),Molecular Function:signal transducer activity (GO:0004871),Cellular Component:nucleus (GO:0005634),Biological Process:signal transduction (GO:0007165)	signal transducer and activator of transcription 6	--	ko04217 Necroptosis ko04630 Jak-STAT signaling pathway ko04658 Th1 and Th2 cell differentiation ko04659 Th17 cell differentiation ko05161 Hepatitis B ko05200 Pathways in cancer ko05321 Inflammatory bowel disease (IBD)	--	--	--	6	4	4	837	93.4	6.69	-	-	-	-	-	-
Stk38	Q91VJ4	Serine/threonine-protein kinase 38 OS=Mus musculus OX=10090 GN=Stk38 PE=1 SV=1	4	Molecular Function:protein kinase activity (GO:0004672),Molecular Function:protein serine/threonine kinase activity (GO:0004674),Molecular Function:ATP binding (GO:0005524),Biological Process:protein phosphorylation (GO:0006468)	serine/threonine kinase 38	2.7.11.1	--	Serine/threonine protein kinase	T	Signal transduction mechanisms ;	2	1	1	465	54.1	2.86	-	-	-	-	-	-
Stk4	Q9JI11	Serine/threonine-protein kinase 4 OS=Mus musculus OX=10090 GN=Stk4 PE=1 SV=1	5	Molecular Function:protein kinase activity (GO:0004672),Molecular Function:protein serine/threonine kinase activity (GO:0004674),Molecular Function:ATP binding (GO:0005524),Biological Process:protein phosphorylation (GO:0006468),Biological Process:signal transduction (GO:0007165)	serine/threonine kinase 4	--	ko04010 MAPK signaling pathway ko04014 Ras signaling pathway ko04068 FoxO signaling pathway ko05200 Pathways in cancer ko05223 Non-small cell lung cancer	Serine/threonine protein kinase	T	Signal transduction mechanisms ;	8	3	3	487	55.5	8.23	-	-	-	-	-	-
Stoml3	B2RS16	Stomatin (Epb7.2)-like 3 OS=Mus musculus OX=10090 GN=Stoml3 PE=2 SV=1	1	Cellular Component:membrane (GO:0016020)	erythrocyte band 7 integral membrane protein	--	--	Regulator of protease activity HflC, stomatin/prohibitin superfamily	O	Posttranslational modification, protein turnover, chaperones ;	2	1	1	287	31.6	1.66	-	-	-	-	-	-
Strap	B2RUC7	Serine/threonine kinase receptor associated protein OS=Mus musculus OX=10090 GN=Strap PE=1 SV=1	1	Molecular Function:protein binding (GO:0005515)	serine-threonine kinase receptor-associated protein	--	ko03013 RNA transport	Predicted NTPase, NACHT family domain	T	Signal transduction mechanisms ;	3	1	1	350	38.4	1.85	-	-	-	-	-	-
Strip2	B2RW20	Family with sequence similarity 40, member B OS=Mus musculus OX=10090 GN=Strip2 PE=2 SV=1	--	--	--	--	--	--	--	--	1	1	1	844	96.2	1.69	-	-	-	-	-	-
Stx12	Q3TDG9	Uncharacterized protein OS=Mus musculus OX=10090 GN=Stx12 PE=2 SV=1	2	Molecular Function:protein binding (GO:0005515),Cellular Component:membrane (GO:0016020)	syntaxin 12/13	--	ko04145 Phagosome	--	--	--	5	1	1	274	31.2	2.23	-	-	-	-	-	-
Stx8	O88983	Syntaxin-8 OS=Mus musculus OX=10090 GN=Stx8 PE=1 SV=1	1	Molecular Function:protein binding (GO:0005515)	syntaxin 8	--	ko04130 SNARE interactions in vesicular transport	--	--	--	11	2	2	236	26.9	4.76	-	-	-	-	-	-
Sucla2	Q3U6C7	Succinate-CoA ligase subunit beta (Fragment) OS=Mus musculus OX=10090 GN=Sucla2 PE=2 SV=1	4	Molecular Function:catalytic activity (GO:0003824),Molecular Function:ATP binding (GO:0005524),Biological Process:metabolic process (GO:0008152),Molecular Function:metal ion binding (GO:0046872)	--	--	ko00020 Citrate cycle (TCA cycle) ko00640 Propanoate metabolism ko01100 Metabolic pathways ko01200 Carbon metabolism	Succinyl-CoA synthetase, beta subunit	C	Energy production and conversion ;	1	1	1	470	50.6	2.27	-	-	-	-	-	-
Tagln2	Q9WVA4	Transgelin-2 OS=Mus musculus OX=10090 GN=Tagln2 PE=1 SV=4	1	Molecular Function:protein binding (GO:0005515)	transgelin	--	--	--	--	--	8	1	1	199	22.4	2.88	-	-	-	-	-	-
Tap1	A0A068BER1	Transporter 1 ATP-binding cassette sub-family B OS=Mus musculus OX=10090 GN=Tap1 PE=2 SV=1	11	Molecular Function:ATP binding (GO:0005524),Biological Process:transport (GO:0006810),Molecular Function:peptide-transporting ATPase activity (GO:0015440),Cellular Component:integral component of membrane (GO:0016021),Molecular Function:ATPase activity (GO:0016887),Biological Process:antigen processing and presentation of endogenous peptide antigen via MHC class I (GO:0019885),Cellular Component:…	ATP-binding cassette, subfamily B (MDR/TAP), member 2	--	ko02010 ABC transporters ko04145 Phagosome ko04612 Antigen processing and presentation ko05168 Herpes simplex infection ko05340 Primary immunodeficiency	ABC-type multidrug transport system, ATPase and permease component	V	Defense mechanisms ;	5	2	2	724	79	8	-	-	-	-	-	-
Tap2	A0A068BGU5	Transporter 2 ATP-binding cassette sub-family B OS=Mus musculus OX=10090 GN=Tap2 PE=2 SV=1	10	Molecular Function:ATP binding (GO:0005524),Biological Process:transport (GO:0006810),Molecular Function:peptide-transporting ATPase activity (GO:0015440),Cellular Component:integral component of membrane (GO:0016021),Molecular Function:ATPase activity (GO:0016887),Biological Process:antigen processing and presentation of endogenous peptide antigen via MHC class I (GO:0019885),Cellular Component:…	ATP-binding cassette, subfamily B (MDR/TAP), member 3	--	ko02010 ABC transporters ko04145 Phagosome ko04612 Antigen processing and presentation ko05168 Herpes simplex infection ko05340 Primary immunodeficiency	ABC-type multidrug transport system, ATPase and permease component	V	Defense mechanisms ;	2	1	1	703	77.4	3.78	-	-	-	-	-	-
Tbc1d15	Q4TVN0	TBC1 domain family member 15 OS=Mus musculus OX=10090 GN=Tbc1d15 PE=2 SV=1	--	--	TBC1 domain family member 15	--	ko04137 Mitophagy - animal	--	--	--	3	2	2	671	76.4	4.75	-	-	-	-	-	-
Tbc1d2b	Q3U0J8	TBC1 domain family member 2B OS=Mus musculus OX=10090 GN=Tbc1d2b PE=1 SV=2	--	--	TBC1 domain family member 2B	--	--	--	--	--	3	3	3	965	109.9	4.64	-	-	-	-	-	-
Tbc1d8b	A3KGB4	TBC1 domain family member 8B OS=Mus musculus OX=10090 GN=Tbc1d8b PE=1 SV=1	1	Molecular Function:calcium ion binding (GO:0005509)	TBC1 domain family member 8/9	--	--	--	--	--	1	1	1	1114	127.8	1.74	-	-	-	-	-	-
Tbc1d9b	Q5SVR0	TBC1 domain family member 9B OS=Mus musculus OX=10090 GN=Tbc1d9b PE=1 SV=1	1	Molecular Function:calcium ion binding (GO:0005509)	TBC1 domain family member 8/9	--	--	--	--	--	1	1	1	1263	141.7	2.39	-	-	-	-	-	-
Tbck	E9Q1W7	TBC domain-containing protein kinase-like protein OS=Mus musculus OX=10090 GN=Tbck PE=1 SV=1	3	Molecular Function:protein kinase activity (GO:0004672),Molecular Function:ATP binding (GO:0005524),Biological Process:protein phosphorylation (GO:0006468)	TBC domain-containing protein kinase-like protein	--	--	Serine/threonine protein kinase	T	Signal transduction mechanisms ;	2	1	1	893	100.6	2.3	-	-	-	-	-	-
Tbxas1	P36423	Thromboxane-A synthase OS=Mus musculus OX=10090 GN=Tbxas1 PE=1 SV=2	3	Molecular Function:iron ion binding (GO:0005506),Molecular Function:heme binding (GO:0020037),Biological Process:oxidation-reduction process (GO:0055114)	thromboxane-A synthase	5.3.99.5	ko00590 Arachidonic acid metabolism ko01100 Metabolic pathways ko04611 Platelet activation	Cytochrome P450	QV	Secondary metabolites biosynthesis, transport and catabolism ; Defense mechanisms ;	7	3	3	533	60.4	7.93	-	-	-	-	-	-
Tcerg1	Q8CGF7	Transcription elongation regulator 1 OS=Mus musculus OX=10090 GN=Tcerg1 PE=1 SV=2	1	Molecular Function:protein binding (GO:0005515)	transcription elongation regulator 1	--	ko03040 Spliceosome	Endonuclease, Uma2 family (restriction endonuclease fold)	R	General function prediction only ;	1	1	1	1100	123.7	2.01	-	-	-	-	-	-
Tcirg1	Q91W06	V-type proton ATPase subunit a OS=Mus musculus OX=10090 GN=Tcirg1 PE=2 SV=1	2	Molecular Function:hydrogen ion transmembrane transporter activity (GO:0015078),Biological Process:ATP hydrolysis coupled proton transport (GO:0015991)	V-type H+-transporting ATPase subunit a	--	ko00190 Oxidative phosphorylation ko01100 Metabolic pathways ko04142 Lysosome ko04145 Phagosome ko04721 Synaptic vesicle cycle ko04966 Collecting duct acid secretion ko05152 Tuberculosis ko05165 Human papillomavirus infection ko05323 Rheumatoid arthritis	Archaeal/vacuolar-type H+-ATPase subunit I/STV1	C	Energy production and conversion ;	2	2	2	834	93.4	3.91	-	-	-	-	-	-
Tfrc	Q542D9	Transferrin receptor, isoform CRA_a OS=Mus musculus OX=10090 GN=Tfrc PE=1 SV=1	5	Molecular Function:transferrin receptor activity (GO:0004998),Cellular Component:plasma membrane (GO:0005886),Biological Process:cellular iron ion homeostasis (GO:0006879),Biological Process:receptor-mediated endocytosis (GO:0006898),Biological Process:transferrin transport (GO:0033572)	transferrin receptor	--	ko04066 HIF-1 signaling pathway ko04144 Endocytosis ko04145 Phagosome ko04216 Ferroptosis ko04640 Hematopoietic cell lineage	Zn-dependent amino- or carboxypeptidase, M28 family	O	Posttranslational modification, protein turnover, chaperones ;	2	1	1	763	85.7	2.38	-	-	-	-	-	-
Tgfbrap1	Q3UR70	Transforming growth factor-beta receptor-associated protein 1 OS=Mus musculus OX=10090 GN=Tgfbrap1 PE=1 SV=1	2	Biological Process:intracellular protein transport (GO:0006886),Biological Process:vesicle-mediated transport (GO:0016192)	vacuolar protein sorting-associated protein 3	--	0	--	--	--	2	1	1	860	97.2	2.79	-	-	-	-	-	-
Themis2	Q91YX0	Protein THEMIS2 OS=Mus musculus OX=10090 GN=Themis2 PE=1 SV=2	--	--	--	--	--	--	--	--	10	6	6	663	74.3	15.06	2	1	1	663	74.3	0
Timm50	Q9D880	Mitochondrial import inner membrane translocase subunit TIM50 OS=Mus musculus OX=10090 GN=Timm50 PE=1 SV=1	3	Cellular Component:mitochondrial inner membrane (GO:0005743),Cellular Component:mitochondrial inner membrane presequence translocase complex (GO:0005744),Biological Process:protein transport (GO:0015031)	mitochondrial import inner membrane translocase subunit TIM50	--	--	--	--	--	5	1	1	353	39.8	1.67	-	-	-	-	-	-
Tkt	P40142	Transketolase OS=Mus musculus OX=10090 GN=Tkt PE=1 SV=1	--	--	transketolase	2.2.1.1	ko00030 Pentose phosphate pathway ko01100 Metabolic pathways ko01200 Carbon metabolism ko01230 Biosynthesis of amino acids	Transketolase	G	Carbohydrate transport and metabolism ;	5	3	3	623	67.6	4.89	-	-	-	-	-	-
Tlr2	G3X8Y8	Toll-like receptor 2 OS=Mus musculus OX=10090 GN=Tlr2 PE=1 SV=1	10	Biological Process:response to molecule of bacterial origin (GO:0002237),Biological Process:MyD88-dependent toll-like receptor signaling pathway (GO:0002755),Molecular Function:protein binding (GO:0005515),Biological Process:inflammatory response (GO:0006954),Biological Process:signal transduction (GO:0007165),Cellular Component:integral component of membrane (GO:0016021),Biological Process:toll-…	toll-like receptor 2	--	ko04145 Phagosome ko04151 PI3K-Akt signaling pathway ko04620 Toll-like receptor signaling pathway ko05134 Legionellosis ko05140 Leishmaniasis ko05142 Chagas disease (American trypanosomiasis) ko05144 Malaria ko05145 Toxoplasmosis ko05146 Amoebiasis ko05152 Tuberculosis ko05161 Hepatitis B ko05162 Measles ko05168 Herpes simplex infection ko05205 Proteoglycans in cancer ko05321 Inflammatory bowel d…	Leucine-rich repeat (LRR) protein	K	Transcription ;	4	2	2	784	89.4	5.21	-	-	-	-	-	-
Tmem173	Q3TBT3	Stimulator of interferon genes protein OS=Mus musculus OX=10090 GN=Tmem173 PE=1 SV=2	2	Biological Process:activation of innate immune response (GO:0002218),Biological Process:positive regulation of type I interferon production (GO:0032481)	transmembrane protein 173	--	ko04621 NOD-like receptor signaling pathway ko04622 RIG-I-like receptor signaling pathway ko04623 Cytosolic DNA-sensing pathway	--	--	--	2	1	1	378	42.8	1.68	-	-	-	-	-	-
Tnfaip2	D3Z4L9	Tumor necrosis factor alpha-induced protein 2 OS=Mus musculus OX=10090 GN=Tnfaip2 PE=1 SV=2	2	Cellular Component:exocyst (GO:0000145),Biological Process:exocytosis (GO:0006887)	tumor necrosis factor alpha-induced protein 2	--	--	--	--	--	2	1	1	708	79.9	2.77	-	-	-	-	-	-
Top1	Q04750	DNA topoisomerase 1 OS=Mus musculus OX=10090 GN=Top1 PE=1 SV=2	4	Molecular Function:DNA binding (GO:0003677),Molecular Function:DNA topoisomerase type I activity (GO:0003917),Cellular Component:chromosome (GO:0005694),Biological Process:DNA topological change (GO:0006265)	DNA topoisomerase I	5.99.1.2	--	DNA topoisomerase IB	L	Replication, recombination and repair ;	1	1	1	767	90.8	1.74	-	-	-	-	-	-
Tor4a	Q8BH02	Torsin-4A OS=Mus musculus OX=10090 GN=Tor4a PE=2 SV=1	1	Molecular Function:ATP binding (GO:0005524)	--	--	--	--	--	--	3	1	1	426	47.6	2.33	-	-	-	-	-	-
Tpd52	F8WHQ1	Tumor protein D52 OS=Mus musculus OX=10090 GN=Tpd52 PE=1 SV=1	--	--	--	--	--	--	--	--	4	1	1	247	26.9	2.06	-	-	-	-	-	-
Tpp1	O89023	Tripeptidyl-peptidase 1 OS=Mus musculus OX=10090 GN=Tpp1 PE=1 SV=2	2	Biological Process:proteolysis (GO:0006508),Molecular Function:serine-type peptidase activity (GO:0008236)	tripeptidyl-peptidase I	3.4.14.9	ko04142 Lysosome	Serine protease, subtilase family	O	Posttranslational modification, protein turnover, chaperones ;	2	1	1	562	61.3	1.72	-	-	-	-	-	-
Tpp2	Q64514	Tripeptidyl-peptidase 2 OS=Mus musculus OX=10090 GN=Tpp2 PE=1 SV=3	2	Molecular Function:serine-type endopeptidase activity (GO:0004252),Biological Process:proteolysis (GO:0006508)	tripeptidyl-peptidase II	3.4.14.10	--	Serine protease, subtilisin family	O	Posttranslational modification, protein turnover, chaperones ;	1	1	1	1262	139.8	1.7	-	-	-	-	-	-
Trabd	Q99JY4	TraB domain-containing protein OS=Mus musculus OX=10090 GN=Trabd PE=1 SV=1	--	--	--	--	--	Pheromone shutdown protein TraB, contains GTxH motif (function unknown)	S	Function unknown ;	6	2	2	376	42.2	1.81	-	-	-	-	-	-
Tradd	B2RRZ7	TNFRSF1A-associated via death domain OS=Mus musculus OX=10090 GN=Tradd PE=1 SV=1	4	Molecular Function:signal transducer activity (GO:0004871),Molecular Function:protein binding (GO:0005515),Biological Process:signal transduction (GO:0007165),Biological Process:positive regulation of I-kappaB kinase/NF-kappaB signaling (GO:0043123)	tumor necrosis factor receptor type 1-associated DEATH domain protein	--	ko04010 MAPK signaling pathway ko04064 NF-kappa B signaling pathway ko04071 Sphingolipid signaling pathway ko04210 Apoptosis ko04217 Necroptosis ko04622 RIG-I-like receptor signaling pathway ko04657 IL-17 signaling pathway ko04668 TNF signaling pathway ko04920 Adipocytokine signaling pathway ko05152 Tuberculosis ko05160 Hepatitis C ko05165 Human papillomavirus infection ko05167 Kaposi's sarcoma-a…	--	--	--	9	2	2	310	34.6	6.26	-	-	-	-	-	-
Traf1	P39428	TNF receptor-associated factor 1 OS=Mus musculus OX=10090 GN=Traf1 PE=1 SV=2	4	Molecular Function:protein binding (GO:0005515),Biological Process:signal transduction (GO:0007165),Biological Process:regulation of apoptotic process (GO:0042981),Biological Process:positive regulation of NF-kappaB transcription factor activity (GO:0051092)	TNF receptor-associated factor 1	--	ko04064 NF-kappa B signaling pathway ko04210 Apoptosis ko04668 TNF signaling pathway ko05168 Herpes simplex infection ko05169 Epstein-Barr virus infection ko05200 Pathways in cancer ko05202 Transcriptional misregulation in cancer ko05203 Viral carcinogenesis ko05222 Small cell lung cancer	--	--	--	3	1	1	409	45.4	3.11	-	-	-	-	-	-
Trafd1	Q3UDK1	TRAF-type zinc finger domain-containing protein 1 OS=Mus musculus OX=10090 GN=Trafd1 PE=1 SV=1	1	Molecular Function:zinc ion binding (GO:0008270)	--	--	--	--	--	--	7	3	3	580	64.2	7.9	-	-	-	-	-	-
Trappc2l	Q9JME7	Trafficking protein particle complex subunit 2-like protein OS=Mus musculus OX=10090 GN=Trappc2l PE=1 SV=1	2	Cellular Component:intracellular (GO:0005622),Biological Process:ER to Golgi vesicle-mediated transport (GO:0006888)	trafficking protein particle complex subunit 2	--	--	--	--	--	9	1	1	139	16	2.38	-	-	-	-	-	-
Trappc5	Q9CQA1	Trafficking protein particle complex subunit 5 OS=Mus musculus OX=10090 GN=Trappc5 PE=1 SV=1	2	Cellular Component:TRAPP complex (GO:0030008),Biological Process:Golgi vesicle transport (GO:0048193)	trafficking protein particle complex subunit 5	--	--	--	--	--	5	1	1	188	20.8	2.39	-	-	-	-	-	-
Trappc8	E9PWG2	Trafficking protein particle complex 8 OS=Mus musculus OX=10090 GN=Trappc8 PE=1 SV=1	--	--	trafficking protein particle complex subunit 8	--	--	--	--	--	1	1	1	1437	160.8	2.73	-	-	-	-	-	-
Trim21	Q62191	E3 ubiquitin-protein ligase TRIM21 OS=Mus musculus OX=10090 GN=Trim21 PE=1 SV=1	4	Molecular Function:protein binding (GO:0005515),Cellular Component:intracellular (GO:0005622),Molecular Function:zinc ion binding (GO:0008270),Molecular Function:metal ion binding (GO:0046872)	tripartite motif-containing protein 21	2.3.2.27	ko05322 Systemic lupus erythematosus	--	--	--	5	2	2	470	54.1	3.57	2	1	1	470	54.1	0
Trim28	Q5EBP9	Tripartite motif-containing 28 OS=Mus musculus OX=10090 GN=Trim28 PE=2 SV=1	3	Molecular Function:protein binding (GO:0005515),Cellular Component:intracellular (GO:0005622),Molecular Function:zinc ion binding (GO:0008270)	tripartite motif-containing protein 28	2.3.2.27	--	--	--	--	4	2	2	834	88.8	6.43	-	-	-	-	-	-
Trio	Q0KL02	Triple functional domain protein OS=Mus musculus OX=10090 GN=Trio PE=1 SV=3	8	Molecular Function:protein kinase activity (GO:0004672),Molecular Function:protein serine/threonine kinase activity (GO:0004674),Molecular Function:guanyl-nucleotide exchange factor activity (GO:0005085),Molecular Function:Rho guanyl-nucleotide exchange factor activity (GO:0005089),Molecular Function:protein binding (GO:0005515),Molecular Function:ATP binding (GO:0005524),Biological Process:prote…	triple functional domain protein	2.7.11.1	--	GAF domain	T	Signal transduction mechanisms ;	1	1	1	3102	347.6	2.71	-	-	-	-	-	-
Trip12	G5E870	E3 ubiquitin-protein ligase TRIP12 OS=Mus musculus OX=10090 GN=Trip12 PE=1 SV=1	2	Molecular Function:ubiquitin-protein transferase activity (GO:0004842),Molecular Function:zinc ion binding (GO:0008270)	E3 ubiquitin-protein ligase TRIP12	2.3.2.26	ko04120 Ubiquitin mediated proteolysis	--	--	--	1	2	2	2025	224	4.74	-	-	-	-	-	-
Tsg101	Q3UK08	Uncharacterized protein OS=Mus musculus OX=10090 GN=Tsg101 PE=2 SV=1	2	Biological Process:cellular protein modification process (GO:0006464),Biological Process:protein transport (GO:0015031)	ESCRT-I complex subunit TSG101	--	ko04144 Endocytosis	--	--	--	3	1	1	391	44	3.08	-	-	-	-	-	-
Ttc25	Q9D4B2	Tetratricopeptide repeat protein 25 OS=Mus musculus OX=10090 GN=Ttc25 PE=1 SV=3	1	Molecular Function:protein binding (GO:0005515)	--	--	--	Flagellar biosynthesis GTPase FlhF	N	Cell motility ;	2	1	1	624	71.5	2.01	-	-	-	-	-	-
Tuba1a	P68369	Tubulin alpha-1A chain OS=Mus musculus OX=10090 GN=Tuba1a PE=1 SV=1	5	Molecular Function:GTPase activity (GO:0003924),Molecular Function:structural constituent of cytoskeleton (GO:0005200),Molecular Function:GTP binding (GO:0005525),Cellular Component:microtubule (GO:0005874),Biological Process:microtubule-based process (GO:0007017)	tubulin alpha	--	ko04145 Phagosome ko04210 Apoptosis ko04530 Tight junction ko04540 Gap junction	--	--	--	49	16	5	451	50.1	97.29	-	-	-	-	-	-
Tuba4a	A0A0A0MQA5	Tubulin alpha chain (Fragment) OS=Mus musculus OX=10090 GN=Tuba4a PE=1 SV=1	5	Molecular Function:GTPase activity (GO:0003924),Molecular Function:structural constituent of cytoskeleton (GO:0005200),Molecular Function:GTP binding (GO:0005525),Cellular Component:microtubule (GO:0005874),Biological Process:microtubule-based process (GO:0007017)	tubulin alpha	--	ko04145 Phagosome ko04210 Apoptosis ko04530 Tight junction ko04540 Gap junction	--	--	--	43	15	4	477	52.9	96.54	-	-	-	-	-	-
Tubb2a	Q7TMM9	Tubulin beta-2A chain OS=Mus musculus OX=10090 GN=Tubb2a PE=1 SV=1	5	Molecular Function:GTPase activity (GO:0003924),Molecular Function:structural constituent of cytoskeleton (GO:0005200),Molecular Function:GTP binding (GO:0005525),Cellular Component:microtubule (GO:0005874),Biological Process:microtubule-based process (GO:0007017)	tubulin beta	--	ko04145 Phagosome ko04540 Gap junction	--	--	--	43	16	2	445	49.9	67.48	-	-	-	-	-	-
Tubb4b	P68372	Tubulin beta-4B chain OS=Mus musculus OX=10090 GN=Tubb4b PE=1 SV=1	5	Molecular Function:GTPase activity (GO:0003924),Molecular Function:structural constituent of cytoskeleton (GO:0005200),Molecular Function:GTP binding (GO:0005525),Cellular Component:microtubule (GO:0005874),Biological Process:microtubule-based process (GO:0007017)	tubulin beta	--	ko04145 Phagosome ko04540 Gap junction	--	--	--	52	18	2	445	49.8	74.06	-	-	-	-	-	-
Tubb6	Q3UMM1	Tubulin beta chain OS=Mus musculus OX=10090 GN=Tubb6 PE=1 SV=1	5	Molecular Function:GTPase activity (GO:0003924),Molecular Function:structural constituent of cytoskeleton (GO:0005200),Molecular Function:GTP binding (GO:0005525),Cellular Component:microtubule (GO:0005874),Biological Process:microtubule-based process (GO:0007017)	tubulin beta	--	ko04145 Phagosome ko04540 Gap junction	--	--	--	17	8	2	447	50.1	26.19	-	-	-	-	-	-
Tubgcp5	Q8BKN5	Gamma-tubulin complex component 5 OS=Mus musculus OX=10090 GN=Tubgcp5 PE=2 SV=2	5	Biological Process:microtubule cytoskeleton organization (GO:0000226),Cellular Component:spindle pole (GO:0000922),Cellular Component:microtubule organizing center (GO:0005815),Biological Process:microtubule nucleation (GO:0007020),Molecular Function:gamma-tubulin binding (GO:0043015)	gamma-tubulin complex component 5	--	--	--	--	--	2	1	1	1024	117.9	2.05	-	-	-	-	-	-
Txnip	Q91X82	Txnip protein OS=Mus musculus OX=10090 GN=Txnip PE=2 SV=1	--	--	thioredoxin-interacting protein	--	ko04621 NOD-like receptor signaling pathway	--	--	--	3	1	1	400	44.7	2.36	-	-	-	-	-	-
U2af1	G3UW94	MCG14259, isoform CRA_b OS=Mus musculus OX=10090 GN=U2af1 PE=1 SV=1	4	Molecular Function:nucleic acid binding (GO:0003676),Molecular Function:RNA binding (GO:0003723),Molecular Function:metal ion binding (GO:0046872),Cellular Component:U2AF (GO:0089701)	splicing factor U2AF 35 kDa subunit	--	ko03040 Spliceosome	--	--	--	8	1	1	239	27.8	3.51	-	-	-	-	-	-
U2af2	P26369	Splicing factor U2AF 65 kDa subunit OS=Mus musculus OX=10090 GN=U2af2 PE=1 SV=3	1	Molecular Function:nucleic acid binding (GO:0003676)	splicing factor U2AF 65 kDa subunit	--	ko03040 Spliceosome	RNA recognition motif (RRM) domain	J	Translation, ribosomal structure and biogenesis ;	10	4	4	475	53.5	11.28	-	-	-	-	-	-
Uap1l1	Q8BVK3	Uncharacterized protein (Fragment) OS=Mus musculus OX=10090 GN=Uap1l1 PE=2 SV=1	2	Biological Process:metabolic process (GO:0008152),Molecular Function:uridylyltransferase activity (GO:0070569)	--	--	ko00520 Amino sugar and nucleotide sugar metabolism ko01100 Metabolic pathways	UDP-N-acetylglucosamine pyrophosphorylase	G	Carbohydrate transport and metabolism ;	5	3	3	510	56.8	2.35	-	-	-	-	-	-
Uba1	A0A1S6GWH5	Uncharacterized protein OS=Mus musculus OX=10090 GN=Uba1 PE=2 SV=1	2	Biological Process:cellular protein modification process (GO:0006464),Molecular Function:small protein activating enzyme activity (GO:0008641)	ubiquitin-activating enzyme E1	6.2.1.45	ko04120 Ubiquitin mediated proteolysis ko05012 Parkinson's disease	Ubiquitin	O	Posttranslational modification, protein turnover, chaperones ;	14	11	11	1118	124.2	30.06	-	-	-	-	-	-
Ubap2l	Q80X50	Ubiquitin-associated protein 2-like OS=Mus musculus OX=10090 GN=Ubap2l PE=1 SV=1	--	--	--	--	--	--	--	--	2	1	1	1107	116.7	2.33	-	-	-	-	-	-
Ubr4	A2AN08	E3 ubiquitin-protein ligase UBR4 OS=Mus musculus OX=10090 GN=Ubr4 PE=1 SV=1	1	Molecular Function:zinc ion binding (GO:0008270)	E3 ubiquitin-protein ligase UBR4	2.3.2.27	ko05165 Human papillomavirus infection ko05203 Viral carcinogenesis	--	--	--	2	11	11	5180	571.9	26.72	-	-	-	-	-	-
Unc119	B1AQD9	Protein unc-119 homolog A OS=Mus musculus OX=10090 GN=Unc119 PE=1 SV=1	1	Biological Process:visual perception (GO:0007601)	--	--	--	--	--	--	3	1	1	262	29.2	2.15	-	-	-	-	-	-
Unc45a	Q99KD5	Protein unc-45 homolog A OS=Mus musculus OX=10090 GN=Unc45a PE=1 SV=2	1	Molecular Function:protein binding (GO:0005515)	protein unc-45	--	--	Tetratricopeptide (TPR) repeat	R	General function prediction only ;	1	1	1	944	103.4	2.17	-	-	-	-	-	-
Upf2	A2AT37	UPF2 regulator of nonsense transcripts homolog (Yeast) OS=Mus musculus OX=10090 GN=Upf2 PE=1 SV=1	2	Molecular Function:RNA binding (GO:0003723),Molecular Function:protein binding (GO:0005515)	regulator of nonsense transcripts 2	--	ko03013 RNA transport ko03015 mRNA surveillance pathway	--	--	--	1	1	1	1269	147.5	1.92	-	-	-	-	-	-
Uqcr10	Q8R1I1	Cytochrome b-c1 complex subunit 9 OS=Mus musculus OX=10090 GN=Uqcr10 PE=1 SV=1	2	Cellular Component:mitochondrial inner membrane (GO:0005743),Cellular Component:mitochondrial respiratory chain complex III (GO:0005750)	ubiquinol-cytochrome c reductase subunit 9	--	ko00190 Oxidative phosphorylation ko01100 Metabolic pathways ko04260 Cardiac muscle contraction ko04932 Non-alcoholic fatty liver disease (NAFLD) ko05010 Alzheimer's disease ko05012 Parkinson's disease ko05016 Huntington's disease	--	--	--	11	1	1	64	7.4	1.74	-	-	-	-	-	-
Uqcrq	Q9CQ69	Cytochrome b-c1 complex subunit 8 OS=Mus musculus OX=10090 GN=Uqcrq PE=1 SV=3	1	Molecular Function:ubiquinol-cytochrome-c reductase activity (GO:0008121)	ubiquinol-cytochrome c reductase subunit 8	--	ko00190 Oxidative phosphorylation ko01100 Metabolic pathways ko04260 Cardiac muscle contraction ko04932 Non-alcoholic fatty liver disease (NAFLD) ko05010 Alzheimer's disease ko05012 Parkinson's disease ko05016 Huntington's disease	--	--	--	24	2	2	82	9.8	3.25	-	-	-	-	-	-
Uso1	Q9Z1Z0	General vesicular transport factor p115 OS=Mus musculus OX=10090 GN=Uso1 PE=1 SV=2	7	Cellular Component:Golgi membrane (GO:0000139),Molecular Function:protein binding (GO:0005515),Cellular Component:cytoplasm (GO:0005737),Biological Process:intracellular protein transport (GO:0006886),Molecular Function:protein transporter activity (GO:0008565),Cellular Component:membrane (GO:0016020),Biological Process:vesicle fusion with Golgi apparatus (GO:0048280)	--	--	--	--	--	--	5	4	4	959	106.9	8.59	-	-	-	-	-	-
Usp14	Q9JMA1	Ubiquitin carboxyl-terminal hydrolase 14 OS=Mus musculus OX=10090 GN=Usp14 PE=1 SV=3	3	Molecular Function:protein binding (GO:0005515),Biological Process:protein deubiquitination (GO:0016579),Molecular Function:thiol-dependent ubiquitinyl hydrolase activity (GO:0036459)	ubiquitin carboxyl-terminal hydrolase 14	3.4.19.12	--	--	--	--	2	1	1	493	56	2.55	-	-	-	-	-	-
Usp7	E9PXY8	Ubiquitin carboxyl-terminal hydrolase 7 OS=Mus musculus OX=10090 GN=Usp7 PE=1 SV=1	3	Molecular Function:protein binding (GO:0005515),Biological Process:protein deubiquitination (GO:0016579),Molecular Function:thiol-dependent ubiquitinyl hydrolase activity (GO:0036459)	ubiquitin carboxyl-terminal hydrolase 7	3.4.19.12	ko04068 FoxO signaling pathway ko05168 Herpes simplex infection ko05169 Epstein-Barr virus infection ko05203 Viral carcinogenesis	Ubiquitin C-terminal hydrolase	O	Posttranslational modification, protein turnover, chaperones ;	1	1	1	1143	132.8	2.7	-	-	-	-	-	-
Usp9x	P70398	Probable ubiquitin carboxyl-terminal hydrolase FAF-X OS=Mus musculus OX=10090 GN=Usp9x PE=1 SV=2	2	Biological Process:protein deubiquitination (GO:0016579),Molecular Function:thiol-dependent ubiquitinyl hydrolase activity (GO:0036459)	ubiquitin carboxyl-terminal hydrolase 9/24	3.4.19.12	--	--	--	--	3	7	7	2559	290.5	7.85	-	-	-	-	-	-
Uvrag	Q8BXW8	Uncharacterized protein OS=Mus musculus OX=10090 GN=Uvrag PE=2 SV=1	1	Biological Process:positive regulation of autophagy (GO:0010508)	UV radiation resistance-associated gene protein	--	ko04140 Autophagy - animal	--	--	--	3	2	2	698	77.4	2.35	-	-	-	-	-	-
Vac14	Q80WQ2	Protein VAC14 homolog OS=Mus musculus OX=10090 GN=Vac14 PE=1 SV=1	2	Biological Process:regulation of lipid kinase activity (GO:0043550),Cellular Component:PAS complex (GO:0070772)	vacuole morphology and inheritance protein 14	--	ko05166 HTLV-I infection ko05203 Viral carcinogenesis	--	--	--	6	4	4	782	88	8.04	-	-	-	-	-	-
Vapa	Q9WV55	Vesicle-associated membrane protein-associated protein A OS=Mus musculus OX=10090 GN=Vapa PE=1 SV=2	3	Cellular Component:endoplasmic reticulum membrane (GO:0005789),Molecular Function:FFAT motif binding (GO:0033149),Biological Process:protein localization to endoplasmic reticulum (GO:0070972)	vesicle-associated membrane protein-associated protein A	--	ko04979 Cholesterol metabolism	--	--	--	6	1	1	249	27.8	7.94	-	-	-	-	-	-
Vars	G3UY93	Valine--tRNA ligase (Fragment) OS=Mus musculus OX=10090 GN=Vars PE=1 SV=1	6	Molecular Function:nucleotide binding (GO:0000166),Molecular Function:aminoacyl-tRNA ligase activity (GO:0004812),Molecular Function:valine-tRNA ligase activity (GO:0004832),Molecular Function:ATP binding (GO:0005524),Biological Process:tRNA aminoacylation for protein translation (GO:0006418),Biological Process:valyl-tRNA aminoacylation (GO:0006438)	valyl-tRNA synthetase	6.1.1.9	ko00970 Aminoacyl-tRNA biosynthesis	Tfp pilus assembly protein FimV	NW	Cell motility ; Extracellular structures ;	2	2	2	1278	141.3	2.12	-	-	-	-	-	-
Vat1	Q3TXD3	Uncharacterized protein OS=Mus musculus OX=10090 GN=Vat1 PE=2 SV=1	2	Molecular Function:oxidoreductase activity (GO:0016491),Biological Process:oxidation-reduction process (GO:0055114)	--	--	--	NADPH:quinone reductase or related Zn-dependent oxidoreductase	CR	Energy production and conversion ; General function prediction only ;	10	3	3	406	43.1	8.21	-	-	-	-	-	-
Vcpip1	Q80T83	MKIAA1850 protein (Fragment) OS=Mus musculus OX=10090 GN=Vcpip1 PE=2 SV=1	--	--	deubiquitinating protein VCIP135	3.4.19.12	--	--	--	--	1	1	1	1245	137.2	1.69	-	-	-	-	-	-
Vdac2	Q60930	Voltage-dependent anion-selective channel protein 2 OS=Mus musculus OX=10090 GN=Vdac2 PE=1 SV=2	5	Cellular Component:mitochondrial outer membrane (GO:0005741),Biological Process:anion transport (GO:0006820),Molecular Function:voltage-gated anion channel activity (GO:0008308),Biological Process:regulation of anion transport (GO:0044070),Biological Process:transmembrane transport (GO:0055085)	voltage-dependent anion channel protein 2	--	ko04020 Calcium signaling pathway ko04022 cGMP-PKG signaling pathway ko04216 Ferroptosis ko04217 Necroptosis ko04218 Cellular senescence ko04621 NOD-like receptor signaling pathway ko04979 Cholesterol metabolism ko05012 Parkinson's disease ko05016 Huntington's disease ko05166 HTLV-I infection	--	--	--	17	4	4	295	31.7	10.07	-	-	-	-	-	-
Vdac3	J3QMG3	Voltage-dependent anion-selective channel protein 3 OS=Mus musculus OX=10090 GN=Vdac3 PE=1 SV=1	7	Cellular Component:mitochondrion (GO:0005739),Cellular Component:mitochondrial outer membrane (GO:0005741),Biological Process:anion transport (GO:0006820),Molecular Function:voltage-gated anion channel activity (GO:0008308),Biological Process:regulation of anion transport (GO:0044070),Biological Process:transmembrane transport (GO:0055085),Biological Process:regulation of cilium assembly (GO:1902…	voltage-dependent anion channel protein 3	--	ko04020 Calcium signaling pathway ko04022 cGMP-PKG signaling pathway ko04216 Ferroptosis ko04217 Necroptosis ko04218 Cellular senescence ko04621 NOD-like receptor signaling pathway ko04979 Cholesterol metabolism ko05012 Parkinson's disease ko05016 Huntington's disease ko05161 Hepatitis B ko05166 HTLV-I infection ko05203 Viral carcinogenesis	--	--	--	19	4	4	284	30.8	13.66	-	-	-	-	-	-
Vim	Q3U6S1	Uncharacterized protein OS=Mus musculus OX=10090 GN=Vim PE=2 SV=1	2	Molecular Function:structural molecule activity (GO:0005198),Cellular Component:intermediate filament (GO:0005882)	vimentin	--	ko05169 Epstein-Barr virus infection ko05206 MicroRNAs in cancer	--	--	--	66	31	31	466	53.6	124.75	-	-	-	-	-	-
[truncated: 21 more rows]
