# Supplementary material for: NCF4 attenuates colorectal cancer progression by modulating inflammasome activation and immune surveillance
Source: Nat Commun. 2024 Jun 17;15:5170. doi: 10.1038/s41467-024-49549-7 (PMC11183137; doi:10.1038/s41467-024-49549-7)
Supplement: Supplementary file 5 — Supplementary Data 2 [file 41467_2024_49549_MOESM5_ESM.xlsx]

## Sheet: all.markers_bycellcluster
gene	p_val	avg_log2FC	pct.1	pct.2	cluster
Stmn1	0	2.32421	0.999	0.297	TA
Hmgb2	0	2.1744	1	0.522	TA
Gpx2	0	2.0761	1	0.619	TA
Ube2c	0	2.00115	0.9	0.13	TA
Birc5	0	1.98131	0.942	0.109	TA
H2afz	0	1.92746	1	0.657	TA
Ptma	0	1.76603	1	0.816	TA
2810417H13Rik	0	1.71395	0.914	0.084	TA
Cks2	0	1.69393	0.987	0.321	TA
Hmgb1	0	1.68402	1	0.584	TA
Ran	0	1.62497	0.996	0.506	TA
Tuba1b	0	1.61592	0.954	0.301	TA
Hist1h2ap	0	1.57227	0.704	0.093	TA
Tubb4b	0	1.56723	0.998	0.556	TA
Ccdc34	0	1.5004	0.979	0.23	TA
Tubb5	0	1.49423	0.985	0.406	TA
Ifitm3	0	1.49343	0.925	0.313	TA
Mki67	0	1.47197	0.936	0.128	TA
Csrp2	0	1.46266	0.999	0.414	TA
Ranbp1	0	1.44379	0.986	0.391	TA
Hspd1	0	1.44379	0.998	0.435	TA
Prdx1	0	1.44164	0.999	0.655	TA
Top2a	0	1.44122	0.725	0.095	TA
Cdca3	0	1.4337	0.894	0.095	TA
Mgst1	0	1.41131	0.986	0.304	TA
Ppia	0	1.39007	1	0.878	TA
Cenpa	0	1.37982	0.842	0.116	TA
Hmgn2	0	1.37566	0.981	0.28	TA
Ccnb2	0	1.36256	0.824	0.069	TA
Cdc20	0	1.35672	0.817	0.056	TA
H2afv	0	1.34937	0.992	0.427	TA
Ube2s	0	1.34528	0.989	0.411	TA
Erh	0	1.34379	0.996	0.521	TA
Cdk1	0	1.23756	0.752	0.076	TA
Clca3b	0	1.23294	0.979	0.329	TA
Cenpf	0	1.2313	0.8	0.073	TA
Ccna2	0	1.22576	0.863	0.051	TA
Nucks1	0	1.22386	0.993	0.342	TA
Snrpd1	0	1.2135	0.98	0.364	TA
Cdca8	0	1.19769	0.873	0.072	TA
Cks1b	0	1.17895	0.927	0.108	TA
Spc24	0	1.17471	0.93	0.096	TA
C1qbp	0	1.1639	0.972	0.343	TA
Hist1h2ae	0	1.15569	0.621	0.079	TA
Fkbp4	0	1.14413	0.987	0.397	TA
Nhp2	0	1.13569	0.974	0.311	TA
Alyref	0	1.11421	0.972	0.334	TA
Tyms	0	1.10846	0.907	0.175	TA
Hnrnpab	0	1.09972	0.987	0.432	TA
H2afx	0	1.08302	0.844	0.184	TA
Hmgn1	0	1.04718	0.966	0.33	TA
Tmpo	0	1.03199	0.947	0.261	TA
Ifitm2	0	1.03053	0.987	0.37	TA
Tuba1c	0	1.0217	0.908	0.299	TA
Banf1	0	1.01558	0.98	0.338	TA
Ybx3	0	1.0074	0.985	0.385	TA
Cenpv	0	1.00621	0.958	0.255	TA
Dut	0	1.00607	0.882	0.232	TA
Aldh1b1	0	1.00048	0.884	0.268	TA
Cdk4	0	0.995784	0.921	0.275	TA
Gsr	0	0.992734	0.965	0.306	TA
Kcne3	0	0.985062	0.9	0.229	TA
Ccnb1	0	0.981566	0.716	0.042	TA
Hdgf	0	0.980633	0.98	0.36	TA
Smc2	0	0.978011	0.812	0.089	TA
Dctpp1	0	0.975588	0.941	0.264	TA
Pa2g4	0	0.96263	0.942	0.302	TA
Hmgb3	0	0.943235	0.91	0.173	TA
Lsm5	0	0.936712	0.98	0.319	TA
Gclm	0	0.9239	0.932	0.277	TA
Dek	0	0.920236	0.946	0.268	TA
Lsm3	0	0.909549	0.949	0.27	TA
Dtymk	0	0.909343	0.925	0.234	TA
Sae1	0	0.907898	0.952	0.237	TA
Rbbp7	0	0.906181	0.963	0.301	TA
Cbr3	0	0.90467	0.781	0.176	TA
Wbp5	0	0.898127	0.948	0.285	TA
Mrpl42	0	0.890761	0.966	0.331	TA
Lsm2	0	0.886502	0.922	0.21	TA
Cenpw	0	0.883619	0.876	0.086	TA
Rnaseh2c	0	0.882737	0.971	0.34	TA
Ptges3	0	0.875555	0.976	0.361	TA
Tpx2	0	0.873726	0.725	0.04	TA
Psmd7	0	0.872498	0.972	0.354	TA
Rangrf	0	0.86295	0.894	0.181	TA
Stra13	0	0.861965	0.991	0.372	TA
Gsta3	0	0.859089	0.812	0.134	TA
Hspa9	0	0.853541	0.976	0.348	TA
Ddx39	0	0.853309	0.934	0.274	TA
Magohb	0	0.848217	0.92	0.222	TA
Pbk	0	0.840496	0.67	0.028	TA
Tomm40	0	0.836055	0.946	0.284	TA
Impdh2	0	0.833021	0.941	0.285	TA
Akr1c19	0	0.829994	0.913	0.237	TA
Cbx3	0	0.820226	0.96	0.334	TA
Cenpe	0	0.813666	0.708	0.054	TA
Hmmr	0	0.809714	0.673	0.029	TA
Prc1	0	0.801086	0.575	0.044	TA
Idi1	0	0.80068	0.948	0.293	TA
Acat1	0	0.799867	0.95	0.315	TA
Cnih4	0	0.786302	0.952	0.317	TA
Lmnb1	0	0.781149	0.873	0.134	TA
Apex1	0	0.779862	0.828	0.166	TA
Prdx4	0	0.779791	0.954	0.213	TA
Dpy30	0	0.778066	0.955	0.312	TA
Mrpl21	0	0.777112	0.942	0.317	TA
Anp32e	0	0.776916	0.927	0.232	TA
Chchd1	0	0.768564	0.96	0.331	TA
Siva1	0	0.765861	0.82	0.157	TA
Ppih	0	0.764979	0.895	0.178	TA
Cldn15	0	0.7628	0.91	0.243	TA
Cdkn3	0	0.762256	0.665	0.042	TA
Lyar	0	0.76119	0.888	0.185	TA
Tk1	0	0.760259	0.7	0.052	TA
Idh2	0	0.757883	0.942	0.28	TA
Magoh	0	0.755692	0.968	0.327	TA
Racgap1	0	0.754488	0.743	0.054	TA
Nusap1	0	0.753439	0.515	0.028	TA
Rad21	0	0.753023	0.896	0.241	TA
Rpa3	0	0.747086	0.909	0.238	TA
Ccnd1	0	0.745273	0.864	0.219	TA
Mrpl28	0	0.74223	0.965	0.326	TA
Plk1	0	0.73583	0.634	0.025	TA
Smc4	0	0.735372	0.856	0.21	TA
Rrm1	0	0.730149	0.751	0.084	TA
Mad2l1	0	0.729094	0.803	0.061	TA
Cdo1	0	0.726251	0.706	0.101	TA
Nasp	0	0.718466	0.86	0.194	TA
Gmnn	0	0.717591	0.791	0.172	TA
2700094K13Rik	0	0.716335	0.919	0.246	TA
Tmem147	0	0.715559	0.942	0.296	TA
Ngfrap1	0	0.715063	0.893	0.193	TA
Nudc	0	0.714012	0.929	0.299	TA
Tsen34	0	0.7055	0.884	0.219	TA
Ssbp1	0	0.702405	0.948	0.296	TA
Acp1	0	0.701415	0.943	0.289	TA
Sox4	0	0.699781	0.814	0.174	TA
Nop58	0	0.694108	0.908	0.241	TA
Eif1ax	0	0.688108	0.949	0.307	TA
Dynlt1f	0	0.686683	0.863	0.167	TA
Prmt1	0	0.685138	0.913	0.257	TA
Tmem97	0	0.683013	0.903	0.211	TA
Aurkb	0	0.682711	0.56	0.031	TA
Tsfm	0	0.679632	0.912	0.232	TA
Hacd1	0	0.677462	0.868	0.2	TA
Mrps28	0	0.676586	0.956	0.268	TA
Rangap1	0	0.675834	0.888	0.206	TA
Phb	0	0.674964	0.93	0.284	TA
Tifa	0	0.674397	0.871	0.213	TA
Isyna1	0	0.674375	0.893	0.232	TA
Nudcd2	0	0.673886	0.906	0.226	TA
Timm50	0	0.664317	0.883	0.222	TA
Akr1b8	0	0.663572	0.803	0.155	TA
Kif11	0	0.659433	0.59	0.03	TA
Knstrn	0	0.656729	0.671	0.052	TA
Nsmce4a	0	0.654652	0.929	0.299	TA
Rfc4	0	0.648549	0.738	0.089	TA
Agpat5	0	0.647681	0.91	0.243	TA
Bzw2	0	0.644725	0.87	0.215	TA
Hmgn5	0	0.644409	0.883	0.216	TA
Cldn2	0	0.644208	0.796	0.159	TA
Lig1	0	0.642041	0.675	0.085	TA
Mrpl50	0	0.6397	0.888	0.234	TA
Kif20b	0	0.638466	0.664	0.048	TA
Nudt21	0	0.637009	0.923	0.277	TA
Coq7	0	0.630601	0.873	0.212	TA
Mcm7	0	0.629537	0.721	0.123	TA
Tacc3	0	0.627972	0.686	0.046	TA
Cbx1	0	0.62782	0.919	0.271	TA
Mrpl2	0	0.614513	0.921	0.267	TA
Cmc2	0	0.614126	0.857	0.203	TA
Cenpm	0	0.613658	0.736	0.054	TA
Mecr	0	0.608152	0.899	0.248	TA
Mrto4	0	0.606102	0.848	0.188	TA
Ddah1	0	0.605972	0.844	0.211	TA
Pdss1	0	0.604558	0.841	0.166	TA
Naa10	0	0.60367	0.927	0.273	TA
Gcsh	0	0.600756	0.846	0.198	TA
Mrpl35	0	0.599864	0.916	0.265	TA
Noxa1	0	0.597729	0.828	0.181	TA
Cdca7	0	0.595024	0.738	0.136	TA
Aurka	0	0.593513	0.57	0.028	TA
Snrpa1	0	0.593075	0.883	0.218	TA
Naa50	0	0.591632	0.9	0.255	TA
Lsm8	0	0.591415	0.888	0.248	TA
Kcnk1	0	0.585659	0.91	0.251	TA
2700029M09Rik	0	0.584285	0.817	0.176	TA
Uchl3	0	0.57701	0.892	0.267	TA
Kif23	0	0.576381	0.611	0.044	TA
Cbx5	0	0.57613	0.783	0.156	TA
Mgam	0	0.5741	0.851	0.223	TA
Rrm2	0	0.573666	0.564	0.043	TA
Dhrs4	0	0.572396	0.816	0.195	TA
Kpnb1	0	0.571117	0.888	0.249	TA
Dnajc2	0	0.569198	0.919	0.27	TA
Kif22	0	0.568392	0.625	0.03	TA
Spc25	0	0.564594	0.574	0.04	TA
Uhrf1	0	0.562002	0.554	0.049	TA
Ssna1	0	0.561977	0.915	0.277	TA
Mrpl13	0	0.56001	0.88	0.25	TA
Mcm6	0	0.559702	0.591	0.101	TA
Ezh2	0	0.55527	0.733	0.138	TA
Bola1	0	0.554639	0.901	0.233	TA
Pold2	0	0.549006	0.745	0.129	TA
Mrps18b	0	0.548095	0.856	0.231	TA
Casc5	0	0.545407	0.603	0.027	TA
Atic	0	0.543893	0.848	0.196	TA
Exosc7	0	0.543667	0.869	0.242	TA
Melk	0	0.539372	0.599	0.027	TA
Rnaseh2a	0	0.53846	0.803	0.158	TA
Kitl	0	0.538106	0.794	0.179	TA
Hist1h1b	0	0.537738	0.442	0.042	TA
Ppil1	0	0.534633	0.778	0.167	TA
Eif2b1	0	0.533243	0.842	0.202	TA
Snrnp40	0	0.531712	0.873	0.221	TA
Npm3	0	0.5291	0.868	0.229	TA
Polr2h	0	0.52909	0.882	0.244	TA
Usp1	0	0.527152	0.774	0.148	TA
Cftr	0	0.526732	0.838	0.189	TA
Shmt1	0	0.5227	0.768	0.136	TA
Mrps25	0	0.522274	0.896	0.26	TA
Pcbd1	0	0.520529	0.876	0.213	TA
Snrpa	0	0.5205	0.874	0.251	TA
Stoml2	0	0.5205	0.895	0.254	TA
Nfib	0	0.52049	0.837	0.211	TA
Mcm5	0	0.519611	0.614	0.073	TA
Lsm7	0	0.51884	0.834	0.192	TA
Nox1	0	0.516986	0.598	0.074	TA
Rfc5	0	0.51495	0.698	0.078	TA
Esco2	0	0.511744	0.449	0.017	TA
Ckap2l	0	0.510795	0.564	0.021	TA
Nfix	0	0.510554	0.785	0.181	TA
Fam136a	0	0.510063	0.822	0.211	TA
Hat1	0	0.508672	0.65	0.132	TA
Aldob	0	0.50834	0.721	0.156	TA
Hells	0	0.507543	0.501	0.057	TA
Ect2	0	0.507416	0.588	0.028	TA
Mpp6	0	0.507048	0.855	0.218	TA
Incenp	0	0.506428	0.61	0.073	TA
Ruvbl2	0	0.506368	0.782	0.158	TA
Exosc8	0	0.506154	0.834	0.153	TA
2210407C18Rik	0	0.505626	0.579	0.108	TA
U2af1	1.35006e-307	0.910376	0.98	0.374	TA
Ssrp1	2.31851e-307	0.549465	0.861	0.251	TA
Ppa2	2.37576e-305	0.738666	0.954	0.305	TA
Tm4sf20	3.11446e-305	1.0602	0.988	0.372	TA
Thoc7	5.20412e-305	0.768426	0.975	0.34	TA
Dnajc19	1.04823e-304	0.708741	0.95	0.319	TA
Lrrc59	3.59907e-304	0.593018	0.917	0.278	TA
Eif4e	4.8129e-304	0.517027	0.883	0.262	TA
Anp32b	7.29606e-304	1.06587	0.999	0.455	TA
Bspry	3.25726e-303	0.856287	0.972	0.346	TA
Hmgcs2	4.25014e-303	0.770408	0.807	0.211	TA
Mtx2	4.4766e-303	0.561169	0.895	0.265	TA
Dbi	9.3057e-303	1.21869	1	0.658	TA
Idh1	1.40016e-302	0.681926	0.903	0.274	TA
Rnf186	2.99421e-302	0.780445	0.945	0.273	TA
Slc12a2	3.92686e-302	0.827859	0.955	0.298	TA
Gfer	1.40467e-301	0.553254	0.904	0.273	TA
Odc1	1.63612e-301	0.568328	0.934	0.291	TA
Cacybp	6.11598e-301	0.753031	0.946	0.329	TA
Smc1a	8.25152e-301	0.528595	0.892	0.265	TA
Snrpd3	1.69716e-300	0.784205	0.958	0.345	TA
Marcks	4.75116e-300	0.703118	0.958	0.313	TA
Psmd14	1.34953e-299	0.575683	0.916	0.289	TA
Snrpf	1.83392e-299	1.00783	0.994	0.427	TA
Nap1l1	2.86121e-299	0.748978	0.935	0.302	TA
Ahsa1	3.56932e-299	0.598698	0.923	0.296	TA
Myl7	8.13046e-299	0.597055	0.541	0.104	TA
Snrpe	1.67908e-298	1.08083	0.996	0.539	TA
Gstm1	3.07117e-298	0.938733	0.939	0.297	TA
Rps2	7.48707e-298	1.11969	1	0.898	TA
Rsl1d1	2.61673e-297	0.523849	0.901	0.272	TA
Idh3a	5.46186e-296	0.66117	0.933	0.29	TA
Fh1	8.31503e-296	0.652377	0.925	0.294	TA
0610007P14Rik	2.26302e-295	0.692571	0.941	0.312	TA
Psmd6	1.15027e-294	0.569464	0.913	0.283	TA
Cetn3	1.82124e-294	0.526315	0.912	0.281	TA
Lsm6	2.64956e-294	0.675671	0.958	0.334	TA
Ebna1bp2	3.26488e-294	0.540429	0.899	0.274	TA
Hspe1	1.28919e-293	1.27531	0.993	0.604	TA
Mrps15	1.57573e-293	0.562518	0.93	0.295	TA
Ybx1	1.83081e-293	1.05319	0.998	0.68	TA
Plp2	7.15038e-293	0.891302	0.959	0.328	TA
Slirp	1.70514e-292	0.534057	0.915	0.281	TA
Rps27l	5.41097e-292	1.11678	0.999	0.535	TA
Akr7a5	4.88304e-291	0.518546	0.907	0.267	TA
Atp5g1	6.09984e-291	1.21151	0.998	0.67	TA
Strap	1.86677e-290	0.564613	0.894	0.278	TA
Mrpl18	1.72945e-288	0.779312	0.975	0.365	TA
Tmem238	2.06173e-288	0.859307	0.981	0.354	TA
Fgfbp1	4.29361e-288	0.549379	0.828	0.222	TA
G3bp1	1.87504e-287	0.848366	0.969	0.378	TA
Psma5	4.20764e-287	0.906486	0.979	0.397	TA
Ppp2cb	1.17775e-286	0.695035	0.938	0.312	TA
Ppp1r1b	1.12055e-285	0.832272	0.976	0.32	TA
Gss	1.317e-285	0.624213	0.928	0.292	TA
Pfdn6	1.7008e-285	0.670068	0.955	0.341	TA
Cdx2	3.49296e-284	0.719984	0.849	0.25	TA
Tm2d2	1.07652e-282	0.657599	0.946	0.309	TA
Ppp1r14b	5.08939e-282	0.954093	0.986	0.396	TA
Eif4a3	1.77718e-281	0.563236	0.896	0.287	TA
Tcp1	2.31586e-281	0.732809	0.969	0.354	TA
Ndufab1	8.07698e-281	1.07343	0.995	0.521	TA
Eny2	8.40938e-281	0.837374	0.983	0.394	TA
Mif	8.48091e-281	1.18573	0.992	0.521	TA
Set	1.01103e-280	1.07234	0.998	0.49	TA
Psmc6	5.4334e-279	0.607212	0.932	0.312	TA
Gstp1	9.67725e-278	0.707394	0.939	0.307	TA
Pcna	3.31219e-277	0.693054	0.739	0.206	TA
Fbl	8.765e-277	0.625242	0.913	0.296	TA
Sf3b5	1.2552e-276	0.824232	0.986	0.41	TA
Mrpl12	1.89602e-276	0.991949	0.986	0.447	TA
Mrpl27	2.20134e-276	0.501783	0.894	0.277	TA
Cdx1	4.03696e-276	0.880329	0.981	0.356	TA
Nme1	5.0947e-276	1.11251	0.992	0.469	TA
Nhp2l1	1.16226e-275	0.837061	0.968	0.375	TA
Hnrnpa1	6.32469e-275	0.849084	0.989	0.38	TA
Phf5a	1.39041e-274	0.718933	0.956	0.357	TA
Mrps12	2.99985e-274	0.653578	0.945	0.327	TA
Commd1	4.8795e-274	0.582376	0.94	0.309	TA
Eif2s1	8.95634e-274	0.551202	0.908	0.293	TA
Tfrc	1.80597e-273	0.642624	0.903	0.284	TA
Mrps17	6.63293e-273	0.542024	0.921	0.303	TA
Nars	7.92827e-273	0.519912	0.914	0.291	TA
Pnp	8.20321e-273	0.574356	0.917	0.301	TA
Snrpg	1.75736e-272	0.996549	0.994	0.487	TA
Ociad2	7.57865e-272	0.89816	0.975	0.346	TA
Elof1	1.53913e-271	0.691535	0.958	0.351	TA
Dynll2	1.95443e-270	0.650042	0.939	0.326	TA
Naa38	2.74482e-270	0.66049	0.948	0.322	TA
H1f0	1.057e-269	0.851154	0.91	0.319	TA
Lsm4	1.35831e-269	0.921867	0.993	0.456	TA
Adh5	2.58389e-269	0.500571	0.877	0.268	TA
Fdx1	4.0677e-269	0.54178	0.917	0.287	TA
Mt2	6.9011e-269	0.688516	0.671	0.167	TA
Fam96a	2.75893e-268	0.755168	0.947	0.349	TA
Spr	2.89482e-268	0.530965	0.923	0.29	TA
Glrx5	2.26377e-267	0.698638	0.969	0.353	TA
Mrps18a	6.14811e-267	0.515223	0.916	0.297	TA
Txnl1	2.15534e-266	0.704366	0.958	0.353	TA
Gadd45gip1	6.03341e-266	0.55659	0.939	0.317	TA
Tsn	9.01373e-266	0.584867	0.948	0.332	TA
Sptssa	1.26868e-265	0.7254	0.95	0.353	TA
Psmb7	1.42038e-265	0.580843	0.948	0.328	TA
Eif5a	1.81142e-265	1.09817	0.999	0.638	TA
Cct3	4.43443e-265	0.701859	0.967	0.357	TA
Psmb2	7.1968e-265	0.909218	0.982	0.442	TA
1110001J03Rik	2.04308e-264	0.607741	0.938	0.309	TA
Phb2	1.1193e-263	0.921772	0.993	0.437	TA
Txnrd1	1.26852e-263	0.540123	0.921	0.309	TA
Prdx3	1.82624e-263	0.610134	0.927	0.303	TA
Snrpc	3.79055e-262	0.530649	0.91	0.306	TA
Akr1b3	5.29081e-261	0.614708	0.925	0.309	TA
Snrpd2	9.86288e-261	0.954711	0.992	0.512	TA
Fdps	1.30957e-260	0.940655	0.974	0.387	TA
Akr1c12	1.17201e-259	0.621116	0.946	0.307	TA
1110008F13Rik	4.55805e-259	0.846739	0.973	0.385	TA
Fbp2	1.10628e-258	0.652414	0.947	0.312	TA
Stard4	1.39031e-258	0.500177	0.91	0.286	TA
Ormdl2	2.01715e-258	0.622678	0.92	0.308	TA
Mrps36	2.47116e-258	0.618227	0.954	0.327	TA
Glo1	3.15851e-258	0.718714	0.958	0.348	TA
Pgp	1.02108e-257	0.737225	0.956	0.357	TA
Psmc2	1.98864e-255	0.508393	0.919	0.308	TA
Bub3	2.92687e-255	0.631349	0.847	0.283	TA
Pdap1	1.71018e-254	0.55886	0.936	0.328	TA
Srsf1	1.87702e-254	0.501369	0.926	0.32	TA
Psmc3	3.46282e-254	0.612505	0.967	0.357	TA
Mcee	6.91573e-254	0.501055	0.922	0.288	TA
Atpif1	2.08752e-253	1.05665	1	0.654	TA
Ola1	3.38392e-253	0.518124	0.925	0.302	TA
Gtf2a2	3.61855e-252	0.541797	0.936	0.327	TA
Tkt	5.10472e-252	0.928717	0.994	0.478	TA
Ndufa5	5.36579e-252	0.934053	0.998	0.464	TA
Srsf7	9.96007e-252	0.814029	0.975	0.422	TA
Hopx	2.1665e-251	0.582757	0.833	0.252	TA
Tomm5	2.33321e-251	0.878459	0.979	0.396	TA
Nop10	4.78206e-251	0.84505	0.981	0.425	TA
Psma4	2.11197e-249	0.783703	0.988	0.41	TA
Wfdc18	2.61999e-249	1.11034	0.802	0.254	TA
Pebp1	3.63166e-249	0.9366	0.995	0.478	TA
Mrpl15	6.59571e-249	0.559149	0.93	0.324	TA
Ptms	9.51823e-249	1.12213	0.996	0.49	TA
Hsd17b10	1.97327e-248	0.58696	0.958	0.332	TA
Srsf3	3.52537e-247	0.97394	0.999	0.56	TA
Tmem54	3.66543e-247	0.630302	0.942	0.323	TA
Grpel1	4.15472e-247	0.662369	0.958	0.358	TA
Bcas2	2.05875e-246	0.597426	0.95	0.35	TA
Ywhae	6.38e-246	0.884035	0.989	0.485	TA
Mrpl36	8.23652e-246	0.620491	0.934	0.331	TA
Snrpb	1.63412e-245	0.821401	0.988	0.456	TA
Slc25a39	3.11934e-245	0.525307	0.906	0.299	TA
Nedd4	4.46015e-245	0.572205	0.941	0.323	TA
Mrpl51	2.20272e-244	0.765902	0.972	0.391	TA
Gsto1	7.19291e-244	0.762889	0.994	0.408	TA
Cct5	2.08326e-243	0.755446	0.979	0.404	TA
Chchd2	1.13993e-242	0.890076	0.999	0.816	TA
Ict1	6.07005e-242	0.518063	0.923	0.319	TA
Rps17	6.20733e-242	0.953996	0.999	0.668	TA
Sarnp	4.00043e-241	0.503917	0.927	0.324	TA
Akr1c13	1.95826e-240	0.616512	0.925	0.312	TA
Rnf7	6.20974e-240	0.554283	0.948	0.336	TA
Polr2j	8.34212e-240	0.618891	0.962	0.37	TA
Mrpl17	1.43679e-239	0.568822	0.928	0.323	TA
Ppp1cc	1.90008e-239	0.551221	0.946	0.345	TA
Hook1	4.42875e-239	0.504118	0.889	0.293	TA
Ndufb6	1.34586e-238	0.792698	0.975	0.386	TA
Sdc4	2.19981e-238	0.855541	0.986	0.41	TA
Psma7	2.25589e-238	0.91604	0.996	0.534	TA
Mrfap1	3.8733e-238	0.806762	0.985	0.447	TA
Mrpl34	9.26495e-238	0.711673	0.96	0.363	TA
Psmc5	1.06429e-237	0.606814	0.947	0.354	TA
Idh3g	1.82695e-237	0.580941	0.948	0.34	TA
Pafah1b3	7.42079e-237	0.72967	0.983	0.378	TA
Smarca5	2.18537e-236	0.545951	0.941	0.345	TA
Ndufa9	3.60257e-236	0.563347	0.948	0.33	TA
Cd81	4.23261e-236	0.882373	0.955	0.371	TA
Rwdd1	8.02659e-236	0.500954	0.929	0.326	TA
Cyc1	2.03459e-234	0.932204	0.998	0.512	TA
Sap18	3.24523e-234	0.673198	0.972	0.384	TA
Immt	1.01918e-232	0.554413	0.936	0.331	TA
Cct8	1.72472e-232	0.68703	0.972	0.395	TA
Serbp1	3.52202e-231	0.902318	0.999	0.539	TA
Mrpl57	6.50672e-231	0.64294	0.966	0.378	TA
Calm2	1.24332e-230	1.02505	0.996	0.573	TA
Epcam	4.5787e-230	1.03143	1	0.752	TA
Psmb5	1.2531e-229	0.823695	0.991	0.463	TA
Ndufc2	2.0688e-229	0.908475	0.992	0.489	TA
Tuba4a	3.28497e-229	0.545751	0.92	0.334	TA
Mlec	1.11081e-228	0.707923	0.985	0.413	TA
Ndufs8	1.91671e-228	0.803867	0.983	0.429	TA
Psma1	3.01192e-228	0.712257	0.981	0.413	TA
Psma6	1.79582e-227	0.699405	0.971	0.406	TA
Rbm8a	3.00427e-227	0.573316	0.933	0.36	TA
Gtf2h5	7.24683e-227	0.515607	0.95	0.348	TA
Ube2a	1.14929e-226	0.527294	0.935	0.331	TA
Polr2e	2.55013e-226	0.558919	0.959	0.352	TA
Emg1	3.80085e-226	0.663578	0.978	0.404	TA
Klf5	3.86937e-226	0.736876	0.974	0.358	TA
Atp5j	4.00525e-224	0.906742	1	0.678	TA
Wdr83os	5.76435e-224	0.54647	0.942	0.338	TA
Txn2	2.06044e-220	0.679176	0.968	0.386	TA
Hint1	5.44937e-220	0.925937	0.999	0.725	TA
Vdac1	7.49452e-219	0.806223	0.982	0.443	TA
Eif4a1	8.16929e-219	0.873661	0.999	0.597	TA
Ndufa4	2.93906e-218	0.974008	0.996	0.622	TA
Atp8b1	3.10228e-218	0.535913	0.955	0.343	TA
Sypl	1.58056e-217	0.695456	0.971	0.372	TA
Tagln2	5.28484e-217	0.830423	0.991	0.512	TA
Zfp91	5.46475e-217	0.516196	0.942	0.362	TA
Polr2f	2.45279e-216	0.710942	0.979	0.421	TA
Metap2	9.95842e-216	0.644283	0.982	0.401	TA
Tmem14c	2.86398e-215	0.787975	0.987	0.443	TA
Suclg1	4.79033e-215	0.897113	0.993	0.495	TA
Pycard	6.92894e-215	1.00948	0.998	0.553	TA
Mrpl20	1.02859e-214	0.682764	0.975	0.406	TA
Ssb	1.66415e-214	0.612289	0.963	0.4	TA
Cox5a	1.73702e-214	0.912288	1	0.754	TA
Mdh2	3.19575e-214	0.847007	0.994	0.523	TA
Ppa1	6.28191e-214	0.824884	0.989	0.409	TA
Ssr2	1.36697e-213	0.70171	0.981	0.414	TA
Cd177	3.42876e-213	0.638621	0.923	0.32	TA
Idh3b	4.51311e-213	0.616508	0.968	0.366	TA
Psmb6	3.12613e-212	0.772283	0.994	0.493	TA
Atp5g3	3.92774e-212	0.896484	0.999	0.663	TA
Psma3	1.72453e-211	0.83386	0.992	0.528	TA
Gipc2	4.47413e-211	0.675508	0.974	0.372	TA
Hnrnpa3	2.23693e-210	0.841456	0.994	0.548	TA
Atp5g2	5.52486e-210	0.89949	0.999	0.663	TA
Uqcr10	9.91718e-210	0.896994	0.998	0.69	TA
Ndufs3	1.98381e-209	0.68991	0.976	0.402	TA
Sdhd	7.7111e-209	0.771851	0.986	0.424	TA
Uqcrc1	1.49173e-208	0.813507	0.994	0.476	TA
Mlf2	2.24017e-208	0.506153	0.946	0.355	TA
Ndufa8	8.9715e-207	0.7873	0.979	0.449	TA
Psmb4	9.27068e-207	0.759986	0.993	0.482	TA
Plpp2	2.4107e-206	0.523543	0.938	0.326	TA
Swi5	1.32897e-205	0.733286	0.989	0.459	TA
Mrps14	2.90989e-205	0.697776	0.972	0.419	TA
Emc6	7.67953e-205	0.542817	0.946	0.358	TA
Gdf15	9.37028e-205	0.756591	0.439	0.096	TA
Coa3	1.14463e-204	0.740594	0.986	0.438	TA
Npm1	7.24042e-204	1.00592	0.998	0.639	TA
Ywhah	1.12745e-203	0.76915	0.989	0.502	TA
Ywhaq	1.57955e-203	0.675215	0.968	0.413	TA
Ncl	2.54817e-203	0.846246	0.989	0.49	TA
Mrpl23	7.8195e-203	0.543525	0.943	0.357	TA
Atp5f1	8.35423e-203	0.851774	1	0.631	TA
Park7	6.09875e-202	0.754277	0.992	0.488	TA
Hsp90ab1	8.54299e-202	0.847752	1	0.797	TA
Tomm20	2.22412e-201	0.7356	0.979	0.444	TA
Uqcrc2	6.50585e-201	0.758983	0.992	0.446	TA
Fam162a	8.08748e-201	0.656965	0.974	0.405	TA
Echs1	2.23402e-200	0.548811	0.956	0.349	TA
Rbm3	2.66365e-200	0.873344	0.996	0.595	TA
Anxa4	3.2719e-200	0.615405	0.978	0.396	TA
Hprt	4.06136e-200	0.54908	0.938	0.372	TA
Cox7b	5.55556e-200	0.90261	0.998	0.649	TA
Pgam1	7.08565e-200	0.697237	0.963	0.411	TA
Fkbp2	1.26268e-199	0.552404	0.981	0.405	TA
Ndufv1	1.54993e-199	0.634785	0.976	0.398	TA
Ndufa10	1.11691e-198	0.671776	0.968	0.404	TA
Mrpl33	1.02493e-197	0.681477	0.982	0.46	TA
Tceb1	1.63183e-197	0.530286	0.969	0.397	TA
Ehf	2.69838e-197	0.564391	0.963	0.364	TA
Krtcap3	1.43167e-196	0.534626	0.965	0.358	TA
Etfa	2.81112e-196	0.528692	0.936	0.356	TA
Bzw1	3.8977e-196	0.540621	0.965	0.395	TA
Atp5o	7.56679e-196	0.850032	0.996	0.597	TA
Ndufb5	4.72266e-195	0.839884	0.995	0.543	TA
Ube2n	9.15521e-195	0.540851	0.96	0.385	TA
Hadh	2.39878e-194	0.618003	0.949	0.355	TA
Sdhc	6.1162e-194	0.502448	0.943	0.344	TA
Prdx2	8.75007e-194	0.810274	0.995	0.512	TA
Atp5a1	2.31782e-193	0.837804	1	0.676	TA
Atp5b	3.79967e-193	0.810869	1	0.753	TA
Uqcc2	8.6294e-193	0.557724	0.961	0.398	TA
Prelid1	1.25612e-192	0.765131	0.991	0.492	TA
Cox5b	3.81022e-192	0.824421	1	0.775	TA
Gmds	4.00016e-191	0.795434	0.994	0.445	TA
Scd2	8.6809e-191	0.8679	0.993	0.461	TA
Ndufs6	2.6467e-190	0.785919	0.991	0.517	TA
Rps26	2.75504e-190	0.840324	1	0.834	TA
Cct2	1.01258e-189	0.560667	0.976	0.404	TA
Psma2	5.11793e-189	0.728815	0.989	0.502	TA
Ndufa12	2.65382e-188	0.719089	0.989	0.458	TA
Cbr1	1.74244e-187	0.742765	0.968	0.41	TA
Mrpl54	2.73387e-187	0.608331	0.967	0.418	TA
Hmgcs1	1.38112e-186	0.502488	0.902	0.328	TA
Ndufs7	1.3878e-186	0.758112	0.992	0.503	TA
Tomm22	7.85726e-186	0.667127	0.973	0.447	TA
Ubald2	1.90016e-185	0.572595	0.96	0.413	TA
Psmb3	2.16514e-185	0.732618	0.993	0.519	TA
Cycs	4.48337e-185	0.844036	0.999	0.604	TA
Cct7	2.71795e-184	0.585232	0.98	0.441	TA
Atp5c1	4.98975e-184	0.834686	0.999	0.605	TA
Ddx39b	7.11844e-184	0.568395	0.981	0.452	TA
Sdhb	8.08933e-184	0.738228	0.988	0.466	TA
Txn1	2.43907e-183	0.827426	1	0.907	TA
Hsp90aa1	7.15967e-183	0.727458	0.998	0.636	TA
Uqcrfs1	1.96218e-182	0.763087	0.994	0.501	TA
Sf3b6	1.79878e-181	0.590556	0.971	0.439	TA
Sumo2	2.8097e-181	0.755527	0.986	0.523	TA
Ndufb11	5.2994e-180	0.765644	0.996	0.537	TA
Rpl14	6.72072e-180	0.794544	1	0.769	TA
Rpl15	9.11538e-179	0.821932	0.999	0.706	TA
Cox6b1	9.83599e-179	0.791721	1	0.733	TA
Ndufb8	1.94027e-178	0.791284	0.999	0.545	TA
Ndufb4	2.69427e-178	0.66468	0.98	0.43	TA
Ndufc1	1.22324e-177	0.72845	0.993	0.473	TA
Mt1	4.06836e-177	0.798226	0.983	0.457	TA
Mrps24	1.49437e-176	0.693773	0.973	0.456	TA
Cuta	1.82819e-176	0.563944	0.966	0.41	TA
Eif3i	1.32e-175	0.704525	0.985	0.481	TA
Btf3	3.44385e-175	0.738119	1	0.748	TA
Eef1g	5.38941e-175	0.764738	0.995	0.596	TA
Taldo1	2.54873e-174	0.747308	0.992	0.561	TA
Uqcr11	3.2884e-174	0.817192	0.999	0.632	TA
Esd	6.94751e-174	0.71483	0.987	0.49	TA
Manf	7.66377e-174	0.572745	0.981	0.467	TA
Ndufs2	2.12362e-173	0.62302	0.982	0.448	TA
Ndufv2	4.52398e-173	0.693599	0.986	0.47	TA
H3f3b	5.41718e-173	0.644492	1	0.895	TA
Hnrnpa0	4.18748e-172	0.617873	0.987	0.493	TA
Uqcrq	5.71527e-172	0.805238	0.998	0.657	TA
Tmed10	1.34861e-171	0.659274	0.983	0.443	TA
Cox8a	5.22018e-171	0.734603	1	0.87	TA
Cldn7	6.82598e-171	0.816621	0.999	0.664	TA
Usmg5	8.15042e-170	0.717098	0.994	0.494	TA
Cox7c	1.14854e-169	0.735044	1	0.778	TA
Mrpl52	2.94797e-168	0.668989	0.988	0.483	TA
Slc25a5	4.60419e-168	0.762039	1	0.749	TA
Cib1	5.03441e-168	0.726932	0.999	0.532	TA
Ndufs4	1.43984e-167	0.59825	0.972	0.423	TA
Pcbp1	1.07554e-166	0.601645	0.991	0.47	TA
Spcs1	2.73276e-166	0.50352	0.968	0.421	TA
Rpl7a	4.38275e-166	0.731444	0.999	0.781	TA
Atp5l	5.44967e-166	0.73995	0.998	0.719	TA
Cct4	5.82749e-166	0.502496	0.967	0.417	TA
Eif3c	7.04286e-166	0.524005	0.976	0.429	TA
Tecr	7.91556e-166	0.568016	0.976	0.429	TA
Sec11a	1.58871e-165	0.536221	0.967	0.419	TA
Sec11c	2.71121e-165	0.555567	0.993	0.508	TA
Aurkaip1	3.34486e-165	0.511467	0.973	0.421	TA
Bcap31	4.04263e-164	0.579742	0.965	0.427	TA
Mpc2	6.47023e-164	0.626088	0.985	0.441	TA
Rbx1	8.72284e-164	0.614149	0.991	0.513	TA
Ndufb2	1.9504e-163	0.634709	0.987	0.445	TA
Atp5h	1.03271e-162	0.689412	0.999	0.766	TA
Uqcrb	1.60426e-162	0.750994	0.999	0.676	TA
Mdh1	6.64883e-161	0.695816	0.989	0.493	TA
Sumo1	1.6599e-159	0.534708	0.972	0.446	TA
Eif3a	2.31229e-159	0.55547	0.975	0.452	TA
Etfb	6.4626e-158	0.615698	0.989	0.478	TA
H3f3a	9.07332e-158	0.592394	0.999	0.798	TA
2010107E04Rik	1.8086e-157	0.735148	0.996	0.597	TA
Tomm7	5.04958e-157	0.679898	0.996	0.552	TA
Hnrnpk	5.59629e-157	0.626891	0.992	0.576	TA
Cnbp	1.5451e-156	0.579808	0.979	0.493	TA
Polr1d	1.73718e-156	0.674239	0.987	0.557	TA
2700060E02Rik	1.95275e-156	0.623005	0.987	0.492	TA
Srsf2	3.58992e-156	0.599759	0.992	0.566	TA
Pomp	4.15686e-156	0.634717	0.989	0.517	TA
Dynll1	2.78514e-155	0.858935	1	0.697	TA
Tceb2	3.18291e-155	0.666729	0.996	0.65	TA
Arl6ip1	1.18523e-154	0.82384	0.95	0.467	TA
Rer1	1.8667e-154	0.567486	0.975	0.437	TA
Canx	4.71445e-154	0.538224	0.983	0.45	TA
Tspan3	8.29357e-154	0.524197	0.959	0.39	TA
Cox7a2	1.32535e-153	0.724156	0.999	0.708	TA
Ndufb9	1.30898e-152	0.758694	0.999	0.642	TA
Mrpl30	2.10676e-152	0.52285	0.979	0.433	TA
Rpl22l1	4.18038e-152	0.745351	0.999	0.699	TA
Ftl1	1.06601e-151	0.649606	1	0.837	TA
Ostc	1.87195e-151	0.532375	0.979	0.449	TA
Ndufs5	6.93686e-151	0.614386	0.993	0.479	TA
Rps8	4.6126e-150	0.717517	1	0.872	TA
Psme2	4.1902e-149	0.647308	0.988	0.532	TA
Rpl41	8.46936e-149	0.593561	1	0.949	TA
Rplp0	1.25962e-148	0.68151	1	0.917	TA
Timm13	3.14022e-148	0.630926	0.987	0.549	TA
Minos1	4.35632e-148	0.631627	0.992	0.507	TA
Tstd1	7.78871e-148	0.642367	0.988	0.429	TA
Rpl28	8.61772e-147	0.651223	1	0.903	TA
2023-09-15	9.57552e-147	0.581565	0.988	0.477	TA
Lmna	1.21185e-145	0.554099	0.985	0.452	TA
Rab25	5.75124e-145	0.605781	0.993	0.419	TA
S100a11	1.23318e-144	0.653962	0.999	0.613	TA
Rpl29	1.28824e-144	0.699045	1	0.783	TA
Nedd8	2.61138e-144	0.607727	0.993	0.537	TA
Rgcc	2.82175e-144	0.57277	0.351	0.083	TA
Hnrnpf	4.32554e-144	0.592168	0.993	0.584	TA
Shfm1	6.5696e-144	0.666533	0.998	0.643	TA
Sult1a1	1.91234e-143	0.519797	0.656	0.225	TA
Eif5	2.79716e-143	0.54498	0.987	0.488	TA
Cox6c	1.84888e-142	0.651771	1	0.794	TA
Chchd10	1.62462e-141	0.67418	0.995	0.514	TA
Ak2	7.68051e-141	0.509845	0.981	0.469	TA
Rpl5	1.30256e-140	0.66428	1	0.663	TA
Eef1b2	1.6784e-140	0.705574	1	0.74	TA
Akr1a1	2.392e-140	0.620502	0.989	0.505	TA
Mpc1	3.1917e-140	0.562192	0.982	0.441	TA
Hspa8	8.41805e-140	0.6145	1	0.858	TA
Cox4i1	3.20263e-139	0.597219	1	0.848	TA
Hn1	7.97578e-139	0.683221	0.992	0.579	TA
Aprt	1.016e-137	0.634811	0.98	0.491	TA
Atp5j2	1.75295e-137	0.641113	1	0.742	TA
Atp5k	5.1047e-137	0.618384	0.998	0.555	TA
Rpl36al	1.10752e-136	0.624746	0.999	0.728	TA
Tmed2	1.64584e-136	0.554877	0.983	0.49	TA
Oaz1	1.1317e-134	0.615152	0.999	0.737	TA
Ndufb3	1.5563e-134	0.528697	0.987	0.474	TA
Sri	4.43802e-134	0.660016	0.995	0.594	TA
Rps6	7.09884e-134	0.664553	1	0.748	TA
Rpl10a	2.6483e-133	0.663509	1	0.852	TA
Psmb1	1.44723e-132	0.590708	0.994	0.572	TA
Vdac2	8.32885e-131	0.62444	0.995	0.588	TA
Slc25a3	2.47868e-130	0.595734	0.998	0.769	TA
Tspan8	3.66562e-130	0.673751	0.994	0.514	TA
Calm3	7.4631e-130	0.558163	0.998	0.517	TA
Nans	2.00931e-129	0.590911	0.995	0.496	TA
Actg1	4.19896e-128	0.571253	1	0.911	TA
Atp5d	6.38555e-128	0.609253	0.999	0.753	TA
Cox6a1	2.42046e-127	0.639315	0.996	0.573	TA
Cystm1	2.5272e-127	0.543409	0.986	0.494	TA
Hnrnpa2b1	2.87955e-126	0.566518	1	0.677	TA
Naca	3.02933e-126	0.627519	1	0.755	TA
Rpl10	4.28729e-126	0.668708	1	0.792	TA
Ndufa11	8.12131e-126	0.576545	0.981	0.503	TA
Sec61g	1.99822e-125	0.594593	0.995	0.62	TA
Pgls	4.93658e-123	0.516343	0.989	0.499	TA
Ndufa2	2.21957e-121	0.544219	0.996	0.57	TA
Ndufa7	2.31935e-120	0.601483	0.991	0.557	TA
Rpl3	4.87334e-120	0.639294	1	0.812	TA
Eef1d	1.28808e-119	0.525957	0.991	0.558	TA
Tpi1	3.94041e-117	0.558238	0.998	0.569	TA
Gm10076	5.71592e-117	0.592875	0.996	0.658	TA
Cd63	4.14207e-116	0.550879	0.996	0.522	TA
Rpl31	2.7551e-115	0.562949	0.996	0.661	TA
Rpl7	7.77981e-115	0.578333	1	0.839	TA
Rpl36a	2.03275e-113	0.60209	1	0.708	TA
Arf1	2.99065e-113	0.533007	0.987	0.535	TA
Reg3g	1.07143e-112	1.55561	0.558	0.211	TA
Rps20	3.45673e-112	0.522489	1	0.924	TA
Rpl18	3.58596e-112	0.580487	1	0.879	TA
Rpl23a	4.90947e-111	0.52432	0.993	0.564	TA
Rpl26	8.76316e-110	0.570433	1	0.874	TA
Rps12	2.93859e-109	0.583398	1	0.837	TA
Dad1	8.34456e-109	0.548229	0.989	0.563	TA
Tma7	2.61754e-108	0.500169	0.993	0.582	TA
Rps5	4.63385e-108	0.574144	1	0.891	TA
Rplp2	6.27302e-108	0.527825	1	0.826	TA
Ndufb10	1.06496e-106	0.52316	0.993	0.549	TA
Sec61b	6.76015e-106	0.504254	0.996	0.632	TA
Clic1	7.69386e-106	0.524415	0.996	0.637	TA
Wfdc2	1.94418e-105	0.537294	0.776	0.341	TA
Rps25	1.3735e-103	0.545924	0.999	0.692	TA
Rpl32	2.58387e-103	0.570077	1	0.914	TA
Calm1	6.67145e-103	0.509132	1	0.781	TA
2610528A11Rik	4.58269e-102	0.50024	0.959	0.481	TA
Rps18	1.49018e-101	0.575071	1	0.9	TA
Smdt1	2.36502e-101	0.544559	0.993	0.584	TA
Rps3	3.08519e-101	0.559813	0.999	0.863	TA
Gnb2l1	3.06645e-98	0.539837	1	0.781	TA
Rps14	5.73641e-97	0.510647	1	0.876	TA
Rpl11	8.07452e-97	0.548554	1	0.871	TA
Rpl4	8.3542e-97	0.536992	0.999	0.708	TA
Rpl35	2.78776e-96	0.517204	0.999	0.743	TA
Dmbt1	2.37327e-95	0.636688	0.994	0.639	TA
Gng5	4.31752e-95	0.522776	0.998	0.694	TA
Rps27a	2.62014e-93	0.529756	1	0.91	TA
Rps4x	3.15437e-92	0.520249	1	0.886	TA
Reg3b	3.45117e-48	1.72768	0.751	0.423	TA
Wfdc2	0	2.17086	0.993	0.327	TA carcinoma
Adh1	0	1.93146	0.989	0.316	TA carcinoma
Csrp2	0	1.77374	0.989	0.412	TA carcinoma
Cela1	0	1.71117	0.987	0.331	TA carcinoma
B3gnt7	0	1.68829	0.996	0.248	TA carcinoma
Scd2	0	1.51166	1	0.458	TA carcinoma
Gstm1	0	1.50892	0.964	0.293	TA carcinoma
Slc5a8	0	1.47584	0.969	0.256	TA carcinoma
Nxpe2	0	1.46202	0.837	0.062	TA carcinoma
Ceacam10	0	1.41143	0.973	0.263	TA carcinoma
Kcne3	0	1.4106	0.951	0.223	TA carcinoma
Hoxb13	0	1.40139	0.971	0.27	TA carcinoma
Cd177	0	1.30467	0.983	0.314	TA carcinoma
Ttr	0	1.29873	0.691	0.127	TA carcinoma
Hexb	0	1.26012	0.96	0.227	TA carcinoma
Ppa1	0	1.25593	0.987	0.407	TA carcinoma
Gas6	0	1.24562	0.98	0.303	TA carcinoma
Sult1a1	0	1.24145	0.914	0.208	TA carcinoma
Cd9	0	1.24126	0.999	0.546	TA carcinoma
Ppp1r1b	0	1.2396	0.987	0.316	TA carcinoma
Nans	0	1.23786	0.993	0.493	TA carcinoma
Aldh2	0	1.21939	0.989	0.467	TA carcinoma
Rab25	0	1.2169	0.988	0.416	TA carcinoma
Acsm3	0	1.21149	0.935	0.17	TA carcinoma
Nxpe4	0	1.19032	0.86	0.103	TA carcinoma
Hint1	0	1.14179	0.995	0.724	TA carcinoma
Tspan3	0	1.13319	0.987	0.386	TA carcinoma
Suclg1	0	1.10922	0.986	0.493	TA carcinoma
Clca3b	0	1.10809	0.963	0.327	TA carcinoma
Plp2	0	1.10314	0.968	0.324	TA carcinoma
Rnf186	0	1.0963	0.967	0.269	TA carcinoma
Rplp0	0	1.07458	1	0.917	TA carcinoma
Mecr	0	1.04961	0.933	0.243	TA carcinoma
Klf5	0	1.04745	0.975	0.355	TA carcinoma
Hadh	0	1.03552	0.964	0.351	TA carcinoma
Acly	0	1.02749	0.96	0.298	TA carcinoma
Cd81	0	1.00992	0.975	0.367	TA carcinoma
Cdx1	0	0.979561	0.978	0.354	TA carcinoma
Aqp4	0	0.978191	0.963	0.291	TA carcinoma
Gsto1	0	0.962153	0.981	0.406	TA carcinoma
Wfdc18	0	0.96169	0.857	0.248	TA carcinoma
Creb3l1	0	0.961606	0.966	0.239	TA carcinoma
Thbs4	0	0.961546	0.92	0.197	TA carcinoma
Fgfbp1	0	0.94574	0.906	0.214	TA carcinoma
Pafah1b3	0	0.922215	0.984	0.375	TA carcinoma
Itih5	0	0.914401	0.91	0.203	TA carcinoma
Mfsd4	0	0.898872	0.924	0.268	TA carcinoma
Cyp2c68	0	0.893747	0.634	0.101	TA carcinoma
Cbr3	0	0.877454	0.783	0.173	TA carcinoma
Slc6a14	0	0.871397	0.887	0.264	TA carcinoma
Ndrg2	0	0.871187	0.908	0.219	TA carcinoma
Mgst1	0	0.867329	0.955	0.302	TA carcinoma
Gstm2	0	0.85729	0.874	0.191	TA carcinoma
Chpt1	0	0.849655	0.901	0.238	TA carcinoma
Gsta3	0	0.849408	0.781	0.132	TA carcinoma
Anxa11	0	0.841709	0.943	0.311	TA carcinoma
Smim24	0	0.830141	0.899	0.277	TA carcinoma
Lsr	0	0.81051	0.893	0.232	TA carcinoma
Tax1bp3	0	0.807988	0.921	0.282	TA carcinoma
Ctse	0	0.804621	0.801	0.129	TA carcinoma
Trf	0	0.783155	0.501	0.057	TA carcinoma
Ppp2cb	0	0.783143	0.942	0.309	TA carcinoma
Acat1	0	0.759938	0.945	0.312	TA carcinoma
Ormdl2	0	0.744167	0.944	0.304	TA carcinoma
Casd1	0	0.739704	0.876	0.213	TA carcinoma
Idh3a	0	0.717222	0.931	0.287	TA carcinoma
Emp2	0	0.711256	0.789	0.145	TA carcinoma
Hopx	0	0.707852	0.87	0.247	TA carcinoma
Tmem30b	0	0.693714	0.91	0.253	TA carcinoma
Aoc1	0	0.692775	0.813	0.185	TA carcinoma
Gdpd1	0	0.691301	0.88	0.252	TA carcinoma
Serpinb5	0	0.681964	0.879	0.237	TA carcinoma
Acss2	0	0.679948	0.849	0.207	TA carcinoma
Nenf	0	0.676447	0.875	0.246	TA carcinoma
Paics	0	0.676059	0.845	0.207	TA carcinoma
Tmem205	0	0.672719	0.913	0.267	TA carcinoma
Hid1	0	0.66262	0.79	0.136	TA carcinoma
Papss1	0	0.661423	0.868	0.24	TA carcinoma
St3gal6	0	0.656446	0.919	0.285	TA carcinoma
Tcf7l1	0	0.654161	0.742	0.119	TA carcinoma
Abhd14b	0	0.650604	0.852	0.207	TA carcinoma
Foxq1	0	0.647171	0.656	0.08	TA carcinoma
Aldh1l1	0	0.645716	0.864	0.193	TA carcinoma
Myb	0	0.637196	0.832	0.195	TA carcinoma
Pgap2	0	0.636262	0.84	0.222	TA carcinoma
Nudt19	0	0.629003	0.878	0.247	TA carcinoma
Sox9	0	0.625321	0.838	0.238	TA carcinoma
Tmem176b	0	0.621576	0.853	0.251	TA carcinoma
Snhg18	0	0.61442	0.923	0.25	TA carcinoma
Rangrf	0	0.606006	0.813	0.182	TA carcinoma
Hpgd	0	0.603515	0.791	0.22	TA carcinoma
Comt	0	0.603015	0.904	0.276	TA carcinoma
Hacd1	0	0.588712	0.837	0.199	TA carcinoma
Cenpv	0	0.584203	0.872	0.256	TA carcinoma
Deptor	0	0.580053	0.852	0.231	TA carcinoma
Fasn	0	0.570602	0.867	0.254	TA carcinoma
Cftr	0	0.567971	0.803	0.187	TA carcinoma
Defb45	0	0.564514	0.536	0.035	TA carcinoma
Cldn2	0	0.563711	0.71	0.161	TA carcinoma
Cryl1	0	0.56232	0.865	0.259	TA carcinoma
Plbd1	0	0.562021	0.768	0.119	TA carcinoma
Kitl	0	0.561329	0.783	0.176	TA carcinoma
Slc31a1	0	0.55944	0.888	0.267	TA carcinoma
Aig1	0	0.556984	0.864	0.257	TA carcinoma
Camk1d	0	0.551662	0.761	0.169	TA carcinoma
Akr7a5	0	0.551575	0.894	0.265	TA carcinoma
Clic6	0	0.546334	0.732	0.108	TA carcinoma
Pccb	0	0.545705	0.825	0.209	TA carcinoma
Pdzk1ip1	0	0.544587	0.825	0.206	TA carcinoma
Sema5a	0	0.542411	0.71	0.123	TA carcinoma
Tnfsf13os	0	0.537594	0.733	0.144	TA carcinoma
Sfxn1	0	0.513432	0.809	0.226	TA carcinoma
Pvrl3	0	0.50971	0.809	0.21	TA carcinoma
Cttnbp2	0	0.507917	0.529	0.054	TA carcinoma
Pcbd1	0	0.504103	0.817	0.213	TA carcinoma
Nfix	0	0.501472	0.76	0.18	TA carcinoma
Echs1	1.85965e-307	0.803439	0.96	0.346	TA carcinoma
Eci1	1.78481e-305	0.542732	0.858	0.256	TA carcinoma
Mcee	8.35809e-304	0.614104	0.901	0.286	TA carcinoma
Mettl9	1.62125e-303	0.507367	0.853	0.259	TA carcinoma
Ccnd2	1.63898e-303	1.00622	0.952	0.362	TA carcinoma
Pla2g10	7.68487e-302	0.747494	0.948	0.308	TA carcinoma
Atraid	8.94688e-301	0.629876	0.913	0.304	TA carcinoma
Rpl10a	9.61947e-300	1.00561	0.999	0.851	TA carcinoma
Hint2	3.40486e-299	0.727112	0.95	0.338	TA carcinoma
Mrps28	4.49645e-299	0.535906	0.891	0.268	TA carcinoma
Sh3bgrl	1.30545e-298	0.583913	0.895	0.295	TA carcinoma
Gstp1	2.45429e-298	0.742959	0.916	0.305	TA carcinoma
Akr1c19	1.13808e-297	0.546704	0.849	0.237	TA carcinoma
Rpl10	1.39458e-295	1.01264	0.996	0.791	TA carcinoma
Fbp2	3.02454e-292	0.667876	0.952	0.308	TA carcinoma
Rps2	3.45465e-292	1.06	1	0.897	TA carcinoma
Oit1	1.01151e-290	0.986334	1	0.651	TA carcinoma
Stard4	2.31155e-290	0.585091	0.89	0.284	TA carcinoma
Idh2	1.34015e-289	0.585522	0.9	0.279	TA carcinoma
Serpinb6a	2.6285e-289	1.06692	0.988	0.48	TA carcinoma
Muc3	5.84121e-289	1.1973	0.999	0.541	TA carcinoma
Plpp2	2.3127e-286	0.715273	0.95	0.323	TA carcinoma
Hao2	3.44081e-286	0.727759	0.752	0.205	TA carcinoma
Lap3	9.59868e-286	0.531119	0.865	0.267	TA carcinoma
Idi1	2.26805e-285	0.74857	0.882	0.293	TA carcinoma
Nt5c	2.4893e-284	0.937344	0.984	0.468	TA carcinoma
Impdh2	1.09546e-283	0.64344	0.892	0.284	TA carcinoma
Fxyd3	2.23183e-283	0.514122	0.918	0.284	TA carcinoma
Atp5c1	3.47265e-283	1.03498	0.99	0.603	TA carcinoma
Ugt2b34	3.47622e-283	0.576435	0.901	0.288	TA carcinoma
Gipc2	2.01784e-282	0.857466	0.96	0.369	TA carcinoma
Tm9sf4	7.14311e-281	0.652524	0.95	0.329	TA carcinoma
Cbr1	8.14313e-281	1.00724	0.967	0.407	TA carcinoma
Marc2	9.4857e-281	0.699374	0.963	0.37	TA carcinoma
Car2	4.00661e-279	1.33484	0.983	0.482	TA carcinoma
Tstd1	1.11669e-278	1.00039	0.988	0.426	TA carcinoma
Prdx3	5.78757e-278	0.584178	0.918	0.3	TA carcinoma
Gsr	1.43196e-275	0.541434	0.922	0.305	TA carcinoma
Rpl28	4.05569e-275	0.865482	0.999	0.903	TA carcinoma
Hsd17b10	1.504e-274	0.651907	0.935	0.33	TA carcinoma
Tmem147	2.6427e-274	0.561556	0.916	0.294	TA carcinoma
Gss	6.863e-274	0.581924	0.898	0.291	TA carcinoma
Ifitm2	7.41105e-273	0.75429	0.969	0.368	TA carcinoma
Glul	6.76078e-272	0.817684	0.953	0.36	TA carcinoma
Phb	2.60637e-271	0.512264	0.888	0.283	TA carcinoma
Npc2	1.14337e-268	0.890101	0.994	0.509	TA carcinoma
Acadm	1.62302e-268	0.500764	0.877	0.283	TA carcinoma
Akr1c12	1.58657e-267	0.630301	0.916	0.306	TA carcinoma
Gsdmc4	2.74616e-267	0.898904	0.832	0.271	TA carcinoma
Uqcrc2	1.32493e-265	0.882191	0.983	0.444	TA carcinoma
Smim6	4.49166e-265	0.86159	0.984	0.386	TA carcinoma
S100a16	4.92938e-264	0.899175	0.982	0.421	TA carcinoma
C1qbp	7.17208e-264	0.725639	0.953	0.341	TA carcinoma
Serhl	5.09685e-263	0.577274	0.921	0.316	TA carcinoma
Smad4	1.25652e-262	0.541728	0.915	0.317	TA carcinoma
Pdha1	2.25476e-260	0.571122	0.926	0.321	TA carcinoma
Fh1	5.0961e-260	0.523682	0.896	0.293	TA carcinoma
Fdx1	5.4237e-260	0.500971	0.882	0.286	TA carcinoma
Tm2d2	5.73339e-260	0.561616	0.913	0.308	TA carcinoma
Ak3	7.26599e-260	0.529296	0.888	0.297	TA carcinoma
Ndufa9	3.13345e-259	0.594053	0.934	0.328	TA carcinoma
Slc35a3	9.1516e-259	0.54888	0.903	0.307	TA carcinoma
BC030870	1.11054e-258	0.542663	0.908	0.296	TA carcinoma
Mrpl42	2.71294e-258	0.657685	0.938	0.33	TA carcinoma
1110001J03Rik	7.13319e-258	0.522145	0.924	0.306	TA carcinoma
Suclg2	1.07044e-257	0.566137	0.924	0.314	TA carcinoma
Ehf	9.85102e-257	0.697911	0.965	0.361	TA carcinoma
Nedd4	2.32814e-256	0.577508	0.92	0.322	TA carcinoma
0610011F06Rik	6.32045e-256	0.61471	0.937	0.334	TA carcinoma
Trim2	1.33309e-255	0.508538	0.852	0.271	TA carcinoma
Ppia	3.2953e-255	0.988371	1	0.877	TA carcinoma
Glrx3	1.43988e-254	0.542314	0.914	0.322	TA carcinoma
Ebp	3.76123e-254	0.567505	0.935	0.325	TA carcinoma
Ptprf	1.09506e-253	0.501812	0.892	0.298	TA carcinoma
Idh1	3.99925e-253	0.517512	0.848	0.274	TA carcinoma
1110008F13Rik	2.56029e-252	0.75934	0.97	0.382	TA carcinoma
Eif1ax	3.52356e-252	0.545826	0.888	0.307	TA carcinoma
Gclm	5.11432e-251	0.508738	0.859	0.278	TA carcinoma
Sdc4	4.40863e-250	0.798768	0.981	0.408	TA carcinoma
Ndufb5	7.41907e-250	0.933505	0.994	0.541	TA carcinoma
Golph3l	2.00871e-248	0.584661	0.92	0.319	TA carcinoma
Atp5g2	8.11913e-248	0.949634	0.991	0.662	TA carcinoma
Prdx1	4.72628e-246	1.01791	0.994	0.653	TA carcinoma
Ppa2	1.08603e-245	0.531033	0.915	0.304	TA carcinoma
Hspa9	4.04069e-244	0.592993	0.961	0.346	TA carcinoma
Calml4	8.94667e-244	0.782978	0.983	0.394	TA carcinoma
Aars	2.06199e-243	0.508042	0.895	0.314	TA carcinoma
S100a1	2.75367e-243	0.708342	0.955	0.36	TA carcinoma
Slc25a5	3.17557e-243	0.919462	0.998	0.748	TA carcinoma
Mrpl23	7.60053e-243	0.599829	0.949	0.353	TA carcinoma
Slc12a2	1.12013e-242	0.605135	0.905	0.298	TA carcinoma
Vdac1	1.74903e-242	0.814549	0.979	0.44	TA carcinoma
Akr1c13	2.16099e-242	0.562822	0.908	0.31	TA carcinoma
Ybx3	9.32764e-242	0.756917	0.971	0.383	TA carcinoma
Slc35a1	1.37643e-241	0.520495	0.925	0.311	TA carcinoma
Golm1	1.63926e-241	0.725005	0.978	0.381	TA carcinoma
Tm4sf20	2.21331e-241	0.782205	0.985	0.369	TA carcinoma
Krtcap3	5.16946e-241	0.651495	0.963	0.355	TA carcinoma
Glo1	1.03784e-240	0.593499	0.946	0.345	TA carcinoma
Pdcd4	2.98426e-240	0.584913	0.935	0.359	TA carcinoma
Eef1b2	3.02944e-240	0.911961	0.996	0.739	TA carcinoma
Emc6	3.86045e-239	0.597323	0.948	0.355	TA carcinoma
Yipf1	9.01868e-238	0.602717	0.955	0.354	TA carcinoma
S100a14	1.97013e-237	0.73589	0.96	0.395	TA carcinoma
Kdelr1	2.60164e-237	0.626643	0.957	0.358	TA carcinoma
Cltb	5.2474e-237	0.564087	0.94	0.339	TA carcinoma
Cmas	1.80124e-236	0.64108	0.968	0.371	TA carcinoma
Pglyrp1	3.81442e-236	0.876412	0.999	0.58	TA carcinoma
Bri3	4.41248e-236	0.841068	0.982	0.467	TA carcinoma
Idh3b	1.18041e-235	0.633827	0.955	0.364	TA carcinoma
App	1.30237e-235	0.534983	0.928	0.325	TA carcinoma
Sdhd	3.52355e-234	0.80744	0.972	0.422	TA carcinoma
Sdhc	1.18494e-233	0.57995	0.93	0.342	TA carcinoma
Atp5a1	1.63444e-233	0.90127	0.991	0.675	TA carcinoma
Idh3g	7.48513e-233	0.521521	0.934	0.338	TA carcinoma
Rpl15	1.18264e-232	0.911602	0.993	0.705	TA carcinoma
Mpc1	3.27229e-232	0.810425	0.976	0.439	TA carcinoma
Hes1	1.30488e-231	0.600066	0.873	0.314	TA carcinoma
Fdps	1.2105e-230	0.825629	0.949	0.386	TA carcinoma
Thoc7	6.08713e-230	0.541873	0.933	0.34	TA carcinoma
Il18	6.68856e-229	0.581402	0.829	0.276	TA carcinoma
Sypl	1.0363e-228	0.665652	0.968	0.369	TA carcinoma
Prdx2	1.52947e-228	0.843677	0.987	0.51	TA carcinoma
Esd	1.78636e-226	0.808121	0.98	0.487	TA carcinoma
Bspry	2.04782e-225	0.562457	0.95	0.344	TA carcinoma
Tmem238	2.10866e-225	0.618124	0.96	0.352	TA carcinoma
Eif3i	5.70984e-225	0.799429	0.974	0.479	TA carcinoma
Cnpy2	7.60131e-225	0.568894	0.96	0.357	TA carcinoma
Stmn1	9.39355e-225	0.505714	0.891	0.3	TA carcinoma
Rpl7a	2.74427e-224	0.817258	0.993	0.781	TA carcinoma
Ptms	1.46741e-223	0.866542	0.986	0.489	TA carcinoma
Gmds	2.57497e-222	0.843682	0.988	0.443	TA carcinoma
Rpl14	3.52164e-222	0.861327	0.997	0.768	TA carcinoma
Trappc6a	8.88216e-222	0.61959	0.944	0.386	TA carcinoma
Hdgf	1.73146e-221	0.589024	0.941	0.359	TA carcinoma
Gpx2	2.15122e-221	1.04644	0.996	0.617	TA carcinoma
Eef1a1	3.68576e-221	0.845251	1	0.924	TA carcinoma
Ndufc2	4.70273e-220	0.836693	0.991	0.486	TA carcinoma
Epcam	6.27962e-219	0.950199	1	0.751	TA carcinoma
Cox4i1	9.30752e-218	0.760391	0.998	0.847	TA carcinoma
Rpl29	1.10688e-217	0.826397	0.997	0.782	TA carcinoma
Tst	4.3721e-217	0.589982	0.955	0.366	TA carcinoma
Ociad2	1.12679e-215	0.588025	0.954	0.344	TA carcinoma
Atp5b	1.41768e-215	0.829935	1	0.752	TA carcinoma
Btf3	2.92187e-215	0.780927	0.994	0.747	TA carcinoma
Pebp1	3.47646e-214	0.806787	0.98	0.477	TA carcinoma
Ndufb8	4.76305e-214	0.847572	0.99	0.543	TA carcinoma
Ndufa7	5.95643e-213	0.821207	0.988	0.555	TA carcinoma
Rps8	5.36789e-212	0.82528	0.999	0.871	TA carcinoma
Tecr	2.76749e-211	0.671144	0.975	0.427	TA carcinoma
Krt19	7.32191e-211	0.912199	1	0.815	TA carcinoma
Uqcrc1	2.20189e-210	0.782103	0.985	0.474	TA carcinoma
Rps26	3.5045e-210	0.860526	0.999	0.834	TA carcinoma
Ergic3	8.04734e-210	0.546799	0.948	0.371	TA carcinoma
Fkbp4	1.40524e-209	0.659543	0.97	0.395	TA carcinoma
Ggh	8.42655e-209	0.691858	0.935	0.384	TA carcinoma
Atp5f1	1.56893e-208	0.838231	0.988	0.63	TA carcinoma
Fam96a	1.79861e-208	0.54371	0.922	0.347	TA carcinoma
Ndufb4	2.14811e-208	0.718816	0.971	0.428	TA carcinoma
Acp5	4.84152e-208	0.646083	0.957	0.396	TA carcinoma
Phb2	8.35342e-208	0.714365	0.979	0.436	TA carcinoma
Polr1d	2.21476e-207	0.772567	0.983	0.555	TA carcinoma
Rpl3	1.58606e-206	0.854833	0.998	0.812	TA carcinoma
Pycard	2.70555e-206	0.856859	0.991	0.551	TA carcinoma
Anxa3	5.87774e-206	0.540223	0.901	0.336	TA carcinoma
AA467197	6.67454e-206	0.93208	0.988	0.592	TA carcinoma
Tkt	8.81597e-206	0.761004	0.991	0.476	TA carcinoma
Rpl7	1.01329e-205	0.750956	0.997	0.839	TA carcinoma
Msmo1	2.40546e-205	0.608859	0.879	0.333	TA carcinoma
Tomm5	7.43351e-205	0.646258	0.965	0.394	TA carcinoma
Pigr	1.16106e-203	0.965875	0.999	0.697	TA carcinoma
Higd2a	2.33279e-203	0.756966	0.983	0.48	TA carcinoma
Ndufb11	5.95966e-203	0.788984	0.99	0.535	TA carcinoma
Mt1	9.65481e-203	0.77225	0.987	0.454	TA carcinoma
Txn2	1.14933e-202	0.595619	0.951	0.384	TA carcinoma
Acads	1.62161e-202	0.588192	0.956	0.379	TA carcinoma
Rps6	2.72987e-201	0.798339	0.996	0.747	TA carcinoma
Atp5g1	2.57732e-200	0.891988	0.994	0.669	TA carcinoma
Uqcrh	2.12602e-199	0.76852	0.988	0.768	TA carcinoma
Naca	2.20659e-199	0.773004	0.99	0.755	TA carcinoma
Ddost	3.69274e-199	0.645407	0.983	0.426	TA carcinoma
Slc25a3	5.12224e-199	0.724999	0.998	0.768	TA carcinoma
Prss32	1.12715e-198	0.82107	0.996	0.521	TA carcinoma
Pdxdc1	3.26765e-197	0.504148	0.949	0.37	TA carcinoma
Ndufb9	1.07633e-196	0.847664	0.995	0.64	TA carcinoma
Psma5	1.88742e-196	0.603857	0.959	0.395	TA carcinoma
Mrpl34	8.88817e-196	0.525698	0.954	0.361	TA carcinoma
Ckmt1	1.5855e-195	0.9528	0.994	0.615	TA carcinoma
Ndufv1	4.00421e-195	0.584548	0.961	0.396	TA carcinoma
Cox8a	1.21299e-194	0.757638	1	0.869	TA carcinoma
Tax1bp1	1.51102e-194	0.84478	0.996	0.596	TA carcinoma
Rpl32	3.15132e-194	0.756357	1	0.914	TA carcinoma
Cdc42ep5	7.89391e-194	0.528138	0.953	0.369	TA carcinoma
Gne	3.76658e-192	0.512239	0.953	0.379	TA carcinoma
Mrpl12	6.47233e-191	0.679152	0.976	0.445	TA carcinoma
Ndufs3	1.45952e-190	0.593767	0.969	0.399	TA carcinoma
Ifi27l2b	2.39293e-190	0.721222	0.973	0.419	TA carcinoma
Hnrnpa1	2.71168e-190	0.551659	0.942	0.379	TA carcinoma
Ndufb6	8.34587e-189	0.609863	0.953	0.385	TA carcinoma
Rps5	1.04047e-188	0.744455	0.999	0.89	TA carcinoma
Sod2	2.61839e-188	0.502329	0.944	0.378	TA carcinoma
Ndufa8	6.52654e-188	0.685177	0.971	0.447	TA carcinoma
St6galnac6	6.79515e-188	0.662763	0.997	0.477	TA carcinoma
Atp5o	2.14053e-187	0.799317	0.988	0.596	TA carcinoma
Chchd10	6.76196e-187	0.797734	0.993	0.512	TA carcinoma
Eif3m	9.3244e-187	0.502999	0.944	0.39	TA carcinoma
Eif3e	2.90042e-186	0.630326	0.978	0.468	TA carcinoma
Tmem45b	3.25172e-186	0.515264	0.973	0.392	TA carcinoma
Rps27l	4.11795e-186	0.782491	0.987	0.533	TA carcinoma
Smagp	7.65619e-186	0.508984	0.949	0.377	TA carcinoma
Rps12	9.17477e-186	0.796669	0.998	0.837	TA carcinoma
Akr1a1	1.07589e-185	0.724728	0.981	0.503	TA carcinoma
Hmgcs1	2.4656e-185	0.518622	0.862	0.327	TA carcinoma
Rps28	7.47537e-185	0.705136	1	0.849	TA carcinoma
Ndufa10	9.15259e-185	0.594776	0.959	0.402	TA carcinoma
Calm2	2.33844e-184	0.746434	0.986	0.571	TA carcinoma
Cox5a	3.70964e-184	0.772536	0.997	0.752	TA carcinoma
0610012G03Rik	4.36893e-184	0.509215	0.956	0.386	TA carcinoma
Rpl36a	5.46996e-184	0.759677	0.998	0.706	TA carcinoma
Selenbp1	8.87513e-184	0.55384	0.928	0.392	TA carcinoma
Rps17	2.05533e-183	0.776336	0.989	0.666	TA carcinoma
Anxa4	3.50019e-183	0.533449	0.959	0.394	TA carcinoma
Tbrg1	1.23928e-182	0.548965	0.958	0.422	TA carcinoma
Cyc1	1.28395e-182	0.735517	0.987	0.51	TA carcinoma
Arf4	2.49044e-182	0.635271	0.969	0.457	TA carcinoma
Ndufs7	2.26268e-181	0.708765	0.983	0.501	TA carcinoma
Ybx1	1.38036e-180	0.771912	0.987	0.679	TA carcinoma
Rps18	3.14926e-180	0.746348	1	0.9	TA carcinoma
Rpl26	3.51773e-179	0.689207	0.997	0.873	TA carcinoma
Rps27a	7.76137e-179	0.706818	1	0.91	TA carcinoma
Cct2	7.96295e-179	0.500516	0.95	0.403	TA carcinoma
Lmna	1.92535e-178	0.612082	0.987	0.45	TA carcinoma
Mdh1	8.52022e-178	0.705865	0.982	0.491	TA carcinoma
Ndufab1	9.37801e-178	0.746804	0.987	0.52	TA carcinoma
Atp5j	1.60427e-177	0.770917	0.991	0.677	TA carcinoma
Tspan1	4.02623e-177	0.765165	0.999	0.614	TA carcinoma
Mpc2	5.02193e-177	0.631617	0.974	0.439	TA carcinoma
Mrps24	3.55892e-176	0.650014	0.982	0.453	TA carcinoma
Rpl23	1.19201e-175	0.673101	1	0.931	TA carcinoma
Hspd1	6.13407e-174	0.588401	0.975	0.433	TA carcinoma
Gng5	1.27493e-173	0.728671	0.989	0.693	TA carcinoma
Npm1	1.5393e-173	0.827232	0.987	0.638	TA carcinoma
Cct4	4.69837e-173	0.512137	0.943	0.415	TA carcinoma
Gpa33	5.26894e-173	0.564498	0.98	0.417	TA carcinoma
Rpl9	9.80513e-173	0.690565	0.999	0.905	TA carcinoma
Cox6b1	1.22784e-172	0.755806	0.993	0.732	TA carcinoma
Sdhb	2.07366e-172	0.668441	0.972	0.464	TA carcinoma
Rpl18	2.49878e-172	0.693609	1	0.879	TA carcinoma
Rps4x	2.5917e-172	0.710253	0.999	0.885	TA carcinoma
Lamp1	9.00961e-172	0.604084	0.982	0.457	TA carcinoma
Atp1b1	3.29021e-171	0.7421	0.999	0.601	TA carcinoma
Laptm4a	9.31172e-171	0.537432	0.973	0.415	TA carcinoma
Ech1	1.09036e-170	0.515852	0.953	0.407	TA carcinoma
Pgam1	1.2557e-170	0.55137	0.949	0.409	TA carcinoma
Uqcr10	8.01117e-170	0.76735	0.996	0.688	TA carcinoma
Atp5l	8.43965e-170	0.722571	0.993	0.718	TA carcinoma
H2afv	4.14354e-169	0.579885	0.966	0.426	TA carcinoma
Ndufs8	1.08703e-167	0.602436	0.964	0.427	TA carcinoma
Cox6c	1.34639e-167	0.704919	1	0.793	TA carcinoma
Cox5b	1.74244e-167	0.729575	0.996	0.774	TA carcinoma
Tspan8	3.76979e-167	0.762821	0.999	0.511	TA carcinoma
Ywhae	6.71399e-167	0.629429	0.984	0.483	TA carcinoma
Rplp1	9.68237e-167	0.631404	1	0.899	TA carcinoma
2610528A11Rik	1.45694e-166	0.75321	0.97	0.478	TA carcinoma
Chchd2	9.92794e-166	0.666971	0.996	0.815	TA carcinoma
Mrpl52	1.91688e-165	0.621708	0.984	0.481	TA carcinoma
Rpl17	3.17769e-165	0.715258	0.998	0.827	TA carcinoma
Lgals4	4.01128e-165	0.706193	1	0.899	TA carcinoma
Cox7b	7.41852e-165	0.749648	0.988	0.648	TA carcinoma
Txn1	7.69263e-165	0.668168	1	0.907	TA carcinoma
Ndufa12	1.80345e-164	0.613039	0.979	0.456	TA carcinoma
Sqrdl	4.80264e-164	0.50453	0.961	0.396	TA carcinoma
Sri	1.81011e-162	0.695365	0.987	0.592	TA carcinoma
Eif3h	1.97039e-162	0.641364	0.982	0.558	TA carcinoma
Rps14	2.60993e-162	0.637393	1	0.875	TA carcinoma
Cox6a1	5.69948e-162	0.724527	0.988	0.571	TA carcinoma
Rab2a	7.58024e-162	0.522664	0.966	0.421	TA carcinoma
Rps3a1	5.06209e-161	0.678372	0.999	0.898	TA carcinoma
Ywhab	6.8505e-160	0.51901	0.967	0.445	TA carcinoma
Atp5h	1.65775e-159	0.665349	0.997	0.765	TA carcinoma
Ndufv2	2.61234e-159	0.611437	0.972	0.468	TA carcinoma
Eif3f	4.78928e-159	0.667442	0.984	0.599	TA carcinoma
Rps20	6.25643e-159	0.618192	1	0.924	TA carcinoma
Ndufb10	1.16849e-158	0.67484	0.983	0.547	TA carcinoma
Ndufb2	1.17239e-158	0.579623	0.979	0.443	TA carcinoma
Tomm20	1.42854e-158	0.548032	0.963	0.442	TA carcinoma
Psmb2	1.62171e-157	0.569304	0.974	0.439	TA carcinoma
Ndufs2	6.61975e-157	0.539847	0.968	0.446	TA carcinoma
Ndufa5	7.30014e-157	0.617919	0.975	0.463	TA carcinoma
Atp5d	4.75872e-156	0.664057	0.995	0.752	TA carcinoma
Mrps14	6.38807e-156	0.508611	0.963	0.417	TA carcinoma
Stard10	7.00225e-156	0.618394	0.989	0.525	TA carcinoma
Cd63	9.60347e-156	0.670225	0.997	0.519	TA carcinoma
Dbi	1.09115e-155	0.776694	0.994	0.657	TA carcinoma
Bcap31	5.41415e-155	0.510938	0.97	0.424	TA carcinoma
Gnb2l1	5.78467e-155	0.67231	0.996	0.78	TA carcinoma
Rps9	4.93502e-154	0.665192	0.999	0.86	TA carcinoma
Krt8	5.30543e-154	0.668307	1	0.862	TA carcinoma
2023-09-15	6.87321e-154	0.571261	0.988	0.474	TA carcinoma
Ftl1	1.32418e-153	0.599972	0.995	0.837	TA carcinoma
Atp5g3	2.58298e-153	0.710317	0.996	0.661	TA carcinoma
Eef2	4.19906e-153	0.632633	0.996	0.756	TA carcinoma
Rpl8	4.24966e-153	0.617646	1	0.882	TA carcinoma
Rps7	1.00824e-152	0.632673	1	0.859	TA carcinoma
Rpl6	1.96126e-152	0.663684	0.998	0.817	TA carcinoma
Rpl4	3.39068e-152	0.67665	0.994	0.707	TA carcinoma
Rps19	3.69583e-152	0.624392	1	0.893	TA carcinoma
S100a6	6.24309e-152	0.631339	1	0.92	TA carcinoma
Rps10	9.94754e-152	0.647917	1	0.893	TA carcinoma
Psmb4	2.66272e-151	0.574666	0.976	0.481	TA carcinoma
Rpl23a	2.90062e-151	0.671915	0.986	0.562	TA carcinoma
Uqcrb	3.67602e-151	0.673672	0.993	0.675	TA carcinoma
Psma7	3.88162e-151	0.634673	0.983	0.532	TA carcinoma
Psmb5	6.06516e-151	0.576349	0.975	0.461	TA carcinoma
Swi5	2.51541e-150	0.549454	0.971	0.458	TA carcinoma
Atpif1	9.08659e-150	0.690426	0.993	0.652	TA carcinoma
Pgls	2.31042e-149	0.562071	0.981	0.497	TA carcinoma
2410015M20Rik	1.00969e-148	0.615323	0.988	0.532	TA carcinoma
Tmem59	2.10838e-148	0.592601	0.985	0.52	TA carcinoma
Rpl22l1	6.00782e-148	0.710466	0.995	0.698	TA carcinoma
Eif3k	6.9864e-148	0.58787	0.98	0.538	TA carcinoma
Rpl11	7.93374e-148	0.649465	1	0.87	TA carcinoma
2010107E04Rik	2.47652e-147	0.667227	0.99	0.595	TA carcinoma
Rpl37	5.24236e-147	0.634148	1	0.868	TA carcinoma
Rpl39	1.68964e-146	0.639822	1	0.865	TA carcinoma
Rpl41	2.22022e-146	0.572771	0.999	0.948	TA carcinoma
2700060E02Rik	4.14719e-146	0.561031	0.973	0.49	TA carcinoma
Rpl5	1.39264e-144	0.646209	0.991	0.661	TA carcinoma
Id1	1.92189e-144	0.543834	0.913	0.426	TA carcinoma
Mdh2	1.16524e-143	0.61852	0.982	0.522	TA carcinoma
Ywhah	8.85539e-143	0.549876	0.972	0.5	TA carcinoma
Prelid1	1.49882e-142	0.570358	0.983	0.49	TA carcinoma
Tpt1	1.84665e-142	0.551467	0.999	0.95	TA carcinoma
Cox7c	2.04412e-142	0.643664	0.997	0.777	TA carcinoma
Txndc17	2.34207e-142	0.503657	0.978	0.457	TA carcinoma
Bsg	2.52647e-142	0.633329	0.999	0.652	TA carcinoma
Rps11	1.23876e-141	0.586888	0.999	0.889	TA carcinoma
Rps3	4.18934e-141	0.642246	1	0.862	TA carcinoma
Gpx1	1.43924e-140	0.580718	0.98	0.546	TA carcinoma
Uqcrfs1	1.72875e-140	0.59255	0.979	0.499	TA carcinoma
Rpl24	4.292e-140	0.589263	0.998	0.827	TA carcinoma
Park7	1.5214e-139	0.534469	0.978	0.486	TA carcinoma
Usmg5	5.06134e-139	0.593598	0.983	0.492	TA carcinoma
Erh	9.91264e-139	0.593189	0.984	0.52	TA carcinoma
Rpl35	4.8785e-138	0.616046	0.991	0.742	TA carcinoma
Ndufc1	1.50028e-137	0.546712	0.982	0.471	TA carcinoma
Rpl18a	1.80148e-137	0.569631	1	0.912	TA carcinoma
Cox7a2l	4.27704e-137	0.504536	0.981	0.517	TA carcinoma
Rpl27a	1.72382e-134	0.617544	1	0.883	TA carcinoma
Hsp90ab1	1.8693e-134	0.625007	0.996	0.796	TA carcinoma
Sycn	1.36197e-133	1.79544	0.814	0.401	TA carcinoma
Rpl21	1.81772e-133	0.580014	0.999	0.848	TA carcinoma
Gfpt1	3.65353e-133	0.504607	0.986	0.498	TA carcinoma
Clta	1.10188e-131	0.555162	0.984	0.568	TA carcinoma
Hist1h2bc	3.01444e-130	0.604636	0.895	0.414	TA carcinoma
Rpl13	3.09355e-129	0.590535	1	0.926	TA carcinoma
Ran	1.77235e-128	0.519054	0.971	0.505	TA carcinoma
Cldn7	5.66272e-128	0.651128	1	0.662	TA carcinoma
Dad1	1.53555e-127	0.569856	0.994	0.561	TA carcinoma
Snrpd2	2.89286e-127	0.529158	0.974	0.511	TA carcinoma
Uqcr11	5.60097e-127	0.635461	0.993	0.63	TA carcinoma
Cib1	7.35203e-127	0.581066	0.981	0.531	TA carcinoma
Eef1g	3.41137e-126	0.594246	0.99	0.594	TA carcinoma
Ndufs6	7.11749e-126	0.566805	0.986	0.515	TA carcinoma
Gm10076	3.60984e-125	0.59397	0.994	0.657	TA carcinoma
Tspo	5.05397e-125	0.532877	0.99	0.593	TA carcinoma
Rpl22	1.11641e-124	0.566362	0.996	0.788	TA carcinoma
Ndufa11	1.37532e-124	0.534773	0.982	0.5	TA carcinoma
Serbp1	1.73354e-124	0.53397	0.975	0.538	TA carcinoma
Tgoln1	2.48767e-124	0.581189	0.987	0.539	TA carcinoma
Ndufa6	3.74302e-124	0.539802	0.99	0.577	TA carcinoma
Cox7a2	1.04455e-123	0.615161	0.994	0.707	TA carcinoma
Arf1	3.05739e-123	0.545262	0.988	0.533	TA carcinoma
Spint2	1.1213e-121	0.579988	1	0.68	TA carcinoma
Rpl12	1.2118e-120	0.585389	0.996	0.759	TA carcinoma
Cmpk1	2.30028e-120	0.520419	0.988	0.546	TA carcinoma
Vdac2	9.8125e-119	0.546333	0.982	0.587	TA carcinoma
Psmb1	1.05012e-116	0.525405	0.986	0.571	TA carcinoma
Rps25	3.17712e-112	0.603076	0.989	0.691	TA carcinoma
Rbm3	3.98378e-112	0.576692	0.974	0.594	TA carcinoma
Rplp2	9.9969e-111	0.512706	0.998	0.825	TA carcinoma
Rps23	4.9385e-110	0.528619	1	0.86	TA carcinoma
Rps16	1.11966e-109	0.502469	0.999	0.877	TA carcinoma
Rpl36	3.96827e-109	0.509956	0.995	0.848	TA carcinoma
Rpl30	4.47598e-109	0.505607	1	0.86	TA carcinoma
Eif5a	4.11445e-108	0.538678	0.988	0.637	TA carcinoma
Tomm7	6.91362e-108	0.506015	0.98	0.551	TA carcinoma
Eif4a1	1.37063e-105	0.507116	0.993	0.595	TA carcinoma
Hmgb1	5.39717e-100	0.547524	0.984	0.583	TA carcinoma
Cldn3	1.74136e-96	0.507514	0.999	0.569	TA carcinoma
mt-Nd4l	0	1.1946	0.924	0.786	Enterocytes carcinoma
Gm26917	6.10093e-284	1.70686	0.866	0.711	Enterocytes carcinoma
Gm42418	7.51044e-270	1.00146	0.988	0.984	Enterocytes carcinoma
mt-Nd4	2.33091e-230	0.859531	0.979	0.971	Enterocytes carcinoma
Reg3b	4.74958e-223	0.802276	0.738	0.406	Enterocytes carcinoma
Dmbt1	5.84377e-204	1.1198	0.885	0.631	Enterocytes carcinoma
mt-Cytb	1.20046e-198	0.770893	0.987	0.99	Enterocytes carcinoma
Pigr	2.73034e-189	0.894019	0.923	0.69	Enterocytes carcinoma
mt-Nd2	4.46959e-175	0.740164	0.943	0.924	Enterocytes carcinoma
mt-Atp8	7.52084e-163	0.803838	0.801	0.614	Enterocytes carcinoma
mt-Nd5	5.33026e-157	0.672505	0.909	0.807	Enterocytes carcinoma
Rps15	6.49791e-146	0.7866	0.858	0.746	Enterocytes carcinoma
mt-Nd1	8.6205e-142	0.609936	0.95	0.923	Enterocytes carcinoma
Gpx2	8.06689e-121	0.58165	0.84	0.614	Enterocytes carcinoma
Atpif1	5.89845e-88	0.670163	0.809	0.655	Enterocytes carcinoma
Ier2	5.46957e-87	1.02676	0.702	0.605	Enterocytes carcinoma
Reg3g	1.08685e-85	0.642442	0.396	0.209	Enterocytes carcinoma
Sema4g	1.54147e-71	0.877941	0.579	0.477	Enterocytes carcinoma
Muc3a	5.29053e-64	0.926758	0.458	0.348	Enterocytes carcinoma
Ptms	2.54234e-62	0.63624	0.632	0.501	Enterocytes carcinoma
Clca3b	9.43593e-62	0.864343	0.495	0.345	Enterocytes carcinoma
Stard10	1.49114e-57	0.528147	0.675	0.535	Enterocytes carcinoma
Scd2	8.63939e-57	0.698532	0.63	0.47	Enterocytes carcinoma
Erdr1	3.40042e-55	0.869389	0.523	0.442	Enterocytes carcinoma
Slc12a2	1.9407e-54	0.858613	0.45	0.316	Enterocytes carcinoma
Baiap2l2	5.24432e-54	0.89962	0.332	0.224	Enterocytes carcinoma
Egr1	1.69208e-52	0.971768	0.474	0.367	Enterocytes carcinoma
Mki67	2.54929e-52	0.992324	0.271	0.154	Enterocytes carcinoma
Cd177	1.47796e-51	0.861342	0.462	0.336	Enterocytes carcinoma
Aqp4	1.38848e-49	0.598947	0.454	0.312	Enterocytes carcinoma
Cftr	8.35554e-46	0.866318	0.308	0.209	Enterocytes carcinoma
Ifi27l2b	1.21579e-40	0.58178	0.543	0.437	Enterocytes carcinoma
1810011O10Rik	6.70878e-35	0.800742	0.463	0.398	Enterocytes carcinoma
Atp1a1	9.4337e-35	0.655858	0.678	0.575	Enterocytes carcinoma
Mlec	2.28853e-33	0.619113	0.481	0.435	Enterocytes carcinoma
Nlrp6	1.79106e-32	0.660336	0.365	0.289	Enterocytes carcinoma
Sox4	6.36559e-32	0.828293	0.279	0.195	Enterocytes carcinoma
Rpn1	3.03944e-31	0.634423	0.46	0.407	Enterocytes carcinoma
Utp20	4.62256e-29	0.737152	0.264	0.191	Enterocytes carcinoma
PISD	2.3911e-28	0.509555	0.575	0.568	Enterocytes carcinoma
Golgb1	6.20522e-28	0.537903	0.527	0.509	Enterocytes carcinoma
Hmgb2	4.43398e-26	0.53641	0.572	0.541	Enterocytes carcinoma
Akap9	9.43225e-26	0.608528	0.458	0.435	Enterocytes carcinoma
Ncl	1.25968e-25	0.57647	0.537	0.511	Enterocytes carcinoma
Klf5	5.50454e-25	0.514912	0.45	0.38	Enterocytes carcinoma
Cdx1	1.70542e-24	0.513775	0.442	0.379	Enterocytes carcinoma
Eif4g1	4.02053e-23	0.565536	0.452	0.438	Enterocytes carcinoma
Noxa1	3.75047e-22	0.671386	0.263	0.205	Enterocytes carcinoma
Myo6	4.15004e-22	0.563521	0.433	0.407	Enterocytes carcinoma
Tmprss2	4.57137e-22	0.531008	0.465	0.422	Enterocytes carcinoma
Atrx	9.80849e-22	0.525468	0.462	0.442	Enterocytes carcinoma
Fam83e	1.44568e-20	0.521834	0.443	0.417	Enterocytes carcinoma
Rnf186	1.49428e-20	0.564247	0.363	0.298	Enterocytes carcinoma
Adcy6	1.37795e-19	0.708925	0.303	0.262	Enterocytes carcinoma
Tmc4	3.429e-19	0.526346	0.462	0.443	Enterocytes carcinoma
Vars	1.66688e-18	0.626378	0.319	0.276	Enterocytes carcinoma
Hbegf	1.33476e-17	0.888966	0.268	0.214	Enterocytes carcinoma
Atp8b1	4.71775e-17	0.559612	0.39	0.369	Enterocytes carcinoma
Plekha6	5.94277e-17	0.641872	0.378	0.362	Enterocytes carcinoma
Phlda1	6.21872e-17	0.802202	0.389	0.354	Enterocytes carcinoma
Gsdmc2	7.6125e-17	0.751581	0.282	0.224	Enterocytes carcinoma
Ktn1	1.77423e-16	0.571671	0.336	0.306	Enterocytes carcinoma
Mecom	1.09678e-15	0.6148	0.285	0.251	Enterocytes carcinoma
Itga6	1.31718e-14	0.643243	0.378	0.367	Enterocytes carcinoma
Prpf4b	6.60301e-14	0.502652	0.384	0.37	Enterocytes carcinoma
Hes1	1.25097e-13	0.570226	0.362	0.34	Enterocytes carcinoma
Fosb	2.11622e-13	0.642962	0.403	0.378	Enterocytes carcinoma
Cdh1	4.10888e-13	0.532769	0.509	0.483	Enterocytes carcinoma
Hjurp	8.16507e-13	0.649246	0.292	0.266	Enterocytes carcinoma
Fermt1	1.3306e-12	0.583502	0.31	0.292	Enterocytes carcinoma
Safb2	8.36007e-12	0.519986	0.354	0.341	Enterocytes carcinoma
Golga4	1.61909e-11	0.505363	0.421	0.437	Enterocytes carcinoma
Dync1h1	2.09268e-11	0.548667	0.407	0.425	Enterocytes carcinoma
Gucy2c	6.32859e-11	0.682569	0.32	0.315	Enterocytes carcinoma
Hoxa7	7.03326e-11	0.594963	0.284	0.267	Enterocytes carcinoma
Sod1	7.1745e-11	0.560497	0.37	0.38	Enterocytes carcinoma
Tfrc	9.11522e-11	0.604147	0.326	0.312	Enterocytes carcinoma
Arhgap5	7.352e-10	0.502697	0.379	0.388	Enterocytes carcinoma
Eif3b	1.84877e-09	0.515614	0.346	0.352	Enterocytes carcinoma
2010111I01Rik	1.31993e-08	0.570993	0.335	0.343	Enterocytes carcinoma
Atp2a2	1.44148e-05	0.501726	0.36	0.392	Enterocytes carcinoma
Arl4a	2.81021e-05	0.620181	0.363	0.39	Enterocytes carcinoma
Styk1	0.000111569	0.511088	0.287	0.304	Enterocytes carcinoma
Ptprf	0.000554252	0.556835	0.304	0.331	Enterocytes carcinoma
Fasn	0.00697143	0.504294	0.264	0.288	Enterocytes carcinoma
Muc2	0	4.89469	0.997	0.591	Goblet
Fcgbp	0	4.50628	0.857	0.168	Goblet
Spink4	0	4.17764	0.994	0.9	Goblet
Sval1	0	4.02415	0.887	0.532	Goblet
Reg4	0	3.91319	0.686	0.227	Goblet
Agr2	0	3.8739	0.991	0.806	Goblet
Clca1	0	3.82825	0.501	0.111	Goblet
Tff3	0	3.5281	0.926	0.533	Goblet
Klk1	0	3.49594	0.941	0.398	Goblet
Ccl6	0	3.03012	0.767	0.161	Goblet
Hsd11b2	0	2.64759	0.829	0.261	Goblet
Ramp1	0	2.56877	0.802	0.121	Goblet
Selm	0	2.30239	0.852	0.311	Goblet
Rep15	0	2.18608	0.747	0.052	Goblet
Hgfac	0	2.14974	0.86	0.163	Goblet
Hepacam2	0	2.12547	0.823	0.066	Goblet
Oit1	0	2.12112	0.961	0.646	Goblet
Nupr1	0	2.00891	0.882	0.325	Goblet
Qsox1	0	1.98519	0.871	0.113	Goblet
Atp2c2	0	1.89531	0.829	0.103	Goblet
Nov	0	1.88157	0.494	0.04	Goblet
Fxyd3	0	1.8756	0.815	0.276	Goblet
Spdef	0	1.80365	0.809	0.046	Goblet
Best2	0	1.79411	0.59	0.018	Goblet
Galnt7	0	1.75192	0.881	0.302	Goblet
Slc12a8	0	1.72411	0.784	0.021	Goblet
Rap1gap	0	1.67675	0.833	0.052	Goblet
Txndc5	0	1.67663	0.884	0.295	Goblet
5330417C22Rik	0	1.64908	0.818	0.157	Goblet
Tspan13	0	1.61234	0.822	0.268	Goblet
Atp6ap2	0	1.6089	0.835	0.321	Goblet
Gm1123	0	1.59214	0.638	0.026	Goblet
Atoh1	0	1.58911	0.725	0.041	Goblet
Smim6	0	1.58818	0.868	0.38	Goblet
Creb3l1	0	1.57463	0.801	0.234	Goblet
Cgref1	0	1.56289	0.733	0.099	Goblet
Gcnt3	0	1.55976	0.777	0.096	Goblet
Slc12a2	0	1.54517	0.851	0.287	Goblet
Smim14	0	1.51699	0.852	0.423	Goblet
Sytl2	0	1.49802	0.764	0.057	Goblet
Tpsg1	0	1.48356	0.713	0.026	Goblet
Galnt12	0	1.45364	0.855	0.228	Goblet
Lrrc26	0	1.43083	0.726	0.105	Goblet
Krt7	0	1.41994	0.82	0.274	Goblet
Kdelr2	0	1.41774	0.834	0.371	Goblet
Tm9sf2	0	1.41534	0.869	0.415	Goblet
Stard10	0	1.40592	0.922	0.518	Goblet
Tpd52	0	1.36965	0.868	0.46	Goblet
Gale	0	1.36778	0.898	0.407	Goblet
Atp2a3	0	1.34647	0.906	0.419	Goblet
Bcas1	0	1.3336	0.699	0.029	Goblet
Hpd	0	1.31793	0.696	0.029	Goblet
Pdia5	0	1.31337	0.737	0.107	Goblet
Foxa3	0	1.30897	0.768	0.114	Goblet
Pdia3	0	1.30763	0.908	0.561	Goblet
Tmed3	0	1.30463	0.799	0.322	Goblet
St6galnac6	0	1.30401	0.905	0.471	Goblet
B3gnt7	0	1.30238	0.749	0.249	Goblet
Cd24a	0	1.29406	0.793	0.342	Goblet
Gfpt1	0	1.28801	0.898	0.493	Goblet
Ostc	0	1.28478	0.833	0.444	Goblet
Pdia6	0	1.27883	0.851	0.395	Goblet
Cd177	0	1.27281	0.808	0.311	Goblet
Krt18	0	1.27144	0.92	0.527	Goblet
Gmds	0	1.25812	0.887	0.437	Goblet
C1galt1	0	1.25022	0.838	0.304	Goblet
Fkbp11	0	1.2457	0.704	0.108	Goblet
Tsta3	0	1.24191	0.805	0.329	Goblet
P2rx4	0	1.23973	0.802	0.227	Goblet
Pdxdc1	0	1.23683	0.862	0.363	Goblet
Bace2	0	1.22612	0.709	0.062	Goblet
Guk1	0	1.21624	0.795	0.331	Goblet
P4hb	0	1.21316	0.873	0.425	Goblet
Dnajc10	0	1.20808	0.764	0.176	Goblet
Ddost	0	1.20724	0.854	0.422	Goblet
Nans	0	1.2008	0.872	0.49	Goblet
Rrbp1	0	1.18357	0.947	0.624	Goblet
C1galt1c1	0	1.17516	0.736	0.158	Goblet
Ttr	0	1.17126	0.579	0.122	Goblet
Cmpk1	0	1.16803	0.873	0.544	Goblet
Asph	0	1.16775	0.736	0.13	Goblet
Ern2	0	1.1534	0.75	0.1	Goblet
Tm9sf3	0	1.15023	0.873	0.45	Goblet
Mia3	0	1.14625	0.811	0.245	Goblet
St3gal6	0	1.13846	0.751	0.282	Goblet
Slc35a1	0	1.13429	0.81	0.305	Goblet
Cd63	0	1.13114	0.904	0.514	Goblet
Rab3d	0	1.13105	0.765	0.192	Goblet
Rpn1	0	1.12779	0.862	0.376	Goblet
Slc50a1	0	1.11937	0.802	0.336	Goblet
Plpp1	0	1.1092	0.625	0.037	Goblet
Clps	0	1.1074	0.456	0.023	Goblet
Pde2a	0	1.09913	0.722	0.067	Goblet
Sypl	0	1.09239	0.824	0.365	Goblet
Tmem97	0	1.08421	0.723	0.205	Goblet
Npdc1	0	1.08152	0.757	0.204	Goblet
Pla2g10	0	1.06262	0.781	0.305	Goblet
Sigmar1	0	1.05993	0.729	0.225	Goblet
Ttc39a	0	1.04783	0.788	0.234	Goblet
Galnt10	0	1.04543	0.749	0.146	Goblet
Hdlbp	0	1.04021	0.849	0.401	Goblet
Cbfa2t3	0	1.02615	0.67	0.046	Goblet
Creb3l4	0	1.02051	0.669	0.036	Goblet
Cpd	0	1.0159	0.794	0.291	Goblet
Rasa4	0	1.01444	0.659	0.098	Goblet
Hes6	0	0.998373	0.796	0.298	Goblet
Ndrg1	0	0.997166	0.667	0.122	Goblet
Fut2	0	0.993238	0.73	0.179	Goblet
Syngr2	0	0.981417	0.804	0.378	Goblet
Pmm2	0	0.966302	0.846	0.364	Goblet
Slc4a7	0	0.959002	0.73	0.235	Goblet
Guca2b	0	0.958745	0.57	0.149	Goblet
C2cd4b	0	0.953474	0.585	0.14	Goblet
Tcea3	0	0.929961	0.707	0.211	Goblet
Herpud1	0	0.928915	0.834	0.377	Goblet
Golph3l	0	0.927792	0.786	0.315	Goblet
Tsc22d1	0	0.927279	0.793	0.303	Goblet
Vimp	0	0.923581	0.798	0.349	Goblet
Wars	0	0.921612	0.762	0.248	Goblet
Ptov1	0	0.909201	0.756	0.23	Goblet
B3gnt5	0	0.899457	0.723	0.195	Goblet
Appl2	0	0.891776	0.783	0.244	Goblet
Muc4	0	0.891228	0.686	0.161	Goblet
Cldn15	0	0.890286	0.724	0.238	Goblet
Mgat4b	0	0.880831	0.82	0.343	Goblet
Chst4	0	0.875738	0.659	0.078	Goblet
Galnt3	0	0.870846	0.677	0.14	Goblet
Scin	0	0.869084	0.459	0.064	Goblet
Rab15	0	0.865381	0.685	0.133	Goblet
Mcf2l	0	0.864097	0.675	0.097	Goblet
Ano7	0	0.862004	0.563	0.017	Goblet
Pla2g2f	0	0.856721	0.571	0.013	Goblet
Ebpl	0	0.8544	0.669	0.203	Goblet
Pcbd1	0	0.846576	0.678	0.209	Goblet
Ffar4	0	0.83951	0.595	0.061	Goblet
Lsr	0	0.834642	0.743	0.227	Goblet
Cracr2b	0	0.83162	0.674	0.121	Goblet
Fam13a	0	0.829286	0.662	0.16	Goblet
St6gal1	0	0.828062	0.526	0.048	Goblet
Kdelr3	0	0.827048	0.58	0.043	Goblet
Syt7	0	0.826849	0.612	0.04	Goblet
Slc35a2	0	0.825182	0.759	0.257	Goblet
Sel1l3	0	0.822294	0.702	0.163	Goblet
Lman1	0	0.819654	0.714	0.207	Goblet
Capn9	0	0.818709	0.405	0.01	Goblet
Ppif	0	0.818171	0.729	0.263	Goblet
Snhg18	0	0.800992	0.736	0.248	Goblet
Stt3a	0	0.793944	0.77	0.284	Goblet
Rassf6	0	0.793849	0.671	0.123	Goblet
Mlph	0	0.788036	0.655	0.152	Goblet
Kcnk1	0	0.781249	0.729	0.246	Goblet
Gde1	0	0.781038	0.598	0.121	Goblet
Rnase4	0	0.76717	0.614	0.171	Goblet
Chpt1	0	0.760023	0.718	0.236	Goblet
Galnt6	0	0.755888	0.707	0.201	Goblet
Il13ra1	0	0.753332	0.652	0.177	Goblet
Slc39a7	0	0.745169	0.741	0.25	Goblet
Sgsm3	0	0.74203	0.699	0.191	Goblet
Rbp4	0	0.741305	0.484	0.019	Goblet
Pck1	0	0.73105	0.609	0.115	Goblet
Trmt1	0	0.728675	0.707	0.213	Goblet
Tnfaip8	0	0.719754	0.722	0.242	Goblet
Hid1	0	0.713108	0.642	0.132	Goblet
Gmppb	0	0.702869	0.707	0.236	Goblet
Fam174b	0	0.692924	0.645	0.124	Goblet
Rab27b	0	0.687923	0.594	0.105	Goblet
Srpr	0	0.687697	0.723	0.248	Goblet
Clstn1	0	0.68687	0.701	0.217	Goblet
Scamp1	0	0.680351	0.674	0.215	Goblet
Ffar2	0	0.664521	0.503	0.02	Goblet
Cyb561	0	0.660463	0.68	0.206	Goblet
Fam134b	0	0.659265	0.699	0.22	Goblet
Xbp1	0	0.652208	0.841	0.386	Goblet
Gpr20	0	0.641903	0.508	0.011	Goblet
Fer1l6	0	0.635988	0.324	0.008	Goblet
Ergic1	0	0.634297	0.653	0.163	Goblet
Impad1	0	0.631433	0.689	0.229	Goblet
Slc39a11	0	0.631184	0.623	0.172	Goblet
Actn1	0	0.623884	0.718	0.238	Goblet
Slc17a9	0	0.620942	0.608	0.134	Goblet
Kit	0	0.620107	0.554	0.045	Goblet
Rapgef3	0	0.619716	0.451	0.012	Goblet
Ckap4	0	0.608576	0.668	0.195	Goblet
Ctnnbip1	0	0.605868	0.57	0.146	Goblet
Cmtm8	0	0.604755	0.473	0.022	Goblet
F3	0	0.604083	0.473	0.073	Goblet
Tmco3	0	0.601291	0.603	0.124	Goblet
Kcnk6	0	0.597344	0.496	0.048	Goblet
Mansc1	0	0.590814	0.633	0.168	Goblet
Sidt1	0	0.588815	0.59	0.112	Goblet
Tcf7l1	0	0.572486	0.503	0.123	Goblet
Smco4	0	0.571556	0.645	0.195	Goblet
Gm6086	0	0.566214	0.358	0.024	Goblet
Gm9994	0	0.56017	0.365	0.004	Goblet
Ccl9	0	0.553973	0.348	0.03	Goblet
Asns	0	0.551625	0.52	0.117	Goblet
Wtip	0	0.55003	0.446	0.066	Goblet
Fut8	0	0.545439	0.663	0.203	Goblet
Arfip2	0	0.54324	0.614	0.173	Goblet
Vkorc1	0	0.542289	0.594	0.173	Goblet
C1qtnf6	0	0.537731	0.516	0.096	Goblet
Mgat5	0	0.536432	0.638	0.189	Goblet
Trim46	0	0.530817	0.545	0.1	Goblet
Sil1	0	0.529398	0.579	0.143	Goblet
Slc44a3	0	0.523577	0.614	0.172	Goblet
Galnt5	0	0.515885	0.461	0.02	Goblet
Foxa2	0	0.507005	0.497	0.098	Goblet
Fut4	0	0.505862	0.508	0.068	Goblet
Sec61a1	5.65221e-303	0.87531	0.817	0.344	Goblet
Uggt1	6.09385e-303	0.543908	0.658	0.205	Goblet
Atp9a	9.74611e-302	0.801898	0.749	0.274	Goblet
Wbp5	4.09346e-301	1.04059	0.731	0.283	Goblet
Reep5	4.06659e-299	1.00075	0.788	0.373	Goblet
Ssr4	7.34643e-299	0.950042	0.892	0.576	Goblet
Cbs	1.04814e-297	0.528887	0.536	0.144	Goblet
Tvp23b	9.10403e-297	0.594471	0.672	0.235	Goblet
Tmed9	1.86154e-294	1.06401	0.83	0.424	Goblet
Ceacam10	5.01725e-291	1.02948	0.712	0.266	Goblet
Ssr1	2.29425e-290	0.793859	0.782	0.327	Goblet
Pccb	4.94492e-287	0.512578	0.641	0.208	Goblet
Mogs	3.01031e-286	0.576367	0.601	0.181	Goblet
Yipf6	3.15223e-286	0.596275	0.702	0.255	Goblet
Arf4	5.0287e-286	1.05467	0.827	0.456	Goblet
Copb2	9.97802e-285	0.760456	0.754	0.315	Goblet
Smpd3	1.75653e-284	0.581992	0.667	0.221	Goblet
Pcsk9	6.99505e-284	0.515433	0.451	0.105	Goblet
Golm1	1.88173e-283	0.910925	0.816	0.379	Goblet
Gorasp2	5.05712e-282	0.589827	0.696	0.256	Goblet
Cdk5rap3	1.04208e-281	0.508477	0.685	0.232	Goblet
Slc35c1	1.11254e-279	0.571563	0.695	0.245	Goblet
Bag1	7.09466e-279	0.981822	0.832	0.472	Goblet
Ssr2	2.38373e-276	1.1309	0.811	0.41	Goblet
Camk2n1	3.38778e-275	0.643393	0.789	0.302	Goblet
Manf	4.54675e-275	1.09736	0.841	0.462	Goblet
Mydgf	4.54685e-275	0.900795	0.786	0.367	Goblet
Gcc2	2.48519e-274	0.743026	0.767	0.306	Goblet
Yipf1	5.42235e-274	0.850757	0.767	0.354	Goblet
Oat	7.3762e-272	0.665541	0.688	0.255	Goblet
Tspan1	1.94293e-271	1.03268	0.932	0.609	Goblet
Calr	2.93072e-271	1.03863	0.892	0.586	Goblet
Rpn2	3.22789e-267	0.878408	0.832	0.403	Goblet
Gdpd1	3.27478e-267	0.665142	0.683	0.252	Goblet
Bet1	3.47615e-267	0.534715	0.644	0.224	Goblet
Lrrc59	5.83142e-267	0.666036	0.712	0.275	Goblet
Atp13a3	1.17253e-263	0.550991	0.7	0.253	Goblet
Rnf186	7.93985e-263	0.660607	0.752	0.268	Goblet
Tmbim4	3.76091e-262	0.902498	0.778	0.386	Goblet
Gstm5	1.81776e-260	0.550461	0.657	0.234	Goblet
Tspan8	8.51048e-260	0.960075	0.908	0.506	Goblet
Deptor	1.96565e-254	0.522115	0.662	0.231	Goblet
Surf4	8.04098e-254	0.681488	0.763	0.33	Goblet
Spint2	3.86973e-253	0.875684	0.944	0.676	Goblet
Cyp51	3.66821e-252	0.662884	0.697	0.258	Goblet
Tmem59	6.884e-252	1.04487	0.843	0.52	Goblet
Sec31a	3.6275e-251	0.612252	0.744	0.3	Goblet
Aldh1b1	3.38625e-249	0.581616	0.713	0.263	Goblet
Ssr3	7.22022e-249	0.691372	0.764	0.338	Goblet
Uap1	1.11211e-248	0.710781	0.767	0.333	Goblet
Mgst2	1.21825e-248	0.920963	0.813	0.407	Goblet
Serinc3	5.29985e-248	0.835698	0.835	0.446	Goblet
Gne	5.60072e-248	0.785652	0.811	0.375	Goblet
Copb1	1.32699e-245	0.643278	0.751	0.317	Goblet
Tmed2	1.29383e-244	0.897709	0.843	0.486	Goblet
Cd164	1.40173e-244	0.576958	0.727	0.304	Goblet
Kdelr1	3.13538e-244	0.77709	0.767	0.358	Goblet
Ppib	3.17734e-244	0.939901	0.896	0.625	Goblet
Mtch1	4.7661e-244	0.771969	0.794	0.378	Goblet
Nucb1	1.90198e-243	0.76124	0.831	0.402	Goblet
Grtp1	3.6872e-243	0.511117	0.674	0.251	Goblet
Ddb1	1.49113e-241	0.644099	0.765	0.317	Goblet
Sec61b	6.13467e-241	1.07395	0.88	0.63	Goblet
Slc35a3	3.65886e-240	0.634267	0.74	0.305	Goblet
Fdps	9.78856e-240	0.96477	0.811	0.382	Goblet
Ldlr	2.43894e-239	0.569048	0.646	0.225	Goblet
Drap1	1.35967e-235	0.821246	0.783	0.416	Goblet
Hspa5	1.50536e-235	0.960914	0.913	0.591	Goblet
Tram1	8.61971e-235	0.58913	0.746	0.314	Goblet
Yipf3	2.00253e-234	0.613449	0.732	0.312	Goblet
Cldn2	7.16023e-233	0.578513	0.522	0.162	Goblet
Tmprss2	6.13706e-231	0.783084	0.857	0.392	Goblet
Tspan3	1.11166e-229	0.832617	0.797	0.386	Goblet
Hexa	1.42074e-229	0.562083	0.726	0.295	Goblet
BC030870	9.10384e-229	0.619204	0.728	0.295	Goblet
Dap	1.67373e-228	0.582413	0.678	0.278	Goblet
App	3.46926e-226	0.64708	0.769	0.323	Goblet
Tmed10	4.1792e-225	0.829046	0.81	0.441	Goblet
Dnajc3	1.73171e-224	0.624935	0.761	0.345	Goblet
Prkar2a	2.42063e-224	0.510329	0.681	0.264	Goblet
Tm9sf4	7.531e-224	0.584602	0.783	0.327	Goblet
Rab25	2.81547e-223	0.869097	0.815	0.416	Goblet
Cnpy2	2.32113e-221	0.685778	0.762	0.358	Goblet
Mien1	2.83466e-221	0.87499	0.784	0.445	Goblet
Cope	3.2232e-220	0.833555	0.82	0.471	Goblet
Idh2	2.82153e-219	0.56588	0.699	0.28	Goblet
Alg5	2.28508e-218	0.529626	0.692	0.281	Goblet
Retnlb	3.24766e-217	3.41034	0.723	0.362	Goblet
Tgoln1	7.64918e-215	0.919945	0.895	0.535	Goblet
Ugp2	9.13133e-215	0.562422	0.718	0.304	Goblet
Utp11l	1.81165e-214	0.500618	0.696	0.286	Goblet
Clec2h	7.78145e-214	0.930572	0.767	0.343	Goblet
Fkbp2	1.11235e-213	0.663828	0.797	0.403	Goblet
Cd9	3.71442e-213	0.839366	0.877	0.544	Goblet
Suclg2	6.42396e-213	0.581125	0.735	0.313	Goblet
Cmas	1.06357e-212	0.692174	0.786	0.371	Goblet
Hmgcs1	6.5706e-212	0.832904	0.744	0.323	Goblet
Rab2a	1.54817e-210	0.743574	0.789	0.422	Goblet
Atp1a1	1.14694e-209	0.981656	0.906	0.559	Goblet
Clptm1l	7.78037e-209	0.501502	0.715	0.295	Goblet
Krtcap2	1.99034e-207	0.831513	0.813	0.495	Goblet
S100a16	2.83818e-207	0.730013	0.829	0.419	Goblet
Copa	1.86849e-205	0.553042	0.757	0.341	Goblet
2310039H08Rik	2.04889e-205	0.500363	0.66	0.27	Goblet
Rnh1	1.11288e-202	0.681874	0.784	0.399	Goblet
Pigt	1.91088e-202	0.531616	0.744	0.315	Goblet
Sdf2l1	4.43632e-202	0.524934	0.67	0.272	Goblet
Degs2	1.53893e-198	0.504709	0.726	0.297	Goblet
Far1	9.78126e-198	0.502847	0.746	0.318	Goblet
B3galt5	8.83163e-197	0.637883	0.789	0.352	Goblet
Ift20	6.39562e-196	0.573537	0.715	0.328	Goblet
Ehf	5.19697e-194	0.74585	0.77	0.361	Goblet
Hsp90b1	2.05096e-193	0.643761	0.917	0.625	Goblet
Capns1	1.02723e-191	0.655497	0.834	0.478	Goblet
Dad1	2.37344e-189	0.807096	0.843	0.562	Goblet
Sec62	1.62916e-188	0.529345	0.725	0.343	Goblet
Copz1	4.58404e-188	0.507324	0.696	0.309	Goblet
Lgals4	6.40601e-188	0.646515	0.994	0.897	Goblet
Gas6	1.84463e-187	0.510986	0.748	0.305	Goblet
Pigr	3.85499e-185	0.819914	0.966	0.692	Goblet
Rab1a	7.24245e-185	0.556275	0.754	0.368	Goblet
Sec61g	2.39917e-184	0.929902	0.865	0.619	Goblet
Sep15	5.46679e-184	0.791955	0.804	0.476	Goblet
Sycn	1.80343e-181	0.759235	0.778	0.393	Goblet
Golgb1	8.18098e-181	0.738217	0.878	0.481	Goblet
Srp19	8.44831e-181	0.592063	0.715	0.339	Goblet
Anxa3	7.38794e-179	0.510683	0.756	0.333	Goblet
Ufc1	1.74893e-175	0.570868	0.74	0.368	Goblet
Sec11c	6.78884e-175	0.66675	0.844	0.505	Goblet
Ly6e	8.06817e-175	0.677969	0.909	0.648	Goblet
Arl1	1.42329e-173	0.656489	0.8	0.429	Goblet
Ppp1r14b	5.80532e-173	0.684329	0.787	0.394	Goblet
Carhsp1	7.85606e-173	0.561198	0.764	0.362	Goblet
Msmo1	1.38958e-171	0.621327	0.726	0.331	Goblet
Cltb	2.77092e-169	0.528192	0.739	0.34	Goblet
Arf1	5.61009e-169	0.691277	0.843	0.533	Goblet
Ost4	1.68591e-166	0.73081	0.794	0.49	Goblet
Spcs1	2.1813e-163	0.641895	0.756	0.421	Goblet
Eny2	9.92523e-163	0.567623	0.773	0.393	Goblet
Txn1	1.23973e-156	0.67222	0.99	0.905	Goblet
Atp1b1	9.11655e-156	0.741507	0.912	0.598	Goblet
Serp1	4.15676e-155	0.586832	0.802	0.456	Goblet
Hoxb13	1.03508e-154	0.62143	0.631	0.279	Goblet
S100a1	2.42043e-153	0.514448	0.748	0.361	Goblet
Tmem258	5.73759e-151	0.643131	0.802	0.465	Goblet
Cdx1	1.06771e-150	0.503676	0.778	0.354	Goblet
Acp5	8.43344e-150	0.567297	0.764	0.397	Goblet
Epcam	5.12081e-149	0.648256	0.966	0.747	Goblet
Spink1	2.49788e-146	2.81899	0.762	0.443	Goblet
Arf5	2.89114e-141	0.595657	0.888	0.643	Goblet
Mptx1	2.10055e-140	4.36026	0.586	0.308	Goblet
Lrg1	5.258e-140	0.580979	0.337	0.103	Goblet
Cox8a	9.30432e-140	0.595717	0.957	0.869	Goblet
Ywhaq	1.46109e-139	0.569757	0.75	0.413	Goblet
Spcs2	2.43588e-138	0.553692	0.79	0.462	Goblet
Ndufa4	1.00827e-137	0.70441	0.862	0.621	Goblet
Txndc17	1.8565e-137	0.53962	0.787	0.459	Goblet
Pglyrp1	7.70933e-136	0.576609	0.873	0.579	Goblet
Tstd1	4.65734e-133	0.593812	0.805	0.427	Goblet
Cldn3	6.08349e-131	0.587047	0.901	0.566	Goblet
Sdhd	4.54161e-128	0.535515	0.781	0.423	Goblet
Tmbim6	2.32555e-127	0.567277	0.873	0.6	Goblet
Muc13	1.7203e-126	0.538785	0.946	0.642	Goblet
Slc25a5	4.36445e-126	0.590569	0.915	0.748	Goblet
Ppa1	3.76847e-123	0.527654	0.794	0.407	Goblet
Coa3	4.96443e-123	0.52165	0.775	0.438	Goblet
Lamtor2	6.43223e-123	0.55726	0.802	0.507	Goblet
Mrpl52	7.3189e-119	0.525097	0.812	0.482	Goblet
Mrps24	2.37271e-118	0.553374	0.77	0.457	Goblet
Suclg1	2.33614e-113	0.552273	0.823	0.493	Goblet
Atp5g1	1.5482e-111	0.603704	0.882	0.67	Goblet
Bri3	3.14609e-111	0.513423	0.783	0.469	Goblet
Ndufb9	2.96722e-110	0.54583	0.894	0.639	Goblet
Smdt1	2.36662e-109	0.538095	0.865	0.582	Goblet
Cib1	2.11979e-102	0.541343	0.83	0.531	Goblet
Nme1	4.51596e-102	0.53728	0.8	0.468	Goblet
Plet1	6.77661e-99	0.741035	0.479	0.227	Goblet
Dynll1	8.59951e-95	0.500932	0.885	0.697	Goblet
Gpx2	1.06608e-91	0.544869	0.914	0.614	Goblet
Ceacam1	1.48221e-89	0.544238	0.935	0.604	Goblet
H2afz	1.14847e-68	0.571515	0.876	0.657	Goblet
Zg16	1.08825e-38	3.73279	0.917	0.787	Goblet
mt-Nd4l	0	2.2011	0.919	0.789	Plastical Enterocytes
mt-Atp8	0	2.0897	0.81	0.616	Plastical Enterocytes
mt-Nd4	0	1.73816	0.987	0.97	Plastical Enterocytes
mt-Co1	0	1.5619	0.998	0.997	Plastical Enterocytes
mt-Nd5	0	1.52914	0.891	0.811	Plastical Enterocytes
mt-Co2	0	1.45163	0.997	0.997	Plastical Enterocytes
mt-Atp6	0	1.31202	1	0.999	Plastical Enterocytes
mt-Cytb	0	1.30241	0.993	0.989	Plastical Enterocytes
mt-Nd1	0	1.27472	0.96	0.923	Plastical Enterocytes
mt-Co3	0	1.26089	0.998	0.995	Plastical Enterocytes
Zg16	0	0.711166	0.914	0.786	Plastical Enterocytes
mt-Nd2	8.19924e-297	1.23932	0.951	0.923	Plastical Enterocytes
Gm42418	2.25928e-279	1.61135	0.963	0.986	Plastical Enterocytes
Tff3	6.70306e-83	0.549203	0.625	0.557	Plastical Enterocytes
Retnlb	6.67194e-71	0.705001	0.496	0.379	Plastical Enterocytes
mt-Nd3	2.83502e-60	0.884797	0.679	0.705	Plastical Enterocytes
Lars2	1.24664e-57	1.25158	0.629	0.653	Plastical Enterocytes
Spink1	4.92157e-55	0.856835	0.519	0.462	Plastical Enterocytes
AY036118	1.51589e-17	1.15908	0.443	0.485	Plastical Enterocytes
Gm26917	2.9352e-09	1.39161	0.575	0.74	Plastical Enterocytes
Car1	0	3.29262	0.901	0.59	Distal Enterocytes 1
1810065E05Rik	0	3.01661	0.839	0.329	Distal Enterocytes 1
Cyp2c55	0	2.85113	0.63	0.138	Distal Enterocytes 1
Saa1	0	2.78915	0.825	0.266	Distal Enterocytes 1
Emp1	0	2.5184	0.764	0.118	Distal Enterocytes 1
Guca2a	0	2.47152	0.847	0.345	Distal Enterocytes 1
Clca4a	0	2.44724	0.608	0.087	Distal Enterocytes 1
2200002D01Rik	0	2.4211	0.993	0.596	Distal Enterocytes 1
Krt20	0	2.39814	0.888	0.189	Distal Enterocytes 1
Aqp8	0	2.32685	0.568	0.105	Distal Enterocytes 1
Phgr1	0	2.20683	0.988	0.726	Distal Enterocytes 1
Lypd8	0	2.14973	0.999	0.91	Distal Enterocytes 1
Cdhr5	0	2.14812	0.96	0.42	Distal Enterocytes 1
2010109I03Rik	0	2.13871	0.51	0.052	Distal Enterocytes 1
Sprr2a3	0	2.11768	0.794	0.347	Distal Enterocytes 1
Clca4b	0	2.11682	0.502	0.11	Distal Enterocytes 1
Myo15b	0	1.97424	0.982	0.418	Distal Enterocytes 1
Pmp22	0	1.97277	0.753	0.147	Distal Enterocytes 1
Cdhr2	0	1.97265	0.875	0.314	Distal Enterocytes 1
Mxd1	0	1.94747	0.905	0.284	Distal Enterocytes 1
Car4	0	1.92972	0.725	0.187	Distal Enterocytes 1
Lgals3	0	1.89027	0.971	0.728	Distal Enterocytes 1
Prss30	0	1.8396	0.807	0.153	Distal Enterocytes 1
Mgat4c	0	1.71916	0.715	0.291	Distal Enterocytes 1
Myh14	0	1.71735	0.891	0.382	Distal Enterocytes 1
Ces2a	0	1.70866	0.522	0.138	Distal Enterocytes 1
Irf7	0	1.69767	0.721	0.24	Distal Enterocytes 1
Muc3	0	1.68764	0.969	0.516	Distal Enterocytes 1
Prdx6	0	1.67066	0.974	0.765	Distal Enterocytes 1
Plac8	0	1.66443	0.959	0.735	Distal Enterocytes 1
Rhoc	0	1.66255	0.774	0.218	Distal Enterocytes 1
Ceacam1	0	1.62258	0.965	0.588	Distal Enterocytes 1
Misp	0	1.61938	0.858	0.395	Distal Enterocytes 1
Sdcbp2	0	1.58837	0.739	0.298	Distal Enterocytes 1
Muc13	0	1.56252	0.971	0.627	Distal Enterocytes 1
Ifit1bl1	0	1.55596	0.522	0.109	Distal Enterocytes 1
Duox2	0	1.53888	0.631	0.23	Distal Enterocytes 1
Ahnak	0	1.51084	0.892	0.465	Distal Enterocytes 1
Slc26a3	0	1.50582	0.696	0.266	Distal Enterocytes 1
Abcb1a	0	1.49804	0.715	0.261	Distal Enterocytes 1
Ceacam20	0	1.49597	0.702	0.101	Distal Enterocytes 1
Sptssb	0	1.48984	0.483	0.078	Distal Enterocytes 1
Ly6g	0	1.48641	0.49	0.11	Distal Enterocytes 1
Lmo7	0	1.4698	0.771	0.283	Distal Enterocytes 1
Eps8	0	1.43077	0.747	0.264	Distal Enterocytes 1
Gprc5a	0	1.40852	0.623	0.157	Distal Enterocytes 1
Duoxa2	0	1.39123	0.532	0.189	Distal Enterocytes 1
Endod1	0	1.38594	0.697	0.217	Distal Enterocytes 1
Clec2h	0	1.36265	0.772	0.326	Distal Enterocytes 1
Cyp2d34	0	1.36192	0.749	0.217	Distal Enterocytes 1
Stk25	0	1.34214	0.864	0.416	Distal Enterocytes 1
Plec	0	1.32755	0.825	0.406	Distal Enterocytes 1
Pde9a	0	1.32667	0.717	0.276	Distal Enterocytes 1
Actn4	0	1.31012	0.834	0.454	Distal Enterocytes 1
Ms4a8a	0	1.30934	0.861	0.486	Distal Enterocytes 1
Ptprh	0	1.30901	0.656	0.11	Distal Enterocytes 1
Dpep1	0	1.30764	0.48	0.109	Distal Enterocytes 1
Slc44a4	0	1.30095	0.817	0.376	Distal Enterocytes 1
Krt8	0	1.29788	0.992	0.854	Distal Enterocytes 1
Mep1b	0	1.29364	0.54	0.066	Distal Enterocytes 1
Ces2e	0	1.29241	0.548	0.111	Distal Enterocytes 1
Gtpbp2	0	1.2816	0.842	0.353	Distal Enterocytes 1
Cystm1	0	1.27733	0.856	0.475	Distal Enterocytes 1
Nudt4	0	1.27726	0.766	0.377	Distal Enterocytes 1
Pls1	0	1.27554	0.714	0.3	Distal Enterocytes 1
Lamb3	0	1.26133	0.642	0.172	Distal Enterocytes 1
Slc13a2	0	1.24604	0.591	0.163	Distal Enterocytes 1
Eps8l2	0	1.24537	0.742	0.221	Distal Enterocytes 1
Espn	0	1.2315	0.607	0.162	Distal Enterocytes 1
Sectm1b	0	1.23103	0.562	0.086	Distal Enterocytes 1
Prom1	0	1.23042	0.71	0.3	Distal Enterocytes 1
Acox1	0	1.22556	0.683	0.243	Distal Enterocytes 1
S100a6	0	1.22202	0.995	0.916	Distal Enterocytes 1
Dsg2	0	1.21811	0.734	0.314	Distal Enterocytes 1
Cdh17	0	1.21338	0.733	0.37	Distal Enterocytes 1
Abhd11os	0	1.20249	0.792	0.398	Distal Enterocytes 1
Eps8l3	0	1.19634	0.749	0.36	Distal Enterocytes 1
AA467197	0	1.19594	0.9	0.578	Distal Enterocytes 1
Sult1b1	0	1.19421	0.681	0.268	Distal Enterocytes 1
Rfk	0	1.19262	0.688	0.338	Distal Enterocytes 1
Sepp1	0	1.19066	0.649	0.255	Distal Enterocytes 1
Tcf7l2	0	1.18866	0.856	0.38	Distal Enterocytes 1
Sppl2a	0	1.18685	0.739	0.392	Distal Enterocytes 1
Chp1	0	1.18625	0.662	0.287	Distal Enterocytes 1
Clcn2	0	1.17969	0.651	0.22	Distal Enterocytes 1
Neat1	0	1.17863	0.938	0.635	Distal Enterocytes 1
Tmigd1	0	1.17561	0.37	0.016	Distal Enterocytes 1
Cdkn1a	0	1.17092	0.623	0.206	Distal Enterocytes 1
Cpn1	0	1.15907	0.294	0.021	Distal Enterocytes 1
Vil1	0	1.14742	0.762	0.378	Distal Enterocytes 1
Mall	0	1.13541	0.592	0.166	Distal Enterocytes 1
Abcg2	0	1.13516	0.551	0.095	Distal Enterocytes 1
Hk2	0	1.12577	0.678	0.318	Distal Enterocytes 1
Dstn	0	1.11286	0.946	0.661	Distal Enterocytes 1
4931406C07Rik	0	1.10591	0.55	0.204	Distal Enterocytes 1
St14	0	1.10318	0.752	0.371	Distal Enterocytes 1
Entpd8	0	1.1	0.663	0.204	Distal Enterocytes 1
Slc25a20	0	1.09479	0.65	0.197	Distal Enterocytes 1
Klf4	0	1.08721	0.837	0.488	Distal Enterocytes 1
Camk2n1	0	1.05005	0.683	0.297	Distal Enterocytes 1
Mep1a	0	1.0481	0.499	0.105	Distal Enterocytes 1
Trim40	0	1.03726	0.479	0.089	Distal Enterocytes 1
Slc9a2	0	1.02981	0.56	0.133	Distal Enterocytes 1
Spint2	0	1.02649	0.959	0.665	Distal Enterocytes 1
Slc6a8	0	1.02336	0.653	0.266	Distal Enterocytes 1
Naip1	0	1.01838	0.634	0.218	Distal Enterocytes 1
Atp10b	0	1.0107	0.747	0.356	Distal Enterocytes 1
Cldn7	0	1.00274	0.97	0.645	Distal Enterocytes 1
Lgals4	0	0.994159	0.998	0.893	Distal Enterocytes 1
Rnasel	0	0.980914	0.707	0.341	Distal Enterocytes 1
Tmem37	0	0.97305	0.418	0.109	Distal Enterocytes 1
Dgat2	0	0.964796	0.459	0.092	Distal Enterocytes 1
Spint1	0	0.927125	0.748	0.388	Distal Enterocytes 1
Areg	0	0.91125	0.457	0.135	Distal Enterocytes 1
Itpk1	0	0.910089	0.598	0.25	Distal Enterocytes 1
Sgk2	0	0.9098	0.425	0.041	Distal Enterocytes 1
Coro2a	0	0.903253	0.586	0.232	Distal Enterocytes 1
Stom	0	0.89518	0.445	0.107	Distal Enterocytes 1
Clic5	0	0.880166	0.515	0.124	Distal Enterocytes 1
Fa2h	0	0.868088	0.465	0.083	Distal Enterocytes 1
Trim31	0	0.858506	0.529	0.18	Distal Enterocytes 1
Ppfia3	0	0.845422	0.451	0.096	Distal Enterocytes 1
Myo18a	0	0.84163	0.629	0.25	Distal Enterocytes 1
Ccng2	0	0.834757	0.53	0.163	Distal Enterocytes 1
Arl14	0	0.80863	0.39	0.095	Distal Enterocytes 1
Arhgef5	0	0.802936	0.599	0.236	Distal Enterocytes 1
Trim15	0	0.796657	0.303	0.035	Distal Enterocytes 1
Igsf9	0	0.793741	0.422	0.082	Distal Enterocytes 1
Cyp3a13	0	0.753912	0.408	0.089	Distal Enterocytes 1
Lama3	0	0.742569	0.319	0.043	Distal Enterocytes 1
Dhrs9	0	0.739987	0.351	0.041	Distal Enterocytes 1
Ccdc68	0	0.73381	0.449	0.11	Distal Enterocytes 1
Pdlim2	0	0.7177	0.423	0.101	Distal Enterocytes 1
Tpm2	0	0.717056	0.31	0.029	Distal Enterocytes 1
Mtmr11	0	0.710593	0.457	0.122	Distal Enterocytes 1
Nlrp9b	0	0.70675	0.391	0.071	Distal Enterocytes 1
Lhfpl2	0	0.680747	0.311	0.03	Distal Enterocytes 1
Slco2a1	0	0.657251	0.318	0.05	Distal Enterocytes 1
Itgb6	0	0.650274	0.342	0.071	Distal Enterocytes 1
4930539E08Rik	0	0.628851	0.263	0.036	Distal Enterocytes 1
Cideb	0	0.626594	0.395	0.098	Distal Enterocytes 1
Ppm1j	0	0.606561	0.345	0.056	Distal Enterocytes 1
2010003K11Rik	0	0.57673	0.304	0.031	Distal Enterocytes 1
Gchfr	0	0.557485	0.276	0.043	Distal Enterocytes 1
Unc5b	0	0.554784	0.332	0.058	Distal Enterocytes 1
Prr15l	1.59012e-304	1.04056	0.734	0.401	Distal Enterocytes 1
Ttc22	1.23444e-303	0.527781	0.341	0.075	Distal Enterocytes 1
Rdh16	3.62256e-303	0.668574	0.373	0.089	Distal Enterocytes 1
Mmp15	3.83659e-303	0.846284	0.495	0.168	Distal Enterocytes 1
Cyp4f14	2.37533e-301	0.686225	0.316	0.066	Distal Enterocytes 1
Slc26a2	6.82136e-301	1.07771	0.775	0.418	Distal Enterocytes 1
Neu1	4.88348e-300	0.959459	0.591	0.233	Distal Enterocytes 1
Tmem45b	1.62739e-299	1.05714	0.735	0.384	Distal Enterocytes 1
Kalrn	1.50369e-298	0.510077	0.307	0.061	Distal Enterocytes 1
mt-Co3	6.44333e-296	1.02437	1	0.995	Distal Enterocytes 1
Tspan1	9.17154e-296	1.13833	0.917	0.599	Distal Enterocytes 1
Myo7b	6.78744e-294	0.835419	0.556	0.219	Distal Enterocytes 1
Baiap2l1	2.13091e-291	0.859515	0.595	0.262	Distal Enterocytes 1
Sfn	3.30173e-291	1.04093	0.813	0.476	Distal Enterocytes 1
Pkm	7.38055e-291	1.00832	0.873	0.614	Distal Enterocytes 1
Myo5b	3.3529e-290	0.791321	0.513	0.191	Distal Enterocytes 1
Xdh	2.32307e-289	0.722905	0.408	0.112	Distal Enterocytes 1
Iqgap2	4.70393e-289	1.04519	0.613	0.293	Distal Enterocytes 1
Ppp1r14d	5.66685e-289	0.938283	0.676	0.345	Distal Enterocytes 1
Abhd2	6.40243e-288	0.854813	0.591	0.25	Distal Enterocytes 1
mt-Co1	5.22352e-287	0.931485	0.999	0.997	Distal Enterocytes 1
Tns4	4.79626e-286	0.778507	0.52	0.184	Distal Enterocytes 1
Slc39a4	6.44905e-284	0.954855	0.551	0.228	Distal Enterocytes 1
Upp1	7.95077e-284	1.52952	0.588	0.249	Distal Enterocytes 1
Ptp4a1	2.23845e-283	1.04885	0.701	0.393	Distal Enterocytes 1
Chp2	7.84627e-283	0.696906	0.367	0.098	Distal Enterocytes 1
Gpa33	1.38714e-282	0.922611	0.761	0.407	Distal Enterocytes 1
Elf3	1.02199e-278	0.911245	0.889	0.544	Distal Enterocytes 1
Srxn1	1.92904e-278	0.684773	0.406	0.124	Distal Enterocytes 1
mt-Co2	3.39246e-277	0.953776	0.998	0.996	Distal Enterocytes 1
Rbp2	6.96183e-274	0.698874	0.295	0.063	Distal Enterocytes 1
Prr13	1.03306e-273	0.97496	0.802	0.519	Distal Enterocytes 1
Smpdl3a	1.33922e-269	1.06088	0.682	0.358	Distal Enterocytes 1
Dmbt1	4.46563e-269	0.955363	0.945	0.621	Distal Enterocytes 1
Epb41l4b	4.75761e-269	0.927811	0.591	0.276	Distal Enterocytes 1
Ccdc71l	2.31607e-267	0.927554	0.556	0.239	Distal Enterocytes 1
Crip1	6.55884e-267	1.30795	0.952	0.81	Distal Enterocytes 1
Efnb2	1.04471e-266	0.633563	0.422	0.132	Distal Enterocytes 1
Plet1	1.26767e-266	1.39113	0.528	0.212	Distal Enterocytes 1
Eif2s2	6.12123e-266	0.962097	0.849	0.593	Distal Enterocytes 1
Prss32	7.28499e-265	0.879257	0.864	0.507	Distal Enterocytes 1
Tmcc3	1.4851e-261	0.793069	0.526	0.211	Distal Enterocytes 1
Noct	3.83282e-260	0.635119	0.381	0.105	Distal Enterocytes 1
Fam3b	1.14374e-257	0.721771	0.455	0.162	Distal Enterocytes 1
mt-Atp6	1.70423e-256	0.930278	1	0.999	Distal Enterocytes 1
Slc51b	5.38567e-256	0.582082	0.277	0.06	Distal Enterocytes 1
Lpcat4	1.67706e-255	0.551053	0.302	0.069	Distal Enterocytes 1
Smim22	2.77871e-254	0.865565	0.723	0.396	Distal Enterocytes 1
Tinagl1	3.29245e-251	0.735687	0.448	0.159	Distal Enterocytes 1
Gda	9.03523e-251	0.703202	0.453	0.156	Distal Enterocytes 1
Cldn3	5.29571e-249	0.885835	0.885	0.556	Distal Enterocytes 1
Litaf	6.84182e-249	0.862348	0.606	0.291	Distal Enterocytes 1
Mapk13	1.08677e-246	0.808305	0.824	0.49	Distal Enterocytes 1
Ctnnd1	1.4619e-246	0.837307	0.625	0.322	Distal Enterocytes 1
Metrnl	5.98687e-246	0.838752	0.552	0.252	Distal Enterocytes 1
Gsdmd	3.33624e-245	0.842253	0.627	0.301	Distal Enterocytes 1
Agpat4	7.49117e-241	0.787911	0.536	0.234	Distal Enterocytes 1
Slfn4	5.94699e-239	1.40408	0.472	0.17	Distal Enterocytes 1
Ipmk	9.45311e-239	0.805086	0.549	0.246	Distal Enterocytes 1
Slc9a3r1	2.67944e-238	0.905254	0.662	0.362	Distal Enterocytes 1
Cldn4	5.22145e-238	0.99336	0.26	0.056	Distal Enterocytes 1
Ehbp1l1	1.65526e-235	0.600526	0.446	0.15	Distal Enterocytes 1
Myo1a	3.98724e-233	0.815812	0.689	0.378	Distal Enterocytes 1
Oasl1	2.00621e-232	0.639119	0.315	0.081	Distal Enterocytes 1
Dsp	3.0477e-232	0.838998	0.662	0.353	Distal Enterocytes 1
Parm1	1.59817e-231	0.79786	0.606	0.299	Distal Enterocytes 1
St3gal3	2.92818e-231	0.717766	0.417	0.145	Distal Enterocytes 1
Slc15a1	6.8639e-231	0.559927	0.258	0.053	Distal Enterocytes 1
Klc4	4.50545e-230	0.703867	0.549	0.251	Distal Enterocytes 1
Anks4b	3.84828e-229	0.686715	0.478	0.191	Distal Enterocytes 1
Parp12	4.82648e-227	0.570491	0.387	0.125	Distal Enterocytes 1
Pdgfa	6.06436e-226	0.774512	0.581	0.264	Distal Enterocytes 1
Eno3	1.90182e-223	0.886564	0.431	0.148	Distal Enterocytes 1
Tmbim1	3.58813e-223	0.781346	0.589	0.289	Distal Enterocytes 1
Inpp5j	2.72873e-222	0.683922	0.49	0.194	Distal Enterocytes 1
Ddx60	4.30316e-222	0.841026	0.317	0.083	Distal Enterocytes 1
Tat	1.85101e-221	0.529873	0.264	0.058	Distal Enterocytes 1
Apol10a	3.19641e-221	1.01691	0.402	0.138	Distal Enterocytes 1
Capn5	1.02818e-220	0.646369	0.439	0.165	Distal Enterocytes 1
Plxnb2	1.34951e-219	0.761363	0.669	0.366	Distal Enterocytes 1
Slc22a18	1.64755e-219	0.732492	0.487	0.213	Distal Enterocytes 1
Atp2b1	2.16311e-219	1.00634	0.646	0.363	Distal Enterocytes 1
Ethe1	2.34465e-219	1.19341	0.79	0.494	Distal Enterocytes 1
Hsd3b3	2.6176e-218	0.822687	0.445	0.169	Distal Enterocytes 1
Gpi1	6.2968e-218	0.836494	0.823	0.591	Distal Enterocytes 1
Lima1	9.23293e-218	0.759295	0.74	0.427	Distal Enterocytes 1
Usp53	9.01573e-217	0.725995	0.509	0.213	Distal Enterocytes 1
S100a10	3.63409e-216	1.00806	0.909	0.714	Distal Enterocytes 1
Dst	4.07544e-216	0.696727	0.534	0.231	Distal Enterocytes 1
Oasl2	9.67015e-215	0.666768	0.392	0.13	Distal Enterocytes 1
Cgn	3.19806e-214	0.712895	0.568	0.267	Distal Enterocytes 1
Prkcd	4.11235e-214	0.670043	0.632	0.317	Distal Enterocytes 1
H2-Q2	1.17491e-213	0.755676	0.431	0.171	Distal Enterocytes 1
Cnnm4	1.60082e-213	0.763272	0.612	0.318	Distal Enterocytes 1
Ildr1	1.68723e-213	0.8468	0.553	0.282	Distal Enterocytes 1
Anxa2	1.71647e-212	1.05735	0.814	0.543	Distal Enterocytes 1
Cldn23	4.59341e-212	0.697966	0.417	0.154	Distal Enterocytes 1
Flnb	6.14663e-212	0.813851	0.608	0.323	Distal Enterocytes 1
Actb	4.70893e-210	0.664225	0.994	0.956	Distal Enterocytes 1
Fam83e	2.58656e-209	0.696752	0.7	0.386	Distal Enterocytes 1
Erbb2ip	3.84968e-208	0.726167	0.675	0.384	Distal Enterocytes 1
Sult2b1	1.05273e-206	0.57364	0.358	0.118	Distal Enterocytes 1
B3galt5	2.59117e-206	0.838183	0.648	0.353	Distal Enterocytes 1
Nt5e	8.97509e-206	0.608368	0.399	0.133	Distal Enterocytes 1
Trpm4	1.42756e-205	0.651463	0.517	0.23	Distal Enterocytes 1
mt-Nd1	2.93218e-204	0.72006	0.996	0.917	Distal Enterocytes 1
Slc2a1	7.80369e-204	0.661833	0.397	0.144	Distal Enterocytes 1
Ezr	8.97881e-204	0.807404	0.766	0.513	Distal Enterocytes 1
Slc35f5	2.22546e-202	0.591681	0.423	0.166	Distal Enterocytes 1
Specc1l	4.02332e-202	0.54637	0.405	0.144	Distal Enterocytes 1
Arhgef16	5.14953e-202	0.659134	0.53	0.246	Distal Enterocytes 1
Hnf4a	1.797e-201	0.733839	0.641	0.353	Distal Enterocytes 1
Fosl2	1.81191e-201	0.612874	0.539	0.245	Distal Enterocytes 1
St3gal4	2.08042e-201	0.93802	0.49	0.216	Distal Enterocytes 1
Itgav	5.5988e-201	0.509551	0.339	0.103	Distal Enterocytes 1
Mvp	7.35623e-199	0.745249	0.675	0.399	Distal Enterocytes 1
Raph1	7.7107e-199	0.726191	0.543	0.261	Distal Enterocytes 1
Jup	3.49679e-198	0.702251	0.574	0.3	Distal Enterocytes 1
Plekhb2	3.76534e-198	0.728108	0.625	0.354	Distal Enterocytes 1
Heph	5.12068e-198	0.583812	0.396	0.15	Distal Enterocytes 1
Tmc5	9.82709e-198	0.632014	0.458	0.187	Distal Enterocytes 1
Fam102b	3.20509e-196	0.519376	0.385	0.136	Distal Enterocytes 1
Nostrin	1.2553e-191	0.600165	0.417	0.169	Distal Enterocytes 1
Higd1a	6.38263e-191	1.35519	0.764	0.547	Distal Enterocytes 1
Lpin2	7.11147e-191	0.687936	0.358	0.121	Distal Enterocytes 1
Mettl7b	1.0104e-190	0.870954	0.431	0.182	Distal Enterocytes 1
Pvrl2	1.79908e-190	0.680274	0.512	0.244	Distal Enterocytes 1
Maoa	2.31115e-189	1.09842	0.633	0.362	Distal Enterocytes 1
Hsd17b2	3.04676e-189	0.743627	0.411	0.162	Distal Enterocytes 1
Krt19	7.28323e-187	0.965793	0.959	0.808	Distal Enterocytes 1
Ly6c1	1.08151e-186	0.733734	0.266	0.071	Distal Enterocytes 1
Tmem236	1.09025e-184	0.520011	0.365	0.13	Distal Enterocytes 1
Por	1.54343e-184	0.737049	0.514	0.247	Distal Enterocytes 1
Sgk1	3.48214e-184	0.68014	0.421	0.163	Distal Enterocytes 1
Tjp3	1.19815e-183	0.657515	0.641	0.36	Distal Enterocytes 1
Zbtb7b	9.35667e-183	0.595283	0.491	0.224	Distal Enterocytes 1
Il17rc	1.47624e-182	0.660819	0.585	0.304	Distal Enterocytes 1
Cpeb4	2.12135e-182	0.550704	0.423	0.167	Distal Enterocytes 1
Mgst3	1.83642e-181	1.11484	0.813	0.537	Distal Enterocytes 1
[truncated: 5,949 more rows]
