# Supplementary material for: NCF4 attenuates colorectal cancer progression by modulating inflammasome activation and immune surveillance
Source: Nat Commun. 2024 Jun 17;15:5170. doi: 10.1038/s41467-024-49549-7 (PMC11183137; doi:10.1038/s41467-024-49549-7)
Supplement: Supplementary file 6 — Supplementary Data 3 [file 41467_2024_49549_MOESM6_ESM.xlsx]

## Sheet: immue_all.markers_bycelltype
gene	p_val	avg_log2FC	pct.1	pct.2	cluster
Fcer1g	0	3.2091	0.905	0.083	C0
Xcl1	0	2.89617	0.828	0.097	C0
Cd7	5.39449e-268	2.49817	0.971	0.306	C0
Klrd1	2.10061e-260	2.39806	0.897	0.217	C0
Cd160	7.90493e-246	2.04182	0.865	0.174	C0
Tyrobp	1.1557e-214	2.60822	0.567	0.048	C0
AW112010	8.67527e-160	1.37606	0.997	0.697	C0
Ctsw	3.29962e-158	1.33911	0.948	0.375	C0
Klrb1a	1.94318e-150	1.10995	0.319	0.006	C0
Ikzf2	4.29614e-149	1.29345	0.817	0.245	C0
Cited4	2.10274e-138	1.28148	0.471	0.062	C0
Mfsd10	2.17731e-138	1.28473	0.537	0.096	C0
Cd244	2.44646e-130	1.06893	0.502	0.079	C0
Nkg7	9.31706e-115	1.06681	0.913	0.337	C0
Dapk2	1.95113e-110	1.079	0.551	0.123	C0
Kit	1.5175e-107	1.07888	0.331	0.033	C0
Capn3	3.90103e-102	1.02395	0.328	0.036	C0
Lat2	4.02678e-93	0.889878	0.344	0.048	C0
Klre1	6.99608e-90	1.19927	0.29	0.031	C0
Klrc2	1.36363e-87	1.05717	0.262	0.023	C0
Bcl2	1.4889e-86	1.06163	0.771	0.344	C0
Emid1	1.71802e-83	0.703106	0.255	0.023	C0
Chsy1	2.28231e-79	0.834529	0.368	0.073	C0
Tmsb4x	1.39614e-77	0.536614	1	0.976	C0
Amica1	1.78944e-72	0.796624	0.538	0.17	C0
Gimap4	6.11172e-72	0.876273	0.839	0.473	C0
Evl	1.49706e-71	0.852535	0.702	0.325	C0
Runx3	2.87156e-71	0.804138	0.739	0.346	C0
Klrk1	8.49854e-71	1.32223	0.293	0.051	C0
Gimap7	3.69997e-69	0.80117	0.75	0.346	C0
Ostf1	7.88459e-66	0.70508	0.793	0.424	C0
Rnf130	1.46115e-64	0.682184	0.305	0.061	C0
Efhd2	1.80709e-59	0.699659	0.583	0.241	C0
Cd3g	3.4607e-57	0.791063	0.871	0.755	C0
Chn2	3.55175e-57	0.635755	0.252	0.045	C0
Gpr55	7.52749e-57	0.660173	0.299	0.067	C0
Il2rb	9.70589e-57	0.7669	0.436	0.147	C0
Gimap5	5.28182e-54	0.72688	0.626	0.286	C0
Ahr	1.4611e-53	0.617978	0.324	0.083	C0
Hvcn1	5.28873e-53	0.661387	0.385	0.119	C0
Ncf1	9.46322e-53	0.570308	0.284	0.063	C0
Gnas	8.00662e-52	0.622811	0.91	0.648	C0
Rgs3	1.44686e-51	0.555246	0.443	0.156	C0
Prrt1	7.17099e-50	0.561784	0.333	0.091	C0
Rgs1	3.11832e-49	0.743589	0.801	0.426	C0
Ctsc	1.01363e-47	0.680702	0.446	0.173	C0
Gngt2	1.15071e-47	0.668713	0.462	0.179	C0
Lrmp	1.06399e-46	0.548327	0.385	0.131	C0
Cotl1	1.56642e-46	0.699545	0.811	0.525	C0
Capzb	4.09176e-46	0.648232	0.767	0.47	C0
Prkd3	6.8983e-46	0.534478	0.285	0.073	C0
Ppm1b	7.36246e-46	0.55953	0.405	0.143	C0
Ptpn6	1.95651e-45	0.737145	0.521	0.238	C0
Mbnl1	2.21205e-45	0.575663	0.956	0.753	C0
Itm2b	4.4781e-45	0.513451	0.977	0.768	C0
Neurl3	4.65308e-45	0.522589	0.48	0.189	C0
Tm6sf1	1.45484e-44	0.599776	0.25	0.06	C0
Snap23	1.56305e-44	0.566293	0.287	0.08	C0
Cd96	2.79062e-44	0.614321	0.465	0.188	C0
Car2	8.27904e-44	0.830867	0.497	0.225	C0
Id3	4.23832e-43	0.822564	0.437	0.176	C0
Acot7	3.85062e-42	0.591318	0.426	0.171	C0
Cd3e	5.90565e-42	0.719606	0.771	0.51	C0
Tnfsf10	1.65306e-41	0.550341	0.314	0.097	C0
H2afy	3.85911e-41	0.567826	0.824	0.548	C0
Gpx4	4.33807e-41	0.559768	0.796	0.512	C0
Pla2g16	5.62388e-38	0.561472	0.598	0.308	C0
Gm12216	6.96802e-38	0.525196	0.29	0.091	C0
Lta4h	6.29746e-36	0.505851	0.348	0.13	C0
Gimap6	8.8127e-36	0.536544	0.802	0.506	C0
Prkacb	1.17055e-35	0.578428	0.492	0.239	C0
Txk	1.32368e-32	0.543558	0.526	0.267	C0
Rab37	2.84861e-31	0.537928	0.394	0.178	C0
Gimap3	1.41506e-30	0.508013	0.788	0.523	C0
Cetn2	7.04145e-29	0.514745	0.363	0.162	C0
Sept7	8.2718e-29	0.506393	0.575	0.334	C0
Rgs2	6.95336e-21	0.50716	0.38	0.193	C0
Gm42418	5.42745e-73	1.52374	0.981	0.976	C1
mt-Co1	1.97992e-57	0.860606	0.988	0.997	C1
mt-Atp6	2.45255e-55	0.903129	1	0.999	C1
mt-Co3	8.37507e-52	0.964003	0.985	0.993	C1
mt-Co2	1.51629e-50	0.938992	0.981	0.997	C1
Malat1	8.8423e-42	0.871769	1	0.999	C1
Spink4	5.93518e-31	1.16936	0.826	0.843	C1
mt-Cytb	6.13438e-31	0.675682	0.961	0.987	C1
Gm26917	1.04746e-29	1.6424	0.737	0.661	C1
mt-Nd4	5.25016e-25	0.747599	0.876	0.934	C1
mt-Nd1	6.41971e-21	0.898126	0.795	0.803	C1
Lypd8	3.61662e-17	0.924512	0.741	0.813	C1
mt-Nd2	1.99798e-15	0.789464	0.741	0.821	C1
Lars2	5.37646e-14	1.3356	0.49	0.371	C1
AU020206	2.01605e-13	1.55292	0.49	0.398	C1
Lgals4	5.15341e-10	0.794298	0.668	0.735	C1
Gramd1a	9.19503e-10	1.40311	0.502	0.484	C1
Krt8	2.22503e-09	0.888368	0.614	0.686	C1
S100a6	2.5376e-09	0.608454	0.734	0.817	C1
Krt19	9.82461e-08	0.923691	0.56	0.601	C1
Xist	2.58243e-07	0.811385	0.656	0.678	C1
Agr2	7.01566e-07	0.874023	0.606	0.695	C1
Ctsw	3.02044e-06	0.767762	0.541	0.504	C1
Zg16	3.24818e-06	0.834857	0.602	0.659	C1
Srrm2	7.73534e-06	0.768736	0.595	0.726	C1
Txn1	0.000122698	0.5499	0.649	0.84	C1
Erdr1	0.000469041	1.29745	0.375	0.367	C1
PISD	0.00066605	1.02435	0.44	0.488	C1
Car1	0.00106589	1.08844	0.436	0.495	C1
H2afj	0.00226845	0.788097	0.544	0.711	C1
Epcam	0.00279089	0.971994	0.425	0.463	C1
Purb	0.00555895	0.513351	0.255	0.441	C1
Muc13	0.00582673	1.02875	0.293	0.275	C1
Sfpq	0.00641895	0.511528	0.297	0.519	C1
Rasal3	0.00683455	0.527496	0.22	0.378	C1
Tnrc6b	0.00685597	0.540353	0.201	0.34	C1
Taf15	0.00860126	0.515289	0.147	0.255	C1
Efhd2	0.00936439	0.526307	0.197	0.332	C1
Fyn	0.00939718	0.501962	0.247	0.418	C1
Tcf25	0.00992436	0.636495	0.228	0.39	C1
Gzmk	3.5967e-213	1.78744	0.469	0.015	C2
Ccl5	1.06542e-200	3.26813	0.989	0.419	C2
Gzmb	1.72836e-179	2.34676	0.629	0.073	C2
Ccl4	1.24093e-176	2.91727	0.66	0.088	C2
Cd8a	2.21964e-169	1.94076	0.934	0.249	C2
Nkg7	5.10682e-161	1.97126	0.979	0.392	C2
Gzma	1.6854e-151	2.98622	0.589	0.083	C2
Cd8b1	1.87945e-142	1.78939	0.629	0.102	C2
Actn2	3.09445e-133	1.45723	0.584	0.095	C2
Itgae	4.1666e-76	1.12444	0.692	0.231	C2
Ifng	6.88343e-75	0.981767	0.361	0.059	C2
Hcst	3.14694e-72	1.08394	0.942	0.608	C2
Cxcr6	3.87146e-70	1.10446	0.584	0.173	C2
Ccl3	3.23119e-69	1.69201	0.308	0.044	C2
Lgals1	2.35438e-63	1.22376	0.679	0.259	C2
Amica1	3.85402e-61	1.00158	0.594	0.203	C2
Epsti1	4.36538e-59	1.05133	0.74	0.348	C2
AW112010	2.44606e-56	0.876185	0.968	0.735	C2
Tesc	5.77014e-56	0.951873	0.541	0.184	C2
Itm2b	2.4714e-54	0.790708	0.976	0.792	C2
Srgn	2.20476e-51	0.715706	0.958	0.674	C2
Slamf7	1.80576e-50	0.919727	0.347	0.084	C2
Abi3	5.0769e-50	0.902092	0.562	0.218	C2
Ctsw	2.77521e-49	0.742498	0.91	0.445	C2
Id2	7.57625e-48	0.818624	0.711	0.315	C2
Runx2	1.33699e-47	0.648132	0.284	0.058	C2
Cd3g	1.34364e-47	0.80991	0.981	0.751	C2
Gimap7	2.29689e-45	0.843884	0.748	0.391	C2
Dapk2	3.05235e-45	0.918855	0.499	0.179	C2
Gng2	7.96213e-45	0.867734	0.573	0.24	C2
Lsp1	5.02115e-44	0.828289	0.809	0.479	C2
Fgl2	7.83734e-44	0.723371	0.419	0.126	C2
Fasl	9.35486e-44	0.702804	0.257	0.051	C2
Sh3bgrl3	2.88031e-40	0.688036	0.963	0.779	C2
Ptger4	3.6762e-40	0.720491	0.289	0.07	C2
Cish	5.48859e-40	0.777002	0.432	0.149	C2
Cd226	2.42089e-39	0.771312	0.475	0.182	C2
Cd52	5.30233e-39	0.662366	0.987	0.818	C2
Rgs1	6.25249e-37	0.697576	0.82	0.465	C2
Hopx	1.55259e-36	0.705727	0.546	0.245	C2
Dnajc15	4.13573e-36	0.743718	0.674	0.353	C2
Ntan1	4.50072e-36	0.774392	0.517	0.233	C2
Cd6	8.03461e-36	0.850799	0.477	0.193	C2
Cd48	8.62974e-36	0.800862	0.684	0.391	C2
Litaf	5.45541e-35	0.691032	0.411	0.149	C2
Vim	2.30393e-34	0.877794	0.668	0.364	C2
Adam19	7.17726e-34	0.570371	0.284	0.078	C2
Ubb	1.16481e-33	0.669505	0.997	0.929	C2
Med10	1.68758e-32	0.764909	0.523	0.253	C2
Runx3	4.02407e-32	0.591202	0.727	0.392	C2
Cd3e	1.11107e-31	0.697165	0.812	0.533	C2
Rnf149	1.33346e-31	0.73374	0.507	0.231	C2
Lat	2.88519e-30	0.642255	0.809	0.515	C2
Psmb9	1.26712e-29	0.676882	0.727	0.458	C2
H2-Q7	1.47711e-29	0.515659	0.971	0.827	C2
Cyba	2.26634e-29	0.640208	0.886	0.665	C2
Cst7	4.84607e-29	0.660333	0.432	0.186	C2
Rac2	1.48978e-28	0.563643	0.955	0.737	C2
Ccnd2	9.49562e-28	0.660855	0.716	0.446	C2
Slc9a3r1	2.48747e-27	0.601812	0.637	0.361	C2
Psmb8	3.90773e-27	0.585121	0.894	0.678	C2
Mbd2	1.67264e-26	0.587386	0.711	0.434	C2
Pelo	1.88612e-26	0.55499	0.286	0.093	C2
Itgb7	2.0536e-25	0.565478	0.74	0.46	C2
Ms4a4b	1.90546e-24	0.605613	0.846	0.55	C2
Cd160	7.67664e-24	0.536242	0.594	0.293	C2
Twf2	1.08636e-23	0.59641	0.57	0.335	C2
Myl12a	1.19535e-23	0.58156	0.785	0.564	C2
Cmtm7	1.2176e-23	0.673544	0.406	0.191	C2
Itk	4.72676e-23	0.549174	0.549	0.305	C2
Dtx1	1.24139e-22	0.659072	0.48	0.247	C2
Emp3	2.63424e-22	0.533488	0.655	0.387	C2
Mapkapk3	2.85163e-22	0.506854	0.342	0.143	C2
Thy1	3.70353e-22	0.598681	0.623	0.369	C2
Pmepa1	2.0471e-21	0.528121	0.464	0.228	C2
Cxcr3	2.9014e-21	0.572282	0.318	0.131	C2
Ctsd	8.99751e-21	0.50393	0.631	0.379	C2
Arl6ip1	4.18525e-20	0.506187	0.756	0.524	C2
Cd69	1.83568e-19	0.664296	0.621	0.39	C2
Themis	4.35156e-19	0.506055	0.318	0.135	C2
Prr13	1.58521e-18	0.511667	0.607	0.378	C2
Crot	6.67439e-18	0.554328	0.273	0.114	C2
Lpxn	6.92615e-17	0.527235	0.387	0.203	C2
Sugt1	1.52727e-16	0.529213	0.485	0.287	C2
Fkbp3	1.6542e-16	0.54514	0.56	0.372	C2
Gadd45b	2.39124e-16	0.535344	0.393	0.199	C2
Osbpl3	2.77313e-16	0.520648	0.255	0.107	C2
Cd5	4.60773e-16	0.581601	0.401	0.212	C2
Klk8	6.03194e-16	0.501339	0.483	0.286	C2
Gngt2	1.30249e-15	0.566771	0.398	0.221	C2
Ctla2a	2.80351e-13	0.581855	0.302	0.149	C2
Dusp2	5.70465e-10	0.5769	0.432	0.286	C2
Klf6	7.29101e-09	0.554327	0.597	0.441	C2
Gm42418	3.0081e-118	1.89549	0.968	0.978	C3
mt-Co1	4.71183e-107	1.45493	0.995	0.997	C3
mt-Atp6	1.52549e-95	1.4575	0.997	0.999	C3
mt-Co2	1.91015e-91	1.41028	0.997	0.996	C3
mt-Co3	6.96954e-77	1.38416	0.987	0.993	C3
mt-Nd4	3.16896e-72	1.65616	0.899	0.933	C3
mt-Cytb	2.78323e-71	1.43324	0.984	0.985	C3
Zg16	5.5556e-68	1.90611	0.787	0.634	C3
Spink4	3.48919e-63	1.47664	0.84	0.841	C3
Lypd8	4.12972e-52	1.46714	0.789	0.809	C3
Reg3b	8.54925e-49	2.15068	0.472	0.194	C3
Agr2	1.99997e-48	1.68272	0.741	0.678	C3
mt-Nd2	2.20156e-48	1.52013	0.816	0.813	C3
Gm26917	7.38128e-48	2.19397	0.731	0.658	C3
Lgals4	2.49451e-47	1.568	0.752	0.725	C3
Txn1	3.8634e-47	1.45127	0.795	0.827	C3
Krt8	1.97677e-34	1.4713	0.693	0.677	C3
S100a6	6.32246e-34	1.07729	0.787	0.812	C3
Malat1	5.19421e-32	0.56606	0.997	1	C3
Krt19	8.0222e-31	1.54011	0.637	0.591	C3
mt-Nd4l	1.42732e-26	1.84106	0.541	0.427	C3
mt-Nd1	1.57748e-26	1.34781	0.733	0.812	C3
mt-Nd5	4.99751e-17	1.53734	0.517	0.475	C3
Gpx2	1.10003e-16	1.47228	0.472	0.39	C3
Muc2	2.40069e-16	1.40347	0.499	0.427	C3
Spink1	9.77697e-16	1.59409	0.379	0.257	C3
Sval1	2.2467e-14	1.42111	0.483	0.43	C3
Retnlb	8.18959e-13	1.61222	0.32	0.21	C3
Lars2	5.14987e-12	1.61063	0.437	0.373	C3
Tff3	6.20165e-12	1.51683	0.443	0.383	C3
Ckmt1	7.64292e-10	1.48762	0.328	0.247	C3
Phgr1	9.41904e-09	1.27085	0.461	0.466	C3
mt-Atp8	9.73702e-09	1.44282	0.275	0.19	C3
AY036118	7.32091e-08	1.41786	0.363	0.319	C3
Ndufab1	7.58969e-07	0.55513	0.219	0.449	C3
Epcam	1.70046e-06	1.221	0.44	0.463	C3
Ddx24	4.94245e-06	0.505442	0.184	0.364	C3
Oit1	7.28846e-06	1.33209	0.341	0.31	C3
Rapgef6	8.46734e-06	0.512397	0.251	0.473	C3
Cycs	3.83384e-05	0.566118	0.261	0.492	C3
Tnrc6a	4.80988e-05	0.504455	0.149	0.288	C3
Cyc1	0.00013317	0.562698	0.184	0.337	C3
2200002D01Rik	0.000354041	1.08891	0.291	0.258	C3
Jun	0.000366543	1.01663	0.624	0.729	C3
Sltm	0.000544455	0.511377	0.147	0.264	C3
Atp1a1	0.000581212	0.554349	0.171	0.304	C3
Mycbp2	0.000583374	0.518375	0.259	0.452	C3
Cib1	0.000600558	0.590009	0.187	0.327	C3
Ddx46	0.000609264	0.532218	0.149	0.268	C3
Uqcr11	0.000609496	0.530764	0.277	0.488	C3
Bsg	0.000860812	0.535999	0.291	0.508	C3
Dstn	0.000953846	1.24012	0.32	0.316	C3
Smad7	0.000957074	0.581109	0.245	0.419	C3
Tnrc6c	0.00105971	0.535728	0.171	0.291	C3
Ccnl1	0.00114333	0.552617	0.248	0.429	C3
Lgals3	0.00120775	1.04708	0.445	0.525	C3
Smchd1	0.00122289	0.558974	0.192	0.328	C3
Rsbn1l	0.00194598	0.578284	0.227	0.381	C3
Mrpl12	0.00234018	0.584277	0.184	0.311	C3
Utrn	0.00257422	0.540694	0.16	0.268	C3
Bcl11b	0.0029453	0.580088	0.288	0.488	C3
Kmt2c	0.00358378	0.560237	0.16	0.265	C3
H2-Q6	0.00416265	0.520395	0.373	0.628	C3
Tspan1	0.00495631	1.05316	0.283	0.276	C3
Pigr	0.00598858	1.08243	0.331	0.349	C3
Zcchc7	0.00626094	0.548308	0.229	0.371	C3
Ndufb9	0.00702153	0.535395	0.333	0.567	C3
Hmha1	0.00709519	0.937042	0.493	0.663	C3
Birc6	0.00711199	0.66432	0.221	0.358	C3
Satb1	0.009763	0.546654	0.224	0.353	C3
Izumo1r	3.49653e-239	2.43528	0.723	0.07	C4
Maf	2.48275e-144	1.85407	0.645	0.107	C4
Tnfrsf4	2.64291e-126	1.88693	0.419	0.04	C4
Icos	7.59494e-125	1.70347	0.557	0.091	C4
Ctla4	1.87063e-122	1.76763	0.531	0.08	C4
Ifi27l2a	3.86563e-98	1.67934	0.907	0.381	C4
Sh2d1a	4.10486e-98	1.51739	0.6	0.151	C4
Cd28	1.44415e-90	1.31106	0.675	0.195	C4
Tbc1d4	1.92565e-88	1.04889	0.331	0.037	C4
Smco4	1.64446e-80	1.13775	0.467	0.099	C4
Cd4	9.10023e-75	0.887147	0.461	0.097	C4
Rgs10	3.63669e-74	1.36905	0.739	0.313	C4
Slamf6	1.16569e-65	1.03157	0.536	0.152	C4
A630023P12Rik	8.02219e-64	0.689558	0.264	0.033	C4
Cd2	5.1934e-62	1.10163	0.776	0.364	C4
Gm8369	2.22313e-58	1.03453	0.605	0.213	C4
Tspan32	2.0379e-56	0.768368	0.445	0.115	C4
Shisa5	2.52483e-53	0.887303	0.976	0.756	C4
Cd5	6.08619e-44	0.739491	0.533	0.192	C4
Hif1a	4.37516e-43	0.988584	0.509	0.197	C4
Cd27	2.95718e-42	0.935878	0.573	0.245	C4
2310001H17Rik	1.82297e-40	0.763288	0.371	0.113	C4
Ass1	1.27808e-39	0.649464	0.296	0.073	C4
Cd6	5.58479e-39	0.549336	0.517	0.187	C4
Fam169b	1.76342e-37	0.788629	0.363	0.113	C4
Matk	2.27193e-36	0.612479	0.272	0.067	C4
Pou2f2	3.64608e-36	0.727294	0.293	0.078	C4
Ptpn7	9.12241e-35	0.623761	0.365	0.12	C4
Ms4a6b	1.28137e-34	0.739449	0.789	0.497	C4
Ctss	6.63111e-34	0.80347	0.515	0.227	C4
Arhgap31	4.72931e-33	0.613072	0.296	0.086	C4
Camk2d	8.76724e-33	0.553944	0.445	0.17	C4
Trib2	1.0019e-30	0.657959	0.325	0.106	C4
Fkbp1a	1.91017e-30	0.76782	0.611	0.33	C4
Mrps6	2.69024e-30	0.539669	0.296	0.091	C4
Cyb5a	5.43412e-30	0.732906	0.629	0.346	C4
Kcnn4	3.13356e-29	0.502237	0.389	0.143	C4
Cdk2ap2	3.38435e-29	0.720644	0.728	0.455	C4
Ltb	5.72497e-29	0.690413	0.904	0.631	C4
Bcl2a1b	5.91806e-29	0.678451	0.421	0.173	C4
Inpp4b	1.52073e-28	0.653948	0.435	0.181	C4
Ptprcap	1.52301e-28	0.658175	0.869	0.634	C4
Odc1	8.65128e-28	0.641176	0.403	0.161	C4
Gpr183	1.67475e-27	0.500347	0.341	0.119	C4
Timp2	1.92816e-27	0.688116	0.285	0.094	C4
Pkp3	3.82151e-27	0.720391	0.512	0.256	C4
Lat	2.59244e-25	0.54913	0.797	0.517	C4
Rilpl2	3.47709e-25	0.747893	0.336	0.134	C4
Rap1a	6.52156e-25	0.560065	0.643	0.364	C4
Tnfsf8	1.00516e-24	0.830753	0.293	0.107	C4
Batf	1.21767e-24	0.630583	0.293	0.106	C4
Gapdh	5.08577e-24	0.516242	0.944	0.768	C4
Lbh	7.05751e-24	0.632173	0.517	0.267	C4
Mif4gd	8.25147e-24	0.577314	0.32	0.123	C4
Dennd2d	9.07996e-24	0.559159	0.352	0.143	C4
Ly6a	1.04433e-23	0.85535	0.6	0.338	C4
Rac2	2.0158e-23	0.535595	0.931	0.741	C4
Tnfrsf18	3.34088e-23	0.97133	0.464	0.246	C4
Limd2	3.75276e-23	0.556061	0.816	0.578	C4
Glrx	5.03752e-23	0.751302	0.307	0.119	C4
Fam134b	6.20076e-23	0.542718	0.368	0.156	C4
Tspan13	1.9423e-22	0.626813	0.469	0.24	C4
Cd53	2.65929e-22	0.612345	0.696	0.451	C4
Fam101b	1.01768e-21	0.695988	0.333	0.141	C4
Cd82	1.37373e-21	0.544874	0.488	0.25	C4
Sdf4	4.09473e-21	0.659496	0.619	0.378	C4
Smc4	6.28356e-21	0.541047	0.552	0.309	C4
Nfkbia	7.89793e-21	0.880368	0.555	0.314	C4
Samhd1	2.29181e-20	0.642626	0.504	0.272	C4
Ppp1r15a	2.66819e-20	0.625078	0.539	0.295	C4
Gpr174	5.60357e-20	0.52414	0.251	0.09	C4
Nfatc1	1.622e-19	0.574328	0.344	0.155	C4
Ctsb	1.65092e-19	0.520487	0.501	0.281	C4
Zfp36l1	2.46198e-19	0.604162	0.661	0.4	C4
Capg	2.01264e-18	0.761703	0.4	0.202	C4
Srgn	2.55991e-18	0.722706	0.939	0.677	C4
Isg15	3.18585e-18	0.733683	0.405	0.201	C4
Serinc3	9.50894e-18	0.553202	0.501	0.289	C4
Nrip1	4.63814e-17	0.593958	0.445	0.241	C4
Dusp1	7.29289e-17	1.00422	0.549	0.333	C4
Gadd45b	7.1311e-16	0.509009	0.384	0.201	C4
Rhoh	1.44931e-15	0.50619	0.704	0.479	C4
Nsg2	3.1234e-14	0.520727	0.269	0.123	C4
Tcf7	5.972e-14	0.623137	0.56	0.375	C4
Pim1	8.96728e-12	0.68927	0.432	0.277	C4
Npm1	1.36659e-11	0.502224	0.931	0.764	C4
Igfbp4	8.00829e-219	2.27227	0.524	0.028	C5
Rps24	8.19074e-200	0.982579	1	0.98	C5
Rps20	3.14531e-190	1.15164	0.996	0.958	C5
Rps19	4.02212e-178	1.09518	1	0.963	C5
Sell	4.6948e-177	1.51782	0.532	0.054	C5
Rps29	1.50006e-172	0.937258	0.998	0.962	C5
Rps3a1	3.51387e-170	0.898092	0.998	0.952	C5
Rpl35a	1.66798e-169	0.906699	0.994	0.947	C5
Rpl8	1.90851e-168	0.925165	0.998	0.946	C5
Rps7	3.59532e-167	0.972677	0.998	0.933	C5
Rps27a	1.67008e-163	0.820893	0.998	0.953	C5
Rps4x	1.26711e-162	0.941832	0.993	0.938	C5
Lef1	2.41871e-162	1.71535	0.696	0.154	C5
Rplp0	2.79843e-156	0.983906	0.996	0.949	C5
Rpl30	9.85009e-155	0.871725	0.993	0.929	C5
Rps8	4.97574e-147	0.860827	0.996	0.949	C5
Rps27	2.51188e-144	0.828067	0.994	0.942	C5
Satb1	3.06764e-140	1.47397	0.772	0.234	C5
Tpt1	2.38353e-139	0.822141	0.998	0.967	C5
Rpl23	1.56423e-136	0.745431	1	0.971	C5
Rpl9	1.95478e-135	0.747624	0.998	0.949	C5
Rps3	1.11086e-134	0.791443	1	0.925	C5
Rps16	2.36979e-134	0.754845	0.994	0.95	C5
Rps5	1.30004e-132	0.80034	1	0.953	C5
Rps10	3.42598e-128	0.716562	0.998	0.948	C5
Rps23	2.57176e-127	0.718021	0.996	0.938	C5
Dapl1	6.02342e-126	1.61413	0.321	0.018	C5
Rps13	7.51059e-125	0.714496	0.994	0.944	C5
Rps18	1.04614e-123	0.71271	0.998	0.958	C5
Rps28	1.53416e-122	0.84049	0.994	0.916	C5
Ccr7	2.76748e-121	1.34259	0.429	0.056	C5
Rpl32	8.37894e-121	0.698182	0.998	0.96	C5
Rplp1	3.2287e-119	0.766137	0.993	0.949	C5
Rpl18	6.5736e-119	0.69945	0.998	0.938	C5
Rpl21	1.99281e-118	0.754065	0.998	0.925	C5
Rpl13	8.33602e-111	0.632627	0.996	0.977	C5
Rpl19	1.7823e-110	0.601408	0.996	0.972	C5
Rps15a	8.33104e-108	0.66614	1	0.946	C5
Rpl35	3.89297e-107	0.859744	0.987	0.863	C5
Rpl27a	1.19083e-105	0.622005	0.996	0.953	C5
Rpl12	2.98082e-105	0.881557	0.987	0.888	C5
Rpl39	4.1774e-102	0.693853	0.991	0.925	C5
Npc2	6.38459e-100	1.19605	0.862	0.472	C5
Klf2	9.01839e-99	1.47608	0.782	0.298	C5
Rpl18a	9.72315e-99	0.613449	0.998	0.962	C5
Rps2	4.80977e-98	0.684404	0.993	0.947	C5
S1pr1	3.86175e-97	1.0599	0.453	0.088	C5
Rpl11	4.34256e-97	0.604238	0.998	0.935	C5
Rpsa	7.60364e-95	0.618747	0.996	0.974	C5
Rpl10a	1.07029e-93	0.698303	0.998	0.918	C5
Rpl7	5.86456e-93	0.724098	0.991	0.897	C5
Eef1b2	6.15324e-92	0.8502	0.974	0.812	C5
Rpl34	2.45681e-89	0.602203	0.994	0.921	C5
Rps9	6.84089e-88	0.614324	0.993	0.938	C5
Rps21	4.28834e-86	0.68438	0.991	0.905	C5
Rps26	4.57352e-85	0.715804	0.985	0.908	C5
Rpl36a	6.91197e-83	0.810254	0.97	0.808	C5
Rpl3	7.2799e-82	0.695001	0.998	0.897	C5
Rpl17	2.83145e-81	0.591714	0.994	0.923	C5
Tmsb10	2.8124e-80	0.615181	0.993	0.948	C5
Rplp2	1.34624e-79	0.619183	0.994	0.913	C5
Rpl26	3.09044e-79	0.579917	0.991	0.938	C5
Rpl15	5.06297e-75	0.760542	0.972	0.807	C5
Rps14	1.51289e-72	0.55294	0.998	0.927	C5
Tcf7	7.3075e-68	0.981878	0.718	0.325	C5
Rpl10	4.1704e-66	0.644718	0.991	0.853	C5
Cmah	1.10169e-64	0.778429	0.272	0.044	C5
Atp1b3	1.38346e-64	1.02168	0.593	0.253	C5
Rpl37	6.25756e-64	0.520595	0.998	0.932	C5
Il6ra	1.1008e-63	0.711436	0.261	0.039	C5
Rpl6	1.9743e-63	0.553072	0.994	0.921	C5
Arl4c	3.47704e-61	0.896786	0.507	0.178	C5
Rpl29	4.37007e-60	0.598258	0.989	0.872	C5
Rps6	6.00646e-60	0.593271	0.989	0.86	C5
Actn1	3.06341e-59	0.896801	0.422	0.13	C5
Eef1a1	6.06537e-59	0.506495	0.996	0.964	C5
Ms4a6b	3.16775e-57	0.829489	0.819	0.47	C5
Dgka	1.1724e-56	0.757555	0.567	0.229	C5
Rpl22	7.17629e-54	0.517448	0.991	0.89	C5
Npm1	6.05826e-53	0.674806	0.946	0.749	C5
Rasgrp2	1.49301e-50	0.780485	0.44	0.155	C5
Gm12840	6.79517e-50	1.13904	0.403	0.131	C5
Naca	3.6386e-47	0.52796	0.97	0.839	C5
Rpl14	6.71641e-44	0.526446	0.978	0.859	C5
Foxp1	1.54022e-42	0.758719	0.601	0.312	C5
Tsc22d3	1.99256e-42	0.871149	0.586	0.296	C5
Rpl5	1.85757e-39	0.572693	0.927	0.757	C5
Limd2	1.20219e-37	0.655082	0.81	0.563	C5
Fam65b	2.46029e-35	0.664057	0.377	0.152	C5
Gm8369	3.62647e-35	0.639856	0.481	0.215	C5
Emp3	5.53908e-35	0.615737	0.653	0.369	C5
Tspan32	5.6996e-35	0.657846	0.334	0.117	C5
Pik3ip1	1.18289e-32	0.635192	0.274	0.09	C5
Rps25	4.96363e-32	0.572669	0.927	0.767	C5
Eef1g	9.84505e-32	0.555516	0.828	0.613	C5
Nsg2	1.01923e-31	0.589969	0.299	0.106	C5
Kbtbd11	4.61524e-31	0.51176	0.349	0.134	C5
Cytip	4.62028e-31	0.648105	0.651	0.396	C5
Gmfg	8.96367e-31	0.578446	0.759	0.5	C5
Fam101b	3.51242e-30	0.586261	0.33	0.128	C5
Tubb5	5.67333e-30	0.574067	0.718	0.476	C5
Il7r	8.96977e-29	0.602207	0.549	0.29	C5
Pdk1	1.02007e-27	0.549411	0.257	0.089	C5
Rps27rt	1.58467e-27	0.504891	0.616	0.373	C5
Ugcg	1.87993e-24	0.559958	0.373	0.179	C5
Arhgap15	1.47416e-22	0.551178	0.487	0.286	C5
Socs3	4.92593e-20	0.538566	0.285	0.126	C5
Add3	1.13021e-18	0.511372	0.325	0.164	C5
Cd8b1	1.2037e-13	0.544122	0.282	0.146	C5
Tmem176a	2.522e-155	2.51756	0.599	0.051	C6
Cd163l1	4.44226e-139	1.7136	0.266	0.002	C6
S100a4	1.24134e-136	2.33038	0.271	0.003	C6
Blk	1.50958e-129	3.15231	0.667	0.09	C6
Tmem176b	1.71219e-114	2.27197	0.568	0.069	C6
Rorc	1.36907e-110	1.12243	0.323	0.014	C6
Il17a	6.14114e-106	3.97501	0.266	0.008	C6
Ltb4r1	4.40334e-105	0.955646	0.276	0.009	C6
Ccr2	1.02165e-89	1.48958	0.417	0.042	C6
Cxcr6	1.09802e-81	2.25272	0.729	0.192	C6
Smox	2.50991e-75	1.08103	0.302	0.024	C6
Capg	1.98821e-72	1.94507	0.708	0.193	C6
Ckb	5.64473e-69	1.94284	0.516	0.101	C6
Maf	1.35458e-64	1.41167	0.641	0.145	C6
Il18r1	1.77522e-64	1.36159	0.479	0.085	C6
Rora	2.22179e-64	1.41422	0.542	0.11	C6
Lgals1	8.89708e-57	2.04288	0.75	0.283	C6
Podnl1	1.38314e-52	1.13019	0.276	0.032	C6
Tmem64	5.79141e-52	1.1066	0.354	0.056	C6
Id2	6.75374e-46	1.52184	0.786	0.337	C6
Cd82	1.61504e-44	1.49565	0.661	0.254	C6
Bhlhe40	5.91758e-41	1.40257	0.469	0.126	C6
Bcl2a1d	7.45452e-41	1.25378	0.401	0.093	C6
Pdcd1	4.91121e-39	1.04602	0.276	0.044	C6
Prelid2	1.26678e-38	0.722194	0.292	0.05	C6
Icos	4.98977e-37	0.911177	0.474	0.13	C6
S100a6	4.2784e-36	1.23588	0.958	0.798	C6
Rbpj	2.33504e-33	1.05107	0.422	0.116	C6
Plin2	9.17777e-33	0.816308	0.323	0.071	C6
Cd44	9.23866e-33	1.21315	0.469	0.153	C6
Ramp1	2.12239e-32	1.3141	0.448	0.145	C6
Tnfrsf25	6.21846e-32	0.846076	0.276	0.054	C6
F2r	6.91708e-32	0.821923	0.302	0.064	C6
Vim	8.02819e-30	1.26966	0.729	0.381	C6
Bcl2a1b	5.15966e-29	1.25631	0.5	0.185	C6
S100a10	9.74996e-29	0.993412	0.906	0.736	C6
Ly6a	1.14671e-28	1.23039	0.714	0.348	C6
Dgat1	2.06052e-28	1.03292	0.365	0.101	C6
Emb	1.06794e-26	1.13	0.698	0.391	C6
S100a11	2.41256e-26	1.06087	0.833	0.602	C6
Sdc4	3.79207e-26	0.920475	0.323	0.085	C6
Samsn1	9.18586e-26	0.986981	0.38	0.118	C6
Lmo4	2.69123e-24	0.939457	0.323	0.093	C6
Plk3	1.12167e-23	0.813077	0.286	0.074	C6
Serpinb1a	4.35328e-23	0.88984	0.38	0.124	C6
Il7r	1.19889e-22	1.13842	0.63	0.318	C6
Odc1	1.82898e-22	1.46654	0.443	0.175	C6
Tagln2	8.91872e-22	1.09479	0.719	0.456	C6
Sptssa	1.6861e-21	1.08731	0.583	0.292	C6
Cish	5.35415e-21	0.68113	0.443	0.168	C6
Fgl2	8.63563e-21	0.96346	0.406	0.148	C6
Furin	3.25659e-20	1.15277	0.38	0.144	C6
Junb	6.20749e-20	0.98368	0.932	0.742	C6
Ucp2	7.75945e-20	0.838245	0.802	0.574	C6
Rgs1	1.13917e-19	1.4511	0.766	0.494	C6
Ahnak	2.90878e-19	0.814422	0.599	0.291	C6
Itgal	3.87763e-19	0.74532	0.578	0.283	C6
Aebp2	2.25702e-18	0.851781	0.505	0.235	C6
Actn2	2.26813e-18	0.84727	0.38	0.144	C6
Prr13	2.62194e-18	0.737844	0.677	0.389	C6
Sla	2.97962e-18	0.73566	0.438	0.18	C6
St6galnac3	6.01736e-18	0.697462	0.292	0.094	C6
Tspo	1.56793e-17	0.727805	0.797	0.615	C6
Itm2b	4.03627e-17	0.740135	0.927	0.808	C6
Atp2b4	5.85584e-17	0.672665	0.271	0.086	C6
Hnrnpll	5.97318e-17	0.773528	0.26	0.079	C6
Pkm	8.24363e-17	0.814341	0.719	0.497	C6
Tmsb4x	1.94354e-16	0.54516	0.995	0.98	C6
Sh3bgrl3	5.02031e-16	0.631301	0.896	0.797	C6
Zfp36l1	2.33085e-15	1.03609	0.672	0.418	C6
Mapkapk3	9.42891e-15	0.727193	0.365	0.156	C6
Tnfaip3	3.05748e-14	0.831503	0.432	0.2	C6
Srgn	4.17626e-14	0.901168	0.859	0.701	C6
Spcs2	4.27077e-14	0.587369	0.74	0.531	C6
Serinc3	4.50003e-14	0.805701	0.552	0.3	C6
Sepp1	4.54172e-14	0.89696	0.354	0.156	C6
S100a13	5.40756e-14	0.738077	0.641	0.411	C6
Crip1	5.59726e-14	0.692319	0.885	0.718	C6
Mdfic	5.97538e-14	0.59253	0.26	0.09	C6
Dusp1	1.08576e-13	1.13698	0.568	0.347	C6
Oaz1	1.14107e-13	0.528226	0.927	0.834	C6
Hif1a	2.6256e-13	0.577405	0.458	0.222	C6
Gapdh	2.67918e-13	0.704472	0.875	0.785	C6
Hsp90b1	2.90803e-13	0.644895	0.771	0.538	C6
Jund	4.53544e-13	0.575099	0.901	0.791	C6
Rexo2	5.67171e-13	0.755816	0.51	0.295	C6
Gm20186	8.59147e-13	0.943355	0.432	0.22	C6
Ubc	1.012e-12	0.675347	0.911	0.751	C6
Sept11	3.28228e-12	0.611989	0.349	0.158	C6
Fosl2	3.93893e-12	0.558631	0.276	0.108	C6
Nfkbia	4.27444e-12	1.14229	0.526	0.333	C6
Gng2	5.55883e-12	0.609223	0.49	0.27	C6
Nrip1	8.41508e-12	0.712574	0.469	0.253	C6
Sub1	1.00522e-11	0.631117	0.755	0.549	C6
Surf4	1.02029e-11	0.545866	0.385	0.186	C6
Thy1	1.09915e-11	0.758649	0.599	0.388	C6
Gpr183	1.63547e-11	0.870842	0.312	0.137	C6
Stk24	1.7098e-11	0.625036	0.375	0.185	C6
Lsp1	2.3981e-11	0.698247	0.693	0.511	C6
Sec11c	2.43656e-11	0.615254	0.656	0.431	C6
Reep5	2.58352e-11	0.609872	0.552	0.331	C6
Ctla2a	2.78561e-11	1.14681	0.333	0.157	C6
Arhgap31	2.84306e-11	0.739967	0.26	0.103	C6
Krtcap2	4.85603e-11	0.602052	0.714	0.528	C6
Atp2b1	4.99511e-11	0.589945	0.417	0.214	C6
Gadd45b	8.12092e-11	1.47069	0.391	0.213	C6
Cst3	8.22843e-11	0.555992	0.552	0.33	C6
Emp3	8.29062e-11	0.608899	0.615	0.409	C6
Ctla4	8.70482e-11	1.06611	0.297	0.129	C6
Znrf1	1.36869e-10	0.548483	0.521	0.318	C6
Clint1	1.86125e-10	0.523012	0.51	0.296	C6
Dusp5	2.42718e-10	0.521124	0.271	0.114	C6
Itgb7	3.38548e-10	0.678025	0.667	0.485	C6
Phlda1	6.41392e-10	0.745673	0.312	0.144	C6
Anxa2	6.5948e-10	0.608645	0.505	0.308	C6
Klf6	7.90376e-10	0.75282	0.656	0.447	C6
Laptm5	8.53482e-10	0.561438	0.828	0.729	C6
Eno1	9.28773e-10	0.636296	0.557	0.366	C6
Zfp36	1.34354e-09	1.03826	0.615	0.432	C6
Pkp3	2.15914e-09	0.624754	0.469	0.277	C6
Fkbp1a	2.40925e-09	0.505012	0.552	0.354	C6
Aldoa	3.48643e-09	0.575383	0.74	0.612	C6
Fosb	4.72756e-09	0.583649	0.49	0.289	C6
Cd47	5.12721e-09	0.558278	0.609	0.44	C6
Serpinb6a	7.2777e-09	0.571916	0.375	0.203	C6
Spn	7.5912e-09	0.529531	0.391	0.212	C6
2010111I01Rik	8.58682e-09	0.543151	0.323	0.16	C6
Aprt	8.8961e-09	0.515522	0.599	0.408	C6
Nr4a1	1.01956e-08	0.642262	0.406	0.225	C6
Rgs2	1.10065e-08	0.786742	0.396	0.225	C6
Jun	1.57909e-08	0.666886	0.859	0.704	C6
Cd4	1.72295e-08	0.637507	0.281	0.135	C6
Ptpn7	1.76941e-08	0.67633	0.286	0.143	C6
Cnot6	2.12628e-08	0.571254	0.302	0.149	C6
Rwdd1	4.56028e-08	0.508826	0.464	0.287	C6
Manf	6.10776e-08	0.533084	0.536	0.374	C6
Gpx1	1.64683e-07	0.537139	0.51	0.346	C6
Nr3c1	2.0061e-07	0.546319	0.297	0.157	C6
Ostf1	2.76828e-07	0.663581	0.641	0.499	C6
Rab8b	2.85171e-07	0.537191	0.349	0.196	C6
Igtp	2.95534e-07	0.504919	0.255	0.126	C6
Ier2	4.69454e-07	0.574742	0.599	0.448	C6
Cd69	7.51535e-07	0.575073	0.583	0.409	C6
Bst2	1.02483e-06	0.542376	0.385	0.23	C6
Cmtm7	1.59171e-06	0.513589	0.349	0.211	C6
Pim1	1.77215e-06	0.54022	0.448	0.286	C6
Fos	3.29484e-06	0.708121	0.724	0.597	C6
Mmd	3.63194e-06	0.654849	0.297	0.173	C6
Plec	0.000813269	0.584072	0.292	0.199	C6
Cyp2d34	6.18709e-107	1.56849	0.71	0.044	C7
Tcf7l2	1.39508e-105	1.55147	0.629	0.034	C7
Ceacam20	1.21095e-95	0.810594	0.355	0.009	C7
Myo15b	5.49969e-88	2.31693	0.935	0.11	C7
Slc26a3	3.60323e-76	1.71591	0.645	0.054	C7
Eps8	3.40472e-71	0.836368	0.419	0.022	C7
Slc44a4	3.03748e-63	1.09711	0.565	0.048	C7
Eps8l2	2.14459e-60	1.00315	0.435	0.029	C7
Vegfa	1.92144e-58	0.630241	0.371	0.021	C7
Nlrp9b	6.11064e-56	0.706165	0.274	0.011	C7
Atp12a	9.73372e-55	0.968691	0.323	0.017	C7
Il17rc	1.49274e-53	0.74911	0.419	0.03	C7
Atp10b	2.22064e-52	0.865341	0.387	0.026	C7
Clmn	6.16443e-52	0.555008	0.371	0.024	C7
Myh14	6.87579e-50	0.963929	0.548	0.057	C7
Cgn	2.55384e-49	0.666793	0.339	0.021	C7
mt-Atp8	1.53818e-48	1.75611	0.919	0.185	C7
Cdhr5	7.23976e-48	1.33219	0.597	0.072	C7
Efna1	3.19323e-47	0.583137	0.274	0.014	C7
Car4	1.59334e-45	1.30992	0.548	0.065	C7
Cdhr2	4.56199e-45	0.765407	0.419	0.037	C7
Lima1	1.18963e-44	0.965515	0.5	0.054	C7
Duox2	3.50835e-43	0.777722	0.371	0.03	C7
Mllt4	1.18495e-40	0.749509	0.484	0.054	C7
Krt20	8.37728e-40	0.944371	0.5	0.06	C7
mt-Co1	4.51795e-38	2.88312	1	0.996	C7
mt-Co2	5.86756e-37	2.60511	1	0.996	C7
mt-Atp6	1.35359e-36	2.65029	1	0.999	C7
mt-Co3	1.61862e-36	2.64721	1	0.992	C7
Tjp3	1.03189e-35	0.661773	0.468	0.056	C7
Inpp5j	2.19071e-35	0.696352	0.258	0.018	C7
mt-Nd4	5.37037e-35	2.28306	1	0.927	C7
Plekha6	1.48214e-34	0.525412	0.355	0.034	C7
mt-Nd3	1.54551e-34	1.8459	0.952	0.345	C7
mt-Cytb	2.77781e-34	2.20811	1	0.984	C7
Usp53	4.33252e-34	0.725563	0.452	0.056	C7
Pdgfa	7.86632e-33	0.719632	0.306	0.027	C7
mt-Nd1	1.48376e-32	2.0933	1	0.798	C7
Entpd8	1.20319e-31	0.639206	0.306	0.029	C7
mt-Nd5	1.20762e-31	1.80816	1	0.469	C7
Lmo7	1.49091e-30	0.817115	0.339	0.036	C7
Clca4a	2.14933e-30	0.726866	0.323	0.033	C7
Upp1	3.58776e-30	0.629673	0.403	0.05	C7
Stk25	4.86903e-30	1.22858	0.71	0.156	C7
Fam83e	2.18766e-28	0.685775	0.339	0.039	C7
Elf3	2.21535e-27	1.01501	0.677	0.146	C7
Aqp8	2.36449e-27	0.622916	0.339	0.04	C7
1810011O10Rik	5.18357e-27	0.813448	0.435	0.065	C7
mt-Nd2	5.76381e-27	1.84879	1	0.809	C7
mt-Nd4l	1.17542e-26	1.47475	0.952	0.431	C7
Muc3	1.43077e-26	1.06872	0.742	0.181	C7
Arhgef5	2.67446e-26	0.514179	0.306	0.034	C7
Vil1	7.29662e-26	0.583132	0.339	0.042	C7
Mapk13	1.21868e-25	0.800403	0.581	0.113	C7
Myo1a	8.34693e-25	0.538232	0.339	0.043	C7
Plcb3	3.42626e-24	0.502567	0.371	0.052	C7
Hk2	2.8889e-23	0.671438	0.306	0.039	C7
Prss30	4.07158e-23	0.672118	0.274	0.032	C7
Clcn2	4.38668e-23	0.566189	0.258	0.028	C7
Sprr2a3	5.95588e-23	0.86534	0.532	0.108	C7
Pde9a	7.47987e-23	0.709606	0.355	0.052	C7
Tmc4	2.2147e-22	0.701967	0.403	0.067	C7
Dmbt1	6.57971e-22	1.11652	0.79	0.243	C7
Klf4	6.7692e-22	0.709736	0.677	0.164	C7
2200002D01Rik	9.72618e-22	1.08121	0.806	0.251	C7
Lars2	1.08463e-21	1.06112	0.935	0.369	C7
Sema4g	2.06622e-21	0.734186	0.516	0.106	C7
Ifit1bl1	1.1918e-20	0.737133	0.355	0.056	C7
Pls1	1.65466e-20	0.508795	0.29	0.039	C7
Neat1	2.36786e-20	1.17821	0.887	0.352	C7
Ms4a8a	3.73999e-20	0.729613	0.5	0.104	C7
Plxnb2	5.70068e-20	0.568856	0.306	0.044	C7
Cldn3	1.03696e-19	0.778457	0.645	0.167	C7
Flnb	1.55432e-19	0.638776	0.355	0.059	C7
Slc26a2	1.7188e-19	0.634278	0.484	0.103	C7
Slc25a20	1.7512e-19	0.565477	0.403	0.073	C7
Prkcd	8.94118e-19	0.599421	0.435	0.086	C7
Id1	2.46513e-18	0.861766	0.5	0.117	C7
Saa1	1.58056e-17	1.1764	0.468	0.11	C7
Rhoc	5.48575e-17	0.561729	0.387	0.077	C7
Rrbp1	6.67973e-17	0.692361	0.823	0.279	C7
Misp	5.53269e-16	0.575086	0.355	0.069	C7
Mxd1	1.32013e-14	0.874733	0.548	0.161	C7
Gm42418	1.83002e-14	0.704967	1	0.976	C7
Ceacam1	6.89737e-14	0.683661	0.613	0.193	C7
Ahnak	1.76669e-13	0.760682	0.774	0.302	C7
Rnasel	7.81752e-13	0.53768	0.419	0.109	C7
Gtpbp2	9.18286e-13	0.644227	0.694	0.246	C7
Plec	1.81231e-12	0.56332	0.597	0.197	C7
Gsdmd	2.45725e-12	0.574328	0.435	0.118	C7
1810065E05Rik	1.01306e-11	0.689724	0.435	0.124	C7
Golgb1	5.25599e-11	0.504315	0.613	0.214	C7
Lgals4	1.90886e-10	0.65998	0.984	0.723	C7
Prdx6	9.31166e-09	0.752026	0.935	0.669	C7
Guca2a	2.12903e-08	0.56602	0.355	0.11	C7
Pigr	4.37301e-08	0.619658	0.694	0.338	C7
Lypd8	2.6322e-07	0.632622	1	0.802	C7
Phgr1	3.79099e-07	0.632648	0.774	0.459	C7
Mt1	0.000105643	0.909421	0.355	0.156	C7
