# Supplementary material for: NCF4 attenuates colorectal cancer progression by modulating inflammasome activation and immune surveillance
Source: Nat Commun. 2024 Jun 17;15:5170. doi: 10.1038/s41467-024-49549-7 (PMC11183137; doi:10.1038/s41467-024-49549-7)
Supplement: Supplementary file 9 — Source Data [file 41467_2024_49549_MOESM9_ESM.xlsx]

## Sheet: Figure 1
	Figure 1a							Figure 1f total					Figure 1f paired						Figure 1g Ncf4 gene
								sample_id	gene	status	expr		sample_id	pairInfo	gene	status	expr		event	time	group
								TCGA-A6-2671-11A-01R-A32Z-07	NCF1	Normal	1.16213		TCGA-A6-2671-11A-01R-A32Z-07	TCGA-A6-2671	NCF1	Normal	1.16213		1	2226	High
								TCGA-A6-2675-11A-01R-1723-07	NCF1	Normal	0.356277		TCGA-A6-2675-11A-01R-1723-07	TCGA-A6-2675	NCF1	Normal	0.356277		1	547	High
								TCGA-A6-2678-11A-01R-A32Z-07	NCF1	Normal	1.25558		TCGA-A6-2678-11A-01R-A32Z-07	TCGA-A6-2678	NCF1	Normal	1.25558		1	2115	High
								TCGA-A6-2679-11A-01R-A32Z-07	NCF1	Normal	2.1608		TCGA-A6-2679-11A-01R-A32Z-07	TCGA-A6-2679	NCF1	Normal	2.1608		2	332	High
								TCGA-A6-2680-11A-01R-A32Z-07	NCF1	Normal	0.766196		TCGA-A6-2680-11A-01R-A32Z-07	TCGA-A6-2680	NCF1	Normal	0.766196		1	2432	High
								TCGA-A6-2682-11A-01R-A32Z-07	NCF1	Normal	1.91382		TCGA-A6-2682-11A-01R-A32Z-07	TCGA-A6-2682	NCF1	Normal	1.91382		1	2273	High
								TCGA-A6-2683-11A-01R-A32Z-07	NCF1	Normal	1.0784		TCGA-A6-2683-11A-01R-A32Z-07	TCGA-A6-2683	NCF1	Normal	1.0784		1	244	High
								TCGA-A6-2684-11A-01R-A32Z-07	NCF1	Normal	1.36714		TCGA-A6-2684-11A-01R-A32Z-07	TCGA-A6-2684	NCF1	Normal	1.36714		2	92	High
								TCGA-A6-2685-11A-01R-A32Z-07	NCF1	Normal	0.749457		TCGA-A6-2685-11A-01R-A32Z-07	TCGA-A6-2685	NCF1	Normal	0.749457		1	546	High
								TCGA-A6-2686-11A-01R-A32Z-07	NCF1	Normal	1.10892		TCGA-A6-2686-11A-01R-A32Z-07	TCGA-A6-2686	NCF1	Normal	1.10892		1	762	High
								TCGA-A6-5659-11A-01R-1653-07	NCF1	Normal	1.18866		TCGA-A6-5659-11A-01R-1653-07	TCGA-A6-5659	NCF1	Normal	1.18866		1	528	High
								TCGA-A6-5662-11A-01R-1653-07	NCF1	Normal	1.22509		TCGA-A6-5662-11A-01R-1653-07	TCGA-A6-5662	NCF1	Normal	1.22509		1	354	High
	Figure 1c							TCGA-A6-5665-11A-01R-1653-07	NCF1	Normal	1.26075		TCGA-A6-5665-11A-01R-1653-07	TCGA-A6-5665	NCF1	Normal	1.26075		1	2124	High
								TCGA-A6-5667-11A-01R-1723-07	NCF1	Normal	1.06451		TCGA-A6-5667-11A-01R-1723-07	TCGA-A6-5667	NCF1	Normal	1.06451		2	472	High
								TCGA-AA-3489-11A-01R-1839-07	NCF1	Normal	1.68638		TCGA-AA-3489-11A-01R-1839-07	TCGA-AA-3489	NCF1	Normal	1.68638		1	2196	High
								TCGA-AA-3496-11A-01R-1839-07	NCF1	Normal	1.02299		TCGA-AA-3496-11A-01R-1839-07	TCGA-AA-3496	NCF1	Normal	1.02299		1	643	High
								TCGA-AA-3511-11A-01R-1839-07	NCF1	Normal	2.2582		TCGA-AA-3511-11A-01R-1839-07	TCGA-AA-3511	NCF1	Normal	2.2582		1	524	High
								TCGA-AA-3514-11A-01R-A32Z-07	NCF1	Normal	1.79719		TCGA-AA-3514-11A-01R-A32Z-07	TCGA-AA-3514	NCF1	Normal	1.79719		1	6	High
								TCGA-AA-3516-11A-01R-A32Z-07	NCF1	Normal	1.16355		TCGA-AA-3516-11A-01R-A32Z-07	TCGA-AA-3516	NCF1	Normal	1.16355		1	578	High
								TCGA-AA-3517-11A-01R-A32Z-07	NCF1	Normal	2.21007		TCGA-AA-3517-11A-01R-A32Z-07	TCGA-AA-3517	NCF1	Normal	2.21007		1	622	High
								TCGA-AA-3518-11A-01R-1672-07	NCF1	Normal	0.979534		TCGA-AA-3518-11A-01R-1672-07	TCGA-AA-3518	NCF1	Normal	0.979534		1	882	High
								TCGA-AA-3520-11A-01R-A32Z-07	NCF1	Normal	1.60437		TCGA-AA-3520-11A-01R-A32Z-07	TCGA-AA-3520	NCF1	Normal	1.60437		1	581	High
								TCGA-AA-3522-11A-01R-A32Z-07	NCF1	Normal	1.57532		TCGA-AA-3522-11A-01R-A32Z-07	TCGA-AA-3522	NCF1	Normal	1.57532		1	619	High
								TCGA-AA-3525-11A-01R-A32Z-07	NCF1	Normal	2.16044		TCGA-AA-3525-11A-01R-A32Z-07	TCGA-AA-3525	NCF1	Normal	2.16044		1	792	High
								TCGA-AA-3527-11A-01R-A32Z-07	NCF1	Normal	1.40417		TCGA-AA-3527-11A-01R-A32Z-07	TCGA-AA-3527	NCF1	Normal	1.40417		1	592	High
								TCGA-AA-3531-11A-01R-A32Z-07	NCF1	Normal	1.1735		TCGA-AA-3531-11A-01R-A32Z-07	TCGA-AA-3531	NCF1	Normal	1.1735		1	618	High
								TCGA-AA-3534-11A-01R-A32Z-07	NCF1	Normal	1.79255		TCGA-AA-3534-11A-01R-A32Z-07	TCGA-AA-3534	NCF1	Normal	1.79255		1	618	High
								TCGA-AA-3655-11A-01R-1723-07	NCF1	Normal	1.07635		TCGA-AA-3655-11A-01R-1723-07	TCGA-AA-3655	NCF1	Normal	1.07635		1	32	High
								TCGA-AA-3660-11A-01R-1723-07	NCF1	Normal	1.14199		TCGA-AA-3660-11A-01R-1723-07	TCGA-AA-3660	NCF1	Normal	1.14199		1	396	High
								TCGA-AA-3662-11A-01R-1723-07	NCF1	Normal	1.0558		TCGA-AA-3662-11A-01R-1723-07	TCGA-AA-3662	NCF1	Normal	1.0558		2	2195	High
								TCGA-AA-3663-11A-01R-1723-07	NCF1	Normal	1.51454		TCGA-AA-3663-11A-01R-1723-07	TCGA-AA-3663	NCF1	Normal	1.51454		1	228	High
								TCGA-AA-3697-11A-01R-1723-07	NCF1	Normal	1.34865		TCGA-AA-3697-11A-01R-1723-07	TCGA-AA-3697	NCF1	Normal	1.34865		1	2456	High
								TCGA-AA-3712-11A-01R-1723-07	NCF1	Normal	1.44362		TCGA-AA-3712-11A-01R-1723-07	TCGA-AA-3712	NCF1	Normal	1.44362		1	2149	High
								TCGA-AA-3713-11A-01R-1723-07	NCF1	Normal	1.52088		TCGA-AA-3713-11A-01R-1723-07	TCGA-AA-3713	NCF1	Normal	1.52088		1	32	High
								TCGA-AZ-6598-11A-01R-1774-07	NCF1	Normal	1.1532		TCGA-AZ-6598-11A-01R-1774-07	TCGA-AZ-6598	NCF1	Normal	1.1532		2	62	High
								TCGA-AZ-6599-11A-01R-1774-07	NCF1	Normal	0.602002		TCGA-AZ-6599-11A-01R-1774-07	TCGA-AZ-6599	NCF1	Normal	0.602002		1	555	High
								TCGA-AZ-6600-11A-01R-1774-07	NCF1	Normal	1.49001		TCGA-AZ-6600-11A-01R-1774-07	TCGA-AZ-6600	NCF1	Normal	1.49001		1	2135	High
								TCGA-AZ-6601-11A-01R-1774-07	NCF1	Normal	1.00706		TCGA-AZ-6601-11A-01R-1774-07	TCGA-AZ-6601	NCF1	Normal	1.00706		1	2332	High
								TCGA-AZ-6603-11A-02R-1839-07	NCF1	Normal	1.61887		TCGA-AZ-6603-11A-02R-1839-07	TCGA-AZ-6603	NCF1	Normal	1.61887		2	29	High
								TCGA-AZ-6605-11A-01R-1839-07	NCF1	Normal	0.367933		TCGA-AZ-6605-11A-01R-1839-07	TCGA-AZ-6605	NCF1	Normal	0.367933		2	822	High
								TCGA-F4-6704-11A-01R-1839-07	NCF1	Normal	0.641382		TCGA-F4-6704-11A-01R-1839-07	TCGA-F4-6704	NCF1	Normal	0.641382		1	2124	High
								TCGA-3L-AA1B-01A-11R-A37K-07	NCF1	Tumor	0.568494		TCGA-A6-2671-01A-01R-1410-07	TCGA-A6-2671	NCF1	Tumor	0.880722		1	2233	High
								TCGA-4N-A93T-01A-11R-A37K-07	NCF1	Tumor	0.227556		TCGA-A6-2675-01A-02R-1723-07	TCGA-A6-2675	NCF1	Tumor	0.878271		1	669	High
								TCGA-4T-AA8H-01A-11R-A41B-07	NCF1	Tumor	0.0412648		TCGA-A6-2678-01A-01R-0821-07	TCGA-A6-2678	NCF1	Tumor	0.406887		1	32	High
								TCGA-5M-AAT4-01A-11R-A41B-07	NCF1	Tumor	0.294741		TCGA-A6-2679-01A-02R-1410-07	TCGA-A6-2679	NCF1	Tumor	1.28646		1	814	High
								TCGA-5M-AAT5-01A-21R-A41B-07	NCF1	Tumor	0.144344		TCGA-A6-2680-01A-01R-1410-07	TCGA-A6-2680	NCF1	Tumor	1.01938		1	2224	High
	Figure 1d							TCGA-5M-AAT6-01A-11R-A41B-07	NCF1	Tumor	1.21196		TCGA-A6-2682-01A-01R-1410-07	TCGA-A6-2682	NCF1	Tumor	0.423412		2	2475	High
								TCGA-5M-AATA-01A-31R-A41B-07	NCF1	Tumor	0.304738		TCGA-A6-2683-01A-01R-0821-07	TCGA-A6-2683	NCF1	Tumor	0.29957		1	824	High
								TCGA-5M-AATE-01A-11R-A41B-07	NCF1	Tumor	0.0930565		TCGA-A6-2684-01A-01R-1410-07	TCGA-A6-2684	NCF1	Tumor	1.23874		1	943	High
								TCGA-A6-2671-01A-01R-1410-07	NCF1	Tumor	0.880722		TCGA-A6-2685-01A-01R-1410-07	TCGA-A6-2685	NCF1	Tumor	0.999303		1	489	High
								TCGA-A6-2672-01A-01R-0826-07	NCF1	Tumor	2.13755		TCGA-A6-2686-01A-01R-A32Z-07	TCGA-A6-2686	NCF1	Tumor	1.51154		2	2921	High
								TCGA-A6-2672-01B-03R-2302-07	NCF1	Tumor	1.40523		TCGA-A6-5659-01A-01R-1653-07	TCGA-A6-5659	NCF1	Tumor	0.274196		2	396	High
								TCGA-A6-2674-01A-02R-0821-07	NCF1	Tumor	1.91873		TCGA-A6-5662-01A-01R-1653-07	TCGA-A6-5662	NCF1	Tumor	0.148252		1	2562	High
								TCGA-A6-2674-01A-02R-A278-07	NCF1	Tumor	1.46333		TCGA-A6-5665-01A-01R-1653-07	TCGA-A6-5665	NCF1	Tumor	0.519998		1	457	High
								TCGA-A6-2674-01B-04R-A277-07	NCF1	Tumor	0.940934		TCGA-A6-5667-01A-21R-1723-07	TCGA-A6-5667	NCF1	Tumor	0.364331		2	224	High
								TCGA-A6-2675-01A-02R-1723-07	NCF1	Tumor	0.878271		TCGA-AA-3489-01A-21R-1839-07	TCGA-AA-3489	NCF1	Tumor	2.07676		1	2611	High
								TCGA-A6-2676-01A-01R-0826-07	NCF1	Tumor	1.10221		TCGA-AA-3496-01A-21R-1839-07	TCGA-AA-3496	NCF1	Tumor	1.14419		1	528	High
								TCGA-A6-2677-01A-01R-0821-07	NCF1	Tumor	0.251212		TCGA-AA-3511-01A-21R-1839-07	TCGA-AA-3511	NCF1	Tumor	0.280501		2	2194	High
								TCGA-A6-2677-01B-02R-A277-07	NCF1	Tumor	0.176634		TCGA-AA-3514-01A-02R-0821-07	TCGA-AA-3514	NCF1	Tumor	0.761598		1	283	High
								TCGA-A6-2678-01A-01R-0821-07	NCF1	Tumor	0.406887		TCGA-AA-3516-01A-02R-0826-07	TCGA-AA-3516	NCF1	Tumor	0.456881		1	335	High
								TCGA-A6-2679-01A-02R-1410-07	NCF1	Tumor	1.28646		TCGA-AA-3517-01A-01R-0821-07	TCGA-AA-3517	NCF1	Tumor	0.572705		1	2189	High
								TCGA-A6-2680-01A-01R-1410-07	NCF1	Tumor	1.01938		TCGA-AA-3518-01A-02R-0826-07	TCGA-AA-3518	NCF1	Tumor	0.694112		2	549	High
								TCGA-A6-2681-01A-01R-1410-07	NCF1	Tumor	1.1332		TCGA-AA-3520-01A-01R-0821-07	TCGA-AA-3520	NCF1	Tumor	0.850375		1	588	High
								TCGA-A6-2682-01A-01R-1410-07	NCF1	Tumor	0.423412		TCGA-AA-3522-01A-01R-0821-07	TCGA-AA-3522	NCF1	Tumor	0.301171		2	43	High
								TCGA-A6-2683-01A-01R-0821-07	NCF1	Tumor	0.29957		TCGA-AA-3525-01A-02R-0826-07	TCGA-AA-3525	NCF1	Tumor	0.624794		1	2154	High
								TCGA-A6-2684-01A-01R-1410-07	NCF1	Tumor	1.23874		TCGA-AA-3527-01A-01R-0821-07	TCGA-AA-3527	NCF1	Tumor	0.646814		1	822	High
								TCGA-A6-2684-01A-01R-A278-07	NCF1	Tumor	0.688535		TCGA-AA-3531-01A-01R-0821-07	TCGA-AA-3531	NCF1	Tumor	0.476501		1	485	High
								TCGA-A6-2684-01C-08R-A277-07	NCF1	Tumor	0.196896		TCGA-AA-3534-01A-01R-0821-07	TCGA-AA-3534	NCF1	Tumor	0.225521		1	578	High
								TCGA-A6-2685-01A-01R-1410-07	NCF1	Tumor	0.999303		TCGA-AA-3655-01A-02R-1723-07	TCGA-AA-3655	NCF1	Tumor	0.434321		1	762	High
								TCGA-A6-2686-01A-01R-A32Z-07	NCF1	Tumor	1.51154		TCGA-AA-3660-01A-01R-1723-07	TCGA-AA-3660	NCF1	Tumor	0.511352		1	2643	High
								TCGA-A6-3807-01A-01R-1022-07	NCF1	Tumor	0.933168		TCGA-AA-3662-01A-01R-1723-07	TCGA-AA-3662	NCF1	Tumor	1.02492		1	337	High
								TCGA-A6-3808-01A-01R-1022-07	NCF1	Tumor	1.01207		TCGA-AA-3663-01A-01R-1723-07	TCGA-AA-3663	NCF1	Tumor	0.315895		1	31	High
								TCGA-A6-3809-01A-01R-1022-07	NCF1	Tumor	0.967772		TCGA-AA-3697-01A-01R-1723-07	TCGA-AA-3697	NCF1	Tumor	0.470384		1	528	High
								TCGA-A6-3809-01A-01R-A278-07	NCF1	Tumor	0.408489		TCGA-AA-3712-01A-21R-1723-07	TCGA-AA-3712	NCF1	Tumor	0.51493		1	2322	High
								TCGA-A6-3809-01B-04R-A277-07	NCF1	Tumor	0.145894		TCGA-AA-3713-01A-21R-1723-07	TCGA-AA-3713	NCF1	Tumor	0.924626		1	424	High
	Figure 1e							TCGA-A6-3810-01A-01R-1022-07	NCF1	Tumor	0.895958		TCGA-AZ-6598-01A-11R-1774-07	TCGA-AZ-6598	NCF1	Tumor	0.910483		1	31	High
								TCGA-A6-3810-01A-01R-A278-07	NCF1	Tumor	0.541935		TCGA-AZ-6599-01A-11R-1774-07	TCGA-AZ-6599	NCF1	Tumor	0.149138		1	2375	High
								TCGA-A6-3810-01B-04R-A277-07	NCF1	Tumor	0.138991		TCGA-AZ-6600-01A-11R-1774-07	TCGA-AZ-6600	NCF1	Tumor	0.873861		1	726	High
								TCGA-A6-4105-01A-02R-1774-07	NCF1	Tumor	0.906383		TCGA-AZ-6601-01A-11R-1774-07	TCGA-AZ-6601	NCF1	Tumor	1.36424		1	426	High
								TCGA-A6-4107-01A-02R-1410-07	NCF1	Tumor	0.700341		TCGA-AZ-6603-01A-11R-1839-07	TCGA-AZ-6603	NCF1	Tumor	0.805325		1	581	High
								TCGA-A6-5656-01A-21R-1839-07	NCF1	Tumor	0.275417		TCGA-AZ-6605-01A-11R-1839-07	TCGA-AZ-6605	NCF1	Tumor	1.15183		1	2226	High
								TCGA-A6-5656-01A-21R-A278-07	NCF1	Tumor	0.327436		TCGA-F4-6704-01A-11R-1839-07	TCGA-F4-6704	NCF1	Tumor	0.841257		1	792	High
								TCGA-A6-5656-01B-02R-A277-07	NCF1	Tumor	0.209967		TCGA-A6-2671-11A-01R-A32Z-07	TCGA-A6-2671	NCF2	Normal	1.75857		2	579	High
								TCGA-A6-5657-01A-01R-A32Z-07	NCF1	Tumor	1.24864		TCGA-A6-2675-11A-01R-1723-07	TCGA-A6-2675	NCF2	Normal	1.58271		1	622	High
								TCGA-A6-5659-01A-01R-1653-07	NCF1	Tumor	0.274196		TCGA-A6-2678-11A-01R-A32Z-07	TCGA-A6-2678	NCF2	Normal	2.57189		1	2523	High
								TCGA-A6-5659-01A-01R-A278-07	NCF1	Tumor	0.0746175		TCGA-A6-2679-11A-01R-A32Z-07	TCGA-A6-2679	NCF2	Normal	2.72969		1	2231	High
								TCGA-A6-5659-01B-04R-A277-07	NCF1	Tumor	0.0532388		TCGA-A6-2680-11A-01R-A32Z-07	TCGA-A6-2680	NCF2	Normal	1.62875		1	31	High
								TCGA-A6-5660-01A-01R-1653-07	NCF1	Tumor	0.256303		TCGA-A6-2682-11A-01R-A32Z-07	TCGA-A6-2682	NCF2	Normal	2.55626		2	242	High
								TCGA-A6-5661-01A-01R-1653-07	NCF1	Tumor	0.344181		TCGA-A6-2683-11A-01R-A32Z-07	TCGA-A6-2683	NCF2	Normal	2.26542		1	824	High
								TCGA-A6-5661-01B-05R-2302-07	NCF1	Tumor	0.41185		TCGA-A6-2684-11A-01R-A32Z-07	TCGA-A6-2684	NCF2	Normal	2.4917		1	2366	High
								TCGA-A6-5662-01A-01R-1653-07	NCF1	Tumor	0.148252		TCGA-A6-2685-11A-01R-A32Z-07	TCGA-A6-2685	NCF2	Normal	1.68343		2	2113	High
								TCGA-A6-5664-01A-21R-1839-07	NCF1	Tumor	0.96538		TCGA-A6-2686-11A-01R-A32Z-07	TCGA-A6-2686	NCF2	Normal	2.06051		1	995	High
								TCGA-A6-5665-01A-01R-1653-07	NCF1	Tumor	0.519998		TCGA-A6-5659-11A-01R-1653-07	TCGA-A6-5659	NCF2	Normal	1.96881		1	2326	High
								TCGA-A6-5665-01B-03R-2302-07	NCF1	Tumor	0.411761		TCGA-A6-5662-11A-01R-1653-07	TCGA-A6-5662	NCF2	Normal	2.75506		2	2196	High
								TCGA-A6-5666-01A-01R-1653-07	NCF1	Tumor	0.176378		TCGA-A6-5665-11A-01R-1653-07	TCGA-A6-5665	NCF2	Normal	1.79753		1	528	High
								TCGA-A6-5667-01A-21R-1723-07	NCF1	Tumor	0.364331		TCGA-A6-5667-11A-01R-1723-07	TCGA-A6-5667	NCF2	Normal	1.79842		1	287	High
								TCGA-A6-6137-01A-11R-1774-07	NCF1	Tumor	0.741086		TCGA-AA-3489-11A-01R-1839-07	TCGA-AA-3489	NCF2	Normal	3.5133		1	418	High
								TCGA-A6-6138-01A-11R-1774-07	NCF1	Tumor	1.22589		TCGA-AA-3496-11A-01R-1839-07	TCGA-AA-3496	NCF2	Normal	3.0189		1	475	High
								TCGA-A6-6140-01A-11R-1774-07	NCF1	Tumor	0.361755		TCGA-AA-3511-11A-01R-1839-07	TCGA-AA-3511	NCF2	Normal	2.06857		1	2462	High
								TCGA-A6-6141-01A-11R-1774-07	NCF1	Tumor	0.754669		TCGA-AA-3514-11A-01R-A32Z-07	TCGA-AA-3514	NCF2	Normal	2.94774		1	485	High
								TCGA-A6-6142-01A-11R-1774-07	NCF1	Tumor	0.718645		TCGA-AA-3516-11A-01R-A32Z-07	TCGA-AA-3516	NCF2	Normal	1.61888		1	2792	High
								TCGA-A6-6648-01A-11R-1774-07	NCF1	Tumor	0.362896		TCGA-AA-3517-11A-01R-A32Z-07	TCGA-AA-3517	NCF2	Normal	2.18904		1	457	High
								TCGA-A6-6649-01A-11R-1774-07	NCF1	Tumor	0.856435		TCGA-AA-3518-11A-01R-1672-07	TCGA-AA-3518	NCF2	Normal	2.26357		1	2674	High
								TCGA-A6-6650-01A-11R-1774-07	NCF1	Tumor	0.315473		TCGA-AA-3520-11A-01R-A32Z-07	TCGA-AA-3520	NCF2	Normal	2.36862		1	652	High
								TCGA-A6-6650-01A-11R-A278-07	NCF1	Tumor	0.215259		TCGA-AA-3522-11A-01R-A32Z-07	TCGA-AA-3522	NCF2	Normal	2.39513		1	579	High
								TCGA-A6-6650-01B-02R-A277-07	NCF1	Tumor	0.27946		TCGA-AA-3525-11A-01R-A32Z-07	TCGA-AA-3525	NCF2	Normal	2.64672		1	549	High
								TCGA-A6-6651-01A-21R-1839-07	NCF1	Tumor	1.29634		TCGA-AA-3527-11A-01R-A32Z-07	TCGA-AA-3527	NCF2	Normal	2.52754		2	682	High
								TCGA-A6-6652-01A-11R-1774-07	NCF1	Tumor	0.112707		TCGA-AA-3531-11A-01R-A32Z-07	TCGA-AA-3531	NCF2	Normal	1.75329		1	922	High
								TCGA-A6-6653-01A-11R-1774-07	NCF1	Tumor	0.496547		TCGA-AA-3534-11A-01R-A32Z-07	TCGA-AA-3534	NCF2	Normal	2.68364		2	326	High
								TCGA-A6-6654-01A-21R-1839-07	NCF1	Tumor	1.7118		TCGA-AA-3655-11A-01R-1723-07	TCGA-AA-3655	NCF2	Normal	2.21033		2	2382	High
								TCGA-A6-6780-01A-11R-1839-07	NCF1	Tumor	1.47599		TCGA-AA-3660-11A-01R-1723-07	TCGA-AA-3660	NCF2	Normal	2.04002		2	2234	High
								TCGA-A6-6780-01A-11R-A278-07	NCF1	Tumor	0.494129		TCGA-AA-3662-11A-01R-1723-07	TCGA-AA-3662	NCF2	Normal	2.74622		2	62	High
								TCGA-A6-6780-01B-04R-A277-07	NCF1	Tumor	0.535119		TCGA-AA-3663-11A-01R-1723-07	TCGA-AA-3663	NCF2	Normal	2.7284		1	383	High
								TCGA-A6-6781-01A-22R-1928-07	NCF1	Tumor	1.43097		TCGA-AA-3697-11A-01R-1723-07	TCGA-AA-3697	NCF2	Normal	3.06246		1	32	High
								TCGA-A6-6781-01A-22R-A278-07	NCF1	Tumor	0.750709		TCGA-AA-3712-11A-01R-1723-07	TCGA-AA-3712	NCF2	Normal	2.64893		1	388	High
								TCGA-A6-6781-01B-06R-A277-07	NCF1	Tumor	0.553691		TCGA-AA-3713-11A-01R-1723-07	TCGA-AA-3713	NCF2	Normal	2.61778		1	742	High
								TCGA-A6-6782-01A-11R-1839-07	NCF1	Tumor	0.997208		TCGA-AZ-6598-11A-01R-1774-07	TCGA-AZ-6598	NCF2	Normal	1.49514		1	532	High
								TCGA-A6-A565-01A-31R-A28H-07	NCF1	Tumor	1.36111		TCGA-AZ-6599-11A-01R-1774-07	TCGA-AZ-6599	NCF2	Normal	1.8278		1	2135	High
								TCGA-A6-A566-01A-11R-A28H-07	NCF1	Tumor	0.835273		TCGA-AZ-6600-11A-01R-1774-07	TCGA-AZ-6600	NCF2	Normal	1.53093		1	2387	High
								TCGA-A6-A567-01A-31R-A28H-07	NCF1	Tumor	0.0971285		TCGA-AZ-6601-11A-01R-1774-07	TCGA-AZ-6601	NCF2	Normal	1.37263		1	896	High
								TCGA-A6-A56B-01A-31R-A28H-07	NCF1	Tumor	0.470718		TCGA-AZ-6603-11A-02R-1839-07	TCGA-AZ-6603	NCF2	Normal	3.60138		1	384	High
								TCGA-A6-A5ZU-01A-11R-A28H-07	NCF1	Tumor	0.626815		TCGA-AZ-6605-11A-01R-1839-07	TCGA-AZ-6605	NCF2	Normal	1.70051		1	366	High
								TCGA-AA-3488-01A-01R-1410-07	NCF1	Tumor	0.461661		TCGA-F4-6704-11A-01R-1839-07	TCGA-F4-6704	NCF2	Normal	2.13887		1	2165	High
								TCGA-AA-3489-01A-21R-1839-07	NCF1	Tumor	2.07676		TCGA-A6-2671-01A-01R-1410-07	TCGA-A6-2671	NCF2	Tumor	3.15028		1	528	High
								TCGA-AA-3492-01A-01R-1410-07	NCF1	Tumor	1.06829		TCGA-A6-2675-01A-02R-1723-07	TCGA-A6-2675	NCF2	Tumor	3.37623		1	943	High
								TCGA-AA-3494-01A-01R-1410-07	NCF1	Tumor	0.466432		TCGA-A6-2678-01A-01R-0821-07	TCGA-A6-2678	NCF2	Tumor	2.81647		1	573	High
								TCGA-AA-3495-01A-01R-1410-07	NCF1	Tumor	0.48401		TCGA-A6-2679-01A-02R-1410-07	TCGA-A6-2679	NCF2	Tumor	1.00075		1	2224	High
								TCGA-AA-3496-01A-21R-1839-07	NCF1	Tumor	1.14419		TCGA-A6-2680-01A-01R-1410-07	TCGA-A6-2680	NCF2	Tumor	1.92098		1	335	High
								TCGA-AA-3502-01A-01R-1410-07	NCF1	Tumor	0.360386		TCGA-A6-2682-01A-01R-1410-07	TCGA-A6-2682	NCF2	Tumor	2.93338		1	2257	High
								TCGA-AA-3506-01A-01R-1410-07	NCF1	Tumor	1.18718		TCGA-A6-2683-01A-01R-0821-07	TCGA-A6-2683	NCF2	Tumor	0.705759		1	525	High
								TCGA-AA-3509-01A-01R-1410-07	NCF1	Tumor	0.348064		TCGA-A6-2684-01A-01R-1410-07	TCGA-A6-2684	NCF2	Tumor	3.50236		1	581	High
								TCGA-AA-3510-01A-01R-1410-07	NCF1	Tumor	0.742013		TCGA-A6-2685-01A-01R-1410-07	TCGA-A6-2685	NCF2	Tumor	3.93634		1	328	High
								TCGA-AA-3511-01A-21R-1839-07	NCF1	Tumor	0.280501		TCGA-A6-2686-01A-01R-A32Z-07	TCGA-A6-2686	NCF2	Tumor	3.94462		2	276	High
								TCGA-AA-3514-01A-02R-0821-07	NCF1	Tumor	0.761598		TCGA-A6-5659-01A-01R-1653-07	TCGA-A6-5659	NCF2	Tumor	1.22433		2	259	High
								TCGA-AA-3516-01A-02R-0826-07	NCF1	Tumor	0.456881		TCGA-A6-5662-01A-01R-1653-07	TCGA-A6-5662	NCF2	Tumor	1.63427		2	621	High
								TCGA-AA-3517-01A-01R-0821-07	NCF1	Tumor	0.572705		TCGA-A6-5665-01A-01R-1653-07	TCGA-A6-5665	NCF2	Tumor	2.35617		2	758	High
								TCGA-AA-3518-01A-02R-0826-07	NCF1	Tumor	0.694112		TCGA-A6-5667-01A-21R-1723-07	TCGA-A6-5667	NCF2	Tumor	1.87454		1	542	High
								TCGA-AA-3519-01A-02R-0821-07	NCF1	Tumor	0.682822		TCGA-AA-3489-01A-21R-1839-07	TCGA-AA-3489	NCF2	Tumor	3.96732		1	2261	High
								TCGA-AA-3520-01A-01R-0821-07	NCF1	Tumor	0.850375		TCGA-AA-3496-01A-21R-1839-07	TCGA-AA-3496	NCF2	Tumor	3.0696		1	31	High
								TCGA-AA-3521-01A-01R-0821-07	NCF1	Tumor	0.476797		TCGA-AA-3511-01A-21R-1839-07	TCGA-AA-3511	NCF2	Tumor	1.86461		1	31	High
								TCGA-AA-3522-01A-01R-0821-07	NCF1	Tumor	0.301171		TCGA-AA-3514-01A-02R-0821-07	TCGA-AA-3514	NCF2	Tumor	1.08862		1	943	High
								TCGA-AA-3524-01A-02R-0821-07	NCF1	Tumor	0.0487904		TCGA-AA-3516-01A-02R-0826-07	TCGA-AA-3516	NCF2	Tumor	3.12117		1	618	High
								TCGA-AA-3525-01A-02R-0826-07	NCF1	Tumor	0.624794		TCGA-AA-3517-01A-01R-0821-07	TCGA-AA-3517	NCF2	Tumor	2.13332		1	28	High
								TCGA-AA-3526-01A-02R-A32Z-07	NCF1	Tumor	0.479888		TCGA-AA-3518-01A-02R-0826-07	TCGA-AA-3518	NCF2	Tumor	2.60032		1	2977	High
								TCGA-AA-3527-01A-01R-0821-07	NCF1	Tumor	0.646814		TCGA-AA-3520-01A-01R-0821-07	TCGA-AA-3520	NCF2	Tumor	2.71934		1	457	High
								TCGA-AA-3529-01A-02R-0821-07	NCF1	Tumor	0.803832		TCGA-AA-3522-01A-01R-0821-07	TCGA-AA-3522	NCF2	Tumor	1.57819		1	2227	High
								TCGA-AA-3530-01A-01R-1022-07	NCF1	Tumor	0.487335		TCGA-AA-3525-01A-02R-0826-07	TCGA-AA-3525	NCF2	Tumor	2.4515		1	31	High
								TCGA-AA-3531-01A-01R-0821-07	NCF1	Tumor	0.476501		TCGA-AA-3527-01A-01R-0821-07	TCGA-AA-3527	NCF2	Tumor	1.93067		2	681	High
								TCGA-AA-3532-01A-01R-0821-07	NCF1	Tumor	1.14061		TCGA-AA-3531-01A-01R-0821-07	TCGA-AA-3531	NCF2	Tumor	1.29046		1	2376	High
								TCGA-AA-3534-01A-01R-0821-07	NCF1	Tumor	0.225521		TCGA-AA-3534-01A-01R-0821-07	TCGA-AA-3534	NCF2	Tumor	1.75874		1	372	High
								TCGA-AA-3538-01A-01R-0821-07	NCF1	Tumor	0.586277		TCGA-AA-3655-01A-02R-1723-07	TCGA-AA-3655	NCF2	Tumor	2.65574		1	482	High
								TCGA-AA-3542-01A-02R-1873-07	NCF1	Tumor	0.592634		TCGA-AA-3660-01A-01R-1723-07	TCGA-AA-3660	NCF2	Tumor	2.44542		1	2187	High
								TCGA-AA-3543-01A-01R-0826-07	NCF1	Tumor	1.36685		TCGA-AA-3662-01A-01R-1723-07	TCGA-AA-3662	NCF2	Tumor	3.06971		1	284	High
								TCGA-AA-3544-01A-01R-1873-07	NCF1	Tumor	0.919632		TCGA-AA-3663-01A-01R-1723-07	TCGA-AA-3663	NCF2	Tumor	2.06175		1	365	High
								TCGA-AA-3548-01A-01R-1873-07	NCF1	Tumor	0.859838		TCGA-AA-3697-01A-01R-1723-07	TCGA-AA-3697	NCF2	Tumor	2.00145		2	514	High
								TCGA-AA-3549-01A-02R-0821-07	NCF1	Tumor	0.717085		TCGA-AA-3712-01A-21R-1723-07	TCGA-AA-3712	NCF2	Tumor	2.31469		1	624	High
								TCGA-AA-3552-01A-01R-0821-07	NCF1	Tumor	1.00465		TCGA-AA-3713-01A-21R-1723-07	TCGA-AA-3713	NCF2	Tumor	2.89378		1	2196	High
								TCGA-AA-3553-01A-01R-0821-07	NCF1	Tumor	1.14417		TCGA-AZ-6598-01A-11R-1774-07	TCGA-AZ-6598	NCF2	Tumor	2.49478		1	974	High
								TCGA-AA-3554-01A-01R-0826-07	NCF1	Tumor	1.61951		TCGA-AZ-6599-01A-11R-1774-07	TCGA-AZ-6599	NCF2	Tumor	0.17475		1	945	High
								TCGA-AA-3555-01A-01R-0821-07	NCF1	Tumor	0.795387		TCGA-AZ-6600-01A-11R-1774-07	TCGA-AZ-6600	NCF2	Tumor	2.82361		1	456	High
								TCGA-AA-3556-01A-01R-0821-07	NCF1	Tumor	0.649979		TCGA-AZ-6601-01A-11R-1774-07	TCGA-AZ-6601	NCF2	Tumor	4.19509		1	425	High
								TCGA-AA-3560-01A-01R-0821-07	NCF1	Tumor	0.184615		TCGA-AZ-6603-01A-11R-1839-07	TCGA-AZ-6603	NCF2	Tumor	2.31453		1	2424	High
								TCGA-AA-3561-01A-01R-0821-07	NCF1	Tumor	0.176692		TCGA-AZ-6605-01A-11R-1839-07	TCGA-AZ-6605	NCF2	Tumor	3.17337		1	2427	High
								TCGA-AA-3562-01A-02R-0821-07	NCF1	Tumor	0.672812		TCGA-F4-6704-01A-11R-1839-07	TCGA-F4-6704	NCF2	Tumor	2.41651		1	2135	High
								TCGA-AA-3655-01A-02R-1723-07	NCF1	Tumor	0.434321		TCGA-A6-2671-11A-01R-A32Z-07	TCGA-A6-2671	NCF4	Normal	3.30889		1	2431	High
								TCGA-AA-3660-01A-01R-1723-07	NCF1	Tumor	0.511352		TCGA-A6-2675-11A-01R-1723-07	TCGA-A6-2675	NCF4	Normal	2.31232		1	422	High
								TCGA-AA-3662-01A-01R-1723-07	NCF1	Tumor	1.02492		TCGA-A6-2678-11A-01R-A32Z-07	TCGA-A6-2678	NCF4	Normal	3.61248		1	792	High
								TCGA-AA-3663-01A-01R-1723-07	NCF1	Tumor	0.315895		TCGA-A6-2679-11A-01R-A32Z-07	TCGA-A6-2679	NCF4	Normal	4.08776		2	76	High
								TCGA-AA-3664-01A-01R-0905-07	NCF1	Tumor	0.346417		TCGA-A6-2680-11A-01R-A32Z-07	TCGA-A6-2680	NCF4	Normal	2.50784		1	952	High
								TCGA-AA-3666-01A-02R-0905-07	NCF1	Tumor	0.726431		TCGA-A6-2682-11A-01R-A32Z-07	TCGA-A6-2682	NCF4	Normal	3.82029		1	2552	High
								TCGA-AA-3667-01A-01R-0905-07	NCF1	Tumor	0.609714		TCGA-A6-2683-11A-01R-A32Z-07	TCGA-A6-2683	NCF4	Normal	2.8681		1	975	High
								TCGA-AA-3672-01A-01R-0905-07	NCF1	Tumor	1.84022		TCGA-A6-2684-11A-01R-A32Z-07	TCGA-A6-2684	NCF4	Normal	3.58101		2	288	High
								TCGA-AA-3673-01A-01R-0905-07	NCF1	Tumor	0.483857		TCGA-A6-2685-11A-01R-A32Z-07	TCGA-A6-2685	NCF4	Normal	2.88032		1	791	High
								TCGA-AA-3675-01A-02R-0905-07	NCF1	Tumor	0.260001		TCGA-A6-2686-11A-01R-A32Z-07	TCGA-A6-2686	NCF4	Normal	3.22708		1	32	High
								TCGA-AA-3678-01A-01R-0905-07	NCF1	Tumor	0.804517		TCGA-A6-5659-11A-01R-1653-07	TCGA-A6-5659	NCF4	Normal	2.91855		1	3562	High
								TCGA-AA-3679-01A-02R-0905-07	NCF1	Tumor	0.453033		TCGA-A6-5662-11A-01R-1653-07	TCGA-A6-5662	NCF4	Normal	3.19669		1	792	High
								TCGA-AA-3680-01A-01R-0905-07	NCF1	Tumor	0.560185		TCGA-A6-5665-11A-01R-1653-07	TCGA-A6-5665	NCF4	Normal	3.17014		1	389	High
								TCGA-AA-3681-01A-01R-0905-07	NCF1	Tumor	1.06209		TCGA-A6-5667-11A-01R-1723-07	TCGA-A6-5667	NCF4	Normal	3.6351		2	899	High
								TCGA-AA-3684-01A-02R-0905-07	NCF1	Tumor	1.28123		TCGA-AA-3489-11A-01R-1839-07	TCGA-AA-3489	NCF4	Normal	4.2237		1	379	High
								TCGA-AA-3685-01A-02R-A32Z-07	NCF1	Tumor	0.759247		TCGA-AA-3496-11A-01R-1839-07	TCGA-AA-3496	NCF4	Normal	2.96986		2	2258	High
								TCGA-AA-3688-01A-01R-0905-07	NCF1	Tumor	0.562426		TCGA-AA-3511-11A-01R-1839-07	TCGA-AA-3511	NCF4	Normal	3.89577		2	316	High
								TCGA-AA-3692-01A-01R-0905-07	NCF1	Tumor	0.605945		TCGA-AA-3514-11A-01R-A32Z-07	TCGA-AA-3514	NCF4	Normal	3.15358		2	316	High
								TCGA-AA-3693-01A-01R-0905-07	NCF1	Tumor	0.207668		TCGA-AA-3516-11A-01R-A32Z-07	TCGA-AA-3516	NCF4	Normal	3.00914		1	731	High
								TCGA-AA-3696-01A-01R-0905-07	NCF1	Tumor	0.538794		TCGA-AA-3517-11A-01R-A32Z-07	TCGA-AA-3517	NCF4	Normal	3.42062		1	662	High
								TCGA-AA-3697-01A-01R-1723-07	NCF1	Tumor	0.470384		TCGA-AA-3518-11A-01R-1672-07	TCGA-AA-3518	NCF4	Normal	3.07779		2	583	High
								TCGA-AA-3710-01A-01R-1022-07	NCF1	Tumor	1.56189		TCGA-AA-3520-11A-01R-A32Z-07	TCGA-AA-3520	NCF4	Normal	3.45211		1	28	High
								TCGA-AA-3712-01A-21R-1723-07	NCF1	Tumor	0.51493		TCGA-AA-3522-11A-01R-A32Z-07	TCGA-AA-3522	NCF4	Normal	3.69677		1	222	High
								TCGA-AA-3713-01A-21R-1723-07	NCF1	Tumor	0.924626		TCGA-AA-3525-11A-01R-A32Z-07	TCGA-AA-3525	NCF4	Normal	4.21604		1	822	High
								TCGA-AA-3715-01A-01R-0905-07	NCF1	Tumor	1.87075		TCGA-AA-3527-11A-01R-A32Z-07	TCGA-AA-3527	NCF4	Normal	3.7212		1	617	High
								TCGA-AA-3811-01A-01R-1022-07	NCF1	Tumor	0.822061		TCGA-AA-3531-11A-01R-A32Z-07	TCGA-AA-3531	NCF4	Normal	2.56076		2	494	High
								TCGA-AA-3812-01A-01R-0905-07	NCF1	Tumor	1.42793		TCGA-AA-3534-11A-01R-A32Z-07	TCGA-AA-3534	NCF4	Normal	3.85457		1	922	High
								TCGA-AA-3814-01A-01R-0905-07	NCF1	Tumor	0.950841		TCGA-AA-3655-11A-01R-1723-07	TCGA-AA-3655	NCF4	Normal	3.78402		2	3142	High
								TCGA-AA-3815-01A-01R-1022-07	NCF1	Tumor	1.36952		TCGA-AA-3660-11A-01R-1723-07	TCGA-AA-3660	NCF4	Normal	3.62462		1	396	High
								TCGA-AA-3818-01A-01R-0905-07	NCF1	Tumor	0.205031		TCGA-AA-3662-11A-01R-1723-07	TCGA-AA-3662	NCF4	Normal	3.57763		2	291	High
								TCGA-AA-3819-01A-01R-0905-07	NCF1	Tumor	0.476546		TCGA-AA-3663-11A-01R-1723-07	TCGA-AA-3663	NCF4	Normal	3.89245		1	883	High
								TCGA-AA-3821-01A-01R-1022-07	NCF1	Tumor	0.681308		TCGA-AA-3697-11A-01R-1723-07	TCGA-AA-3697	NCF4	Normal	3.53754		1	2112	High
								TCGA-AA-3831-01A-01R-0905-07	NCF1	Tumor	0.898389		TCGA-AA-3712-11A-01R-1723-07	TCGA-AA-3712	NCF4	Normal	4.03704		1	276	High
								TCGA-AA-3833-01A-01R-0905-07	NCF1	Tumor	0.877593		TCGA-AA-3713-11A-01R-1723-07	TCGA-AA-3713	NCF4	Normal	4.23671		1	792	High
								TCGA-AA-3837-01A-01R-0905-07	NCF1	Tumor	0.695886		TCGA-AZ-6598-11A-01R-1774-07	TCGA-AZ-6598	NCF4	Normal	2.84076		2	2147	High
								TCGA-AA-3841-01A-01R-0905-07	NCF1	Tumor	1.2394		TCGA-AZ-6599-11A-01R-1774-07	TCGA-AZ-6599	NCF4	Normal	3.07856		1	987	High
								TCGA-AA-3842-01A-01R-1022-07	NCF1	Tumor	0.520786		TCGA-AZ-6600-11A-01R-1774-07	TCGA-AZ-6600	NCF4	Normal	2.76053		1	2856	High
								TCGA-AA-3844-01A-01R-1022-07	NCF1	Tumor	0.231685		TCGA-AZ-6601-11A-01R-1774-07	TCGA-AZ-6601	NCF4	Normal	2.94185		1	32	High
								TCGA-AA-3845-01A-01R-1022-07	NCF1	Tumor	0.783596		TCGA-AZ-6603-11A-02R-1839-07	TCGA-AZ-6603	NCF4	Normal	3.5558		1	62	High
								TCGA-AA-3846-01A-01R-1022-07	NCF1	Tumor	0.578372		TCGA-AZ-6605-11A-01R-1839-07	TCGA-AZ-6605	NCF4	Normal	1.70134		1	2765	High
								TCGA-AA-3848-01A-01R-0905-07	NCF1	Tumor	0.543996		TCGA-F4-6704-11A-01R-1839-07	TCGA-F4-6704	NCF4	Normal	2.37871		1	385	High
								TCGA-AA-3850-01A-01R-1022-07	NCF1	Tumor	1.23734		TCGA-A6-2671-01A-01R-1410-07	TCGA-A6-2671	NCF4	Tumor	2.69984		1	385	High
								TCGA-AA-3851-01A-01R-1022-07	NCF1	Tumor	0.672182		TCGA-A6-2675-01A-02R-1723-07	TCGA-A6-2675	NCF4	Tumor	3.73234		2	2315	High
								TCGA-AA-3852-01A-01R-0905-07	NCF1	Tumor	0.837021		TCGA-A6-2678-01A-01R-0821-07	TCGA-A6-2678	NCF4	Tumor	2.65697		1	2226	High
								TCGA-AA-3854-01A-01R-0905-07	NCF1	Tumor	0.252956		TCGA-A6-2679-01A-02R-1410-07	TCGA-A6-2679	NCF4	Tumor	3.61444		1	735	High
								TCGA-AA-3855-01A-01R-1022-07	NCF1	Tumor	0.681048		TCGA-A6-2680-01A-01R-1410-07	TCGA-A6-2680	NCF4	Tumor	2.40652		1	627	High
								TCGA-AA-3856-01A-01R-0905-07	NCF1	Tumor	1.16294		TCGA-A6-2682-01A-01R-1410-07	TCGA-A6-2682	NCF4	Tumor	2.8781		1	731	High
								TCGA-AA-3858-01A-01R-0905-07	NCF1	Tumor	0.63897		TCGA-A6-2683-01A-01R-0821-07	TCGA-A6-2683	NCF4	Tumor	3.27601		1	884	High
								TCGA-AA-3860-01A-02R-0905-07	NCF1	Tumor	0.728766		TCGA-A6-2684-01A-01R-1410-07	TCGA-A6-2684	NCF4	Tumor	4.35413		1	454	High
								TCGA-AA-3861-01A-01R-1022-07	NCF1	Tumor	0.654358		TCGA-A6-2685-01A-01R-1410-07	TCGA-A6-2685	NCF4	Tumor	4.17188		1	2319	High
								TCGA-AA-3862-01A-01R-1022-07	NCF1	Tumor	0.533276		TCGA-A6-2686-01A-01R-A32Z-07	TCGA-A6-2686	NCF4	Tumor	3.6653		1	3974	High
								TCGA-AA-3864-01A-01R-1022-07	NCF1	Tumor	0.51817		TCGA-A6-5659-01A-01R-1653-07	TCGA-A6-5659	NCF4	Tumor	1.57979		2	2662	High
								TCGA-AA-3866-01A-01R-1022-07	NCF1	Tumor	1.1525		TCGA-A6-5662-01A-01R-1653-07	TCGA-A6-5662	NCF4	Tumor	0.943381		1	834	High
								TCGA-AA-3867-01A-01R-1022-07	NCF1	Tumor	0.41624		TCGA-A6-5665-01A-01R-1653-07	TCGA-A6-5665	NCF4	Tumor	1.54208		1	546	High
								TCGA-AA-3869-01A-01R-1022-07	NCF1	Tumor	0.693011		TCGA-A6-5667-01A-21R-1723-07	TCGA-A6-5667	NCF4	Tumor	2.45293		1	424	High
								TCGA-AA-3870-01A-01R-1022-07	NCF1	Tumor	0.825531		TCGA-AA-3489-01A-21R-1839-07	TCGA-AA-3489	NCF4	Tumor	4.01785		1	429	High
								TCGA-AA-3872-01A-01R-1022-07	NCF1	Tumor	0.738265		TCGA-AA-3496-01A-21R-1839-07	TCGA-AA-3496	NCF4	Tumor	4.13165		1	62	High
								TCGA-AA-3875-01A-01R-0905-07	NCF1	Tumor	1.1882		TCGA-AA-3511-01A-21R-1839-07	TCGA-AA-3511	NCF4	Tumor	3.13365		1	377	High
								TCGA-AA-3877-01A-01R-1022-07	NCF1	Tumor	1.05233		TCGA-AA-3514-01A-02R-0821-07	TCGA-AA-3514	NCF4	Tumor	2.36639		1	2226	High
								TCGA-AA-3930-01A-01R-1022-07	NCF1	Tumor	1.05644		TCGA-AA-3516-01A-02R-0826-07	TCGA-AA-3516	NCF4	Tumor	1.77278		1	284	High
								TCGA-AA-3939-01A-01R-1022-07	NCF1	Tumor	0.415873		TCGA-AA-3517-01A-01R-0821-07	TCGA-AA-3517	NCF4	Tumor	2.4983		1	257	High
								TCGA-AA-3941-01A-01R-1022-07	NCF1	Tumor	0.281246		TCGA-AA-3518-01A-02R-0826-07	TCGA-AA-3518	NCF4	Tumor	4.24318		1	255	High
								TCGA-AA-3947-01A-01R-1022-07	NCF1	Tumor	0.0408005		TCGA-AA-3520-01A-01R-0821-07	TCGA-AA-3520	NCF4	Tumor	2.61114		2	442	High
								TCGA-AA-3949-01A-01R-1022-07	NCF1	Tumor	1.15501		TCGA-AA-3522-01A-01R-0821-07	TCGA-AA-3522	NCF4	Tumor	2.13304		2	222	High
								TCGA-AA-3950-01A-02R-1022-07	NCF1	Tumor	1.28787		TCGA-AA-3525-01A-02R-0826-07	TCGA-AA-3525	NCF4	Tumor	2.52279		1	2429	High
								TCGA-AA-3952-01A-01R-1022-07	NCF1	Tumor	0.591871		TCGA-AA-3527-01A-01R-0821-07	TCGA-AA-3527	NCF4	Tumor	3.43876		1	2443	High
								TCGA-AA-3955-01A-02R-1022-07	NCF1	Tumor	0.321626		TCGA-AA-3531-01A-01R-0821-07	TCGA-AA-3531	NCF4	Tumor	1.91078		1	222	High
								TCGA-AA-3956-01A-02R-1022-07	NCF1	Tumor	0.853911		TCGA-AA-3534-01A-01R-0821-07	TCGA-AA-3534	NCF4	Tumor	2.12363		1	2115	High
								TCGA-AA-3966-01A-01R-1113-07	NCF1	Tumor	1.30324		TCGA-AA-3655-01A-02R-1723-07	TCGA-AA-3655	NCF4	Tumor	3.05664		1	2522	High
								TCGA-AA-3968-01A-01R-1022-07	NCF1	Tumor	0.594505		TCGA-AA-3660-01A-01R-1723-07	TCGA-AA-3660	NCF4	Tumor	3.71806		1	2134	High
								TCGA-AA-3970-01A-01R-1022-07	NCF1	Tumor	0.607227		TCGA-AA-3662-01A-01R-1723-07	TCGA-AA-3662	NCF4	Tumor	3.28064		2	424	High
								TCGA-AA-3971-01A-01R-1022-07	NCF1	Tumor	1.32684		TCGA-AA-3663-01A-01R-1723-07	TCGA-AA-3663	NCF4	Tumor	2.73016		1	579	High
								TCGA-AA-3972-01A-01R-1022-07	NCF1	Tumor	0.303151		TCGA-AA-3697-01A-01R-1723-07	TCGA-AA-3697	NCF4	Tumor	2.56419		1	2116	High
								TCGA-AA-3973-01A-01R-1022-07	NCF1	Tumor	0.160606		TCGA-AA-3712-01A-21R-1723-07	TCGA-AA-3712	NCF4	Tumor	2.20675		1	497	High
								TCGA-AA-3975-01A-01R-1022-07	NCF1	Tumor	0.641022		TCGA-AA-3713-01A-21R-1723-07	TCGA-AA-3713	NCF4	Tumor	2.87526		1	672	High
								TCGA-AA-3976-01A-01R-1022-07	NCF1	Tumor	0.256332		TCGA-AZ-6598-01A-11R-1774-07	TCGA-AZ-6598	NCF4	Tumor	2.24533		1	2147	High
								TCGA-AA-3977-01A-01R-1022-07	NCF1	Tumor	0.475792		TCGA-AZ-6599-01A-11R-1774-07	TCGA-AZ-6599	NCF4	Tumor	0.80753		1	2211	High
								TCGA-AA-3979-01A-01R-1022-07	NCF1	Tumor	0.176713		TCGA-AZ-6600-01A-11R-1774-07	TCGA-AZ-6600	NCF4	Tumor	2.29523		1	2411	High
								TCGA-AA-3980-01A-02R-1022-07	NCF1	Tumor	0.838716		TCGA-AZ-6601-01A-11R-1774-07	TCGA-AZ-6601	NCF4	Tumor	3.1088		1	2135	High
								TCGA-AA-3982-01A-02R-1022-07	NCF1	Tumor	0.563972		TCGA-AZ-6603-01A-11R-1839-07	TCGA-AZ-6603	NCF4	Tumor	3.16783		1	2582	High
								TCGA-AA-3984-01A-02R-1022-07	NCF1	Tumor	0.31337		TCGA-AZ-6605-01A-11R-1839-07	TCGA-AZ-6605	NCF4	Tumor	3.35229		1	646	High
								TCGA-AA-3986-01A-02R-1022-07	NCF1	Tumor	1.36369		TCGA-F4-6704-01A-11R-1839-07	TCGA-F4-6704	NCF4	Tumor	2.27387		1	2246	High
								TCGA-AA-3989-01A-01R-1022-07	NCF1	Tumor	1.18655		Wilcoxon signed rank test						1	476	High
								TCGA-AA-3994-01A-01R-1113-07	NCF1	Tumor	0.413836		PNCF1<0.0001 PNCF2=0.436 PNCF4=0.0015						1	395	High
								TCGA-AA-A004-01A-01R-A00A-07	NCF1	Tumor	0.510775								1	2227	High
								TCGA-AA-A00A-01A-01R-A002-07	NCF1	Tumor	0.505141								1	2222	High
								TCGA-AA-A00D-01A-01R-A002-07	NCF1	Tumor	1.12895								2	313	High
								TCGA-AA-A00E-01A-01R-A002-07	NCF1	Tumor	0.906229								2	316	High
								TCGA-AA-A00F-01A-01R-A002-07	NCF1	Tumor	0.390446								1	229	High
								TCGA-AA-A00J-01A-02R-A002-07	NCF1	Tumor	0.356093								1	2136	High
								TCGA-AA-A00K-01A-02R-A002-07	NCF1	Tumor	0.403211								1	2114	High
								TCGA-AA-A00L-01A-01R-A002-07	NCF1	Tumor	0.160768								1	996	High
								TCGA-AA-A00N-01A-02R-A00A-07	NCF1	Tumor	0.551525								1	2165	High
								TCGA-AA-A00O-01A-02R-A089-07	NCF1	Tumor	0.256304								1	2286	High
								TCGA-AA-A00Q-01A-01R-A002-07	NCF1	Tumor	0.394514								1	618	High
								TCGA-AA-A00R-01A-01R-A002-07	NCF1	Tumor	1.72447								1	244	High
								TCGA-AA-A00U-01A-01R-A002-07	NCF1	Tumor	0.295793								1	685	High
								TCGA-AA-A00W-01A-01R-A002-07	NCF1	Tumor	0.314622								1	2165	High
								TCGA-AA-A00Z-01A-01R-A002-07	NCF1	Tumor	0.324452								1	365	High
								TCGA-AA-A010-01A-01R-A089-07	NCF1	Tumor	0.826536								1	222	High
								TCGA-AA-A017-01A-01R-A00A-07	NCF1	Tumor	0.47661								1	91	High
								TCGA-AA-A01C-01A-01R-A00A-07	NCF1	Tumor	0.392241								1	638	High
								TCGA-AA-A01D-01A-01R-A00A-07	NCF1	Tumor	0.480062								1	4152	High
								TCGA-AA-A01F-01A-01R-A002-07	NCF1	Tumor	0.18446								1	822	High
								TCGA-AA-A01G-01A-01R-A002-07	NCF1	Tumor	0.143171								2	413	High
								TCGA-AA-A01I-01A-02R-A089-07	NCF1	Tumor	0.152132								1	2299	High
								TCGA-AA-A01K-01A-01R-A00A-07	NCF1	Tumor	0.466485								1	2776	High
								TCGA-AA-A01P-01A-21R-A083-07	NCF1	Tumor	2.45485								1	625	High
								TCGA-AA-A01Q-01A-01R-A002-07	NCF1	Tumor	0.391824								1	282	High
								TCGA-AA-A01R-01A-21R-A083-07	NCF1	Tumor	1.38626								2	2332	High
								TCGA-AA-A01S-01A-21R-A083-07	NCF1	Tumor	0.119581								1	416	High
								TCGA-AA-A01T-01A-21R-A16W-07	NCF1	Tumor	0.138778								1	943	High
								TCGA-AA-A01V-01A-23R-A083-07	NCF1	Tumor	0.349615								2	316	High
								TCGA-AA-A01X-01A-21R-A083-07	NCF1	Tumor	0.286125								2	334	High
								TCGA-AA-A01Z-01A-11R-A083-07	NCF1	Tumor	0.131384								1	442	High
								TCGA-AA-A022-01A-21R-A16W-07	NCF1	Tumor	1.38841								1	485	High
								TCGA-AA-A024-01A-02R-A00A-07	NCF1	Tumor	0.0851087								1	2114	High
								TCGA-AA-A029-01A-01R-A00A-07	NCF1	Tumor	0.127352								1	31	High
								TCGA-AA-A02E-01A-01R-A00A-07	NCF1	Tumor	0.393208								1	4512	High
								TCGA-AA-A02F-01A-01R-A089-07	NCF1	Tumor	0.0573662								1	822	High
								TCGA-AA-A02H-01A-01R-A089-07	NCF1	Tumor	0.231476								1	618	High
								TCGA-AA-A02J-01A-01R-A00A-07	NCF1	Tumor	0.0166516								1	2319	High
								TCGA-AA-A02K-01A-03R-A32Y-07	NCF1	Tumor	0.497019								1	2286	High
								TCGA-AA-A02O-01A-21R-A16W-07	NCF1	Tumor	0.18249								2	279	High
								TCGA-AA-A02R-01A-01R-A00A-07	NCF1	Tumor	2.07758								1	2248	High
								TCGA-AA-A02W-01A-01R-A00A-07	NCF1	Tumor	0.238812								1	2925	High
								TCGA-AA-A02Y-01A-43R-A32Y-07	NCF1	Tumor	0.298156								1	2113	High
								TCGA-AA-A03F-01A-11R-A16W-07	NCF1	Tumor	0.663777								1	627	High
								TCGA-AA-A03J-01A-21R-A16W-07	NCF1	Tumor	0.708742								1	474	High
								TCGA-AD-5900-01A-11R-1653-07	NCF1	Tumor	0.864534								1	496	High
								TCGA-AD-6548-01A-11R-1839-07	NCF1	Tumor	0.934248								1	2516	High
								TCGA-AD-6888-01A-11R-1928-07	NCF1	Tumor	0.138729								1	556	High
								TCGA-AD-6889-01A-11R-1928-07	NCF1	Tumor	0.287887								2	732	High
								TCGA-AD-6890-01A-11R-1928-07	NCF1	Tumor	0.510547								2	32	High
								TCGA-AD-6895-01A-11R-1928-07	NCF1	Tumor	0.461198								1	922	High
								TCGA-AD-6899-01A-11R-1928-07	NCF1	Tumor	1.02268								1	396	High
								TCGA-AD-6901-01A-11R-1928-07	NCF1	Tumor	0.874641								1	461	High
								TCGA-AD-6963-01A-11R-1928-07	NCF1	Tumor	0.824267								2	671	High
								TCGA-AD-6964-01A-11R-1928-07	NCF1	Tumor	1.85155								1	974	High
								TCGA-AD-6965-01A-11R-1928-07	NCF1	Tumor	0.443137								2	972	High
								TCGA-AD-A5EJ-01A-11R-A28H-07	NCF1	Tumor	0.395937								1	2946	High
								TCGA-AD-A5EK-01A-11R-A28H-07	NCF1	Tumor	0.0587347								1	2935	High
								TCGA-AM-5820-01A-01R-1653-07	NCF1	Tumor	0.297977								2	62	High
								TCGA-AM-5821-01A-01R-1653-07	NCF1	Tumor	0.817547								1	351	High
								TCGA-AU-3779-01A-01R-1723-07	NCF1	Tumor	0.918213								1	2466	High
								TCGA-AU-6004-01A-11R-1723-07	NCF1	Tumor	1.01627								1	2339	High
								TCGA-AY-4070-01A-01R-1113-07	NCF1	Tumor	0.626042								1	366	High
								TCGA-AY-4071-01A-01R-1113-07	NCF1	Tumor	0.86792								1	426	High
								TCGA-AY-5543-01A-01R-1653-07	NCF1	Tumor	0.41569								1	2232	High
								TCGA-AY-6196-01A-11R-1723-07	NCF1	Tumor	1.8097								1	2587	High
								TCGA-AY-6197-01A-11R-1723-07	NCF1	Tumor	0.464902								2	253	High
								TCGA-AY-6386-01A-21R-1723-07	NCF1	Tumor	0.609165								1	225	High
								TCGA-AY-A54L-01A-11R-A28H-07	NCF1	Tumor	0.0642566								1	925	High
								TCGA-AY-A69D-01A-11R-A37K-07	NCF1	Tumor	0.393798								1	395	High
								TCGA-AY-A71X-01A-12R-A37K-07	NCF1	Tumor	0.0285974								1	2599	High
								TCGA-AY-A8YK-01A-11R-A41B-07	NCF1	Tumor	0.327495								1	371	High
								TCGA-AZ-4308-01A-01R-1410-07	NCF1	Tumor	0.478212								1	923	High
								TCGA-AZ-4313-01A-01R-1410-07	NCF1	Tumor	0.34346								1	429	High
								TCGA-AZ-4315-01A-01R-1410-07	NCF1	Tumor	0.52023								1	924	High
								TCGA-AZ-4323-01A-21R-1839-07	NCF1	Tumor	2.13555								1	245	High
								TCGA-AZ-4614-01A-01R-1410-07	NCF1	Tumor	0.158179								1	945	High
								TCGA-AZ-4615-01A-01R-1410-07	NCF1	Tumor	1.00577								1	2247	High
								TCGA-AZ-4616-01A-21R-1839-07	NCF1	Tumor	0.491042								1	2268	High
								TCGA-AZ-4682-01B-01R-A32Z-07	NCF1	Tumor	0.0785356								1	2286	High
								TCGA-AZ-4684-01A-01R-1410-07	NCF1	Tumor	0.736482								1	435	High
								TCGA-AZ-5403-01A-01R-1653-07	NCF1	Tumor	0.281595								1	588	High
								TCGA-AZ-5407-01A-01R-1723-07	NCF1	Tumor	0.429364								2	731	High
								TCGA-AZ-6598-01A-11R-1774-07	NCF1	Tumor	0.910483								2	256	High
								TCGA-AZ-6599-01A-11R-1774-07	NCF1	Tumor	0.149138								1	2166	High
								TCGA-AZ-6600-01A-11R-1774-07	NCF1	Tumor	0.873861								1	379	High
								TCGA-AZ-6601-01A-11R-1774-07	NCF1	Tumor	1.36424								1	974	High
								TCGA-AZ-6603-01A-11R-1839-07	NCF1	Tumor	0.805325								1	534	High
								TCGA-AZ-6605-01A-11R-1839-07	NCF1	Tumor	1.15183								1	2133	High
								TCGA-AZ-6606-01A-11R-1839-07	NCF1	Tumor	0.177317								1	887	High
								TCGA-AZ-6607-01A-11R-1839-07	NCF1	Tumor	0.456203								2		High
								TCGA-AZ-6608-01A-11R-1839-07	NCF1	Tumor	0.0990953								2	32	High
								TCGA-CA-5254-01A-21R-1839-07	NCF1	Tumor	0.302952								1	651	High
								TCGA-CA-5255-01A-11R-1839-07	NCF1	Tumor	0.193323								2	357	High
								TCGA-CA-5256-01A-01R-1410-07	NCF1	Tumor	0.242995								1	2622	High
								TCGA-CA-5796-01A-01R-1653-07	NCF1	Tumor	0.336537								1	243	High
								TCGA-CA-5797-01A-01R-1653-07	NCF1	Tumor	0.329275								2	236	High
								TCGA-CA-6715-01A-21R-1839-07	NCF1	Tumor	0.0885859								1	869	High
								TCGA-CA-6716-01A-11R-1839-07	NCF1	Tumor	0.174569								1	32	High
								TCGA-CA-6717-01A-11R-1839-07	NCF1	Tumor	1.70984								1	275	High
								TCGA-CA-6718-01A-11R-1839-07	NCF1	Tumor	1.51913								2	2196	High
								TCGA-CA-6719-01A-11R-1839-07	NCF1	Tumor	0.788688								1	922	High
								TCGA-CK-4947-01B-11R-1653-07	NCF1	Tumor	0.701333								1	2632	High
								TCGA-CK-4948-01B-11R-1653-07	NCF1	Tumor	0.562894								1	31	High
								TCGA-CK-4950-01A-01R-1723-07	NCF1	Tumor	1.03441								1	763	High
								TCGA-CK-4951-01A-01R-1410-07	NCF1	Tumor	1.08003								1	762	High
								TCGA-CK-4952-01A-01R-1723-07	NCF1	Tumor	0.378231								1	962	High
								TCGA-CK-5912-01A-11R-1653-07	NCF1	Tumor	0.225814								1	2168	High
								TCGA-CK-5913-01A-11R-1653-07	NCF1	Tumor	0.529122								1	2275	High
								TCGA-CK-5914-01A-11R-1653-07	NCF1	Tumor	0.202439								1	2712	High
								TCGA-CK-5915-01A-11R-1653-07	NCF1	Tumor	0.148926								1	924	High
								TCGA-CK-5916-01A-11R-1653-07	NCF1	Tumor	1.40871								2	2258	High
								TCGA-CK-6746-01A-11R-1839-07	NCF1	Tumor	1.01952								1	2196	High
								TCGA-CK-6747-01A-11R-1839-07	NCF1	Tumor	0.359692								1	381	High
								TCGA-CK-6748-01A-11R-1839-07	NCF1	Tumor	0.633118								1	4271	High
								TCGA-CK-6751-01A-11R-1839-07	NCF1	Tumor	0.204673								1	532	High
								TCGA-CM-4743-01A-01R-1723-07	NCF1	Tumor	0.229838								2	666	High
								TCGA-CM-4744-01A-01R-A32Z-07	NCF1	Tumor	0.79777								2	888	High
								TCGA-CM-4746-01A-01R-1410-07	NCF1	Tumor	0.194938								1	32	High
								TCGA-CM-4747-01A-01R-1410-07	NCF1	Tumor	0.589555								1	3781	High
								TCGA-CM-4748-01A-01R-1410-07	NCF1	Tumor	0.260446								1	397	High
								TCGA-CM-4750-01A-01R-1410-07	NCF1	Tumor	0.578926								1	2442	High
								TCGA-CM-4751-01A-02R-1839-07	NCF1	Tumor	0.694702								1	32	High
								TCGA-CM-4752-01A-01R-1410-07	NCF1	Tumor	0.87335								1	699	High
								TCGA-CM-5341-01A-01R-1410-07	NCF1	Tumor	0.642831								1	456	High
								TCGA-CM-5344-01A-21R-1723-07	NCF1	Tumor	0.380763								1	3324	High
								TCGA-CM-5348-01A-21R-1723-07	NCF1	Tumor	0.974828								2	425	High
								TCGA-CM-5349-01A-21R-1723-07	NCF1	Tumor	1.31781								1	2411	High
								TCGA-CM-5860-01A-01R-1653-07	NCF1	Tumor	0.492								2	59	High
								TCGA-CM-5861-01A-01R-1653-07	NCF1	Tumor	0.137616								1	2522	High
								TCGA-CM-5862-01A-01R-1653-07	NCF1	Tumor	0.102236								1	293	High
								TCGA-CM-5863-01A-21R-1839-07	NCF1	Tumor	0.457244								2	522	High
								TCGA-CM-5864-01A-01R-1653-07	NCF1	Tumor	0.253603								1	2257	High
								TCGA-CM-5868-01A-01R-1653-07	NCF1	Tumor	0.348315								2	338	High
								TCGA-CM-6161-01A-11R-1653-07	NCF1	Tumor	0.428517								2	368	High
								TCGA-CM-6162-01A-11R-1653-07	NCF1	Tumor	1.18339								1	974	High
								TCGA-CM-6163-01A-11R-1653-07	NCF1	Tumor	1.02649								1	2516	High
								TCGA-CM-6164-01A-11R-1653-07	NCF1	Tumor	0.511058								1	28	High
								TCGA-CM-6165-01A-11R-1653-07	NCF1	Tumor	0.47691								1	365	High
								TCGA-CM-6166-01A-11R-1653-07	NCF1	Tumor	0.101651								1	496	High
								TCGA-CM-6167-01A-11R-1653-07	NCF1	Tumor	0.696386								1	752	High
								TCGA-CM-6168-01A-11R-1653-07	NCF1	Tumor	1.05491								1	2288	High
								TCGA-CM-6169-01A-11R-1653-07	NCF1	Tumor	0.692575								1	62	High
								TCGA-CM-6170-01A-11R-1653-07	NCF1	Tumor	0.905957								1	822	High
								TCGA-CM-6171-01A-11R-1653-07	NCF1	Tumor	0.581929								1	2164	High
								TCGA-CM-6172-01A-11R-1653-07	NCF1	Tumor	0.50098								1	47	High
								TCGA-CM-6674-01A-11R-1839-07	NCF1	Tumor	0.523975								1	499	High
								TCGA-CM-6675-01A-11R-1839-07	NCF1	Tumor	0.173825								1	424	High
								TCGA-CM-6676-01A-11R-1839-07	NCF1	Tumor	0.204143								1	2635	High
								TCGA-CM-6677-01A-11R-1839-07	NCF1	Tumor	0.547208								2	743	High
								TCGA-CM-6678-01A-11R-1839-07	NCF1	Tumor	0.130566								1	492	High
								TCGA-CM-6679-01A-11R-1839-07	NCF1	Tumor	0.715681								2	2513	High
								TCGA-CM-6680-01A-11R-1839-07	NCF1	Tumor	0.810403								1	669	High
								TCGA-D5-5537-01A-21R-1928-07	NCF1	Tumor	0.255555								2	415	High
								TCGA-D5-5538-01A-01R-1653-07	NCF1	Tumor	1.29861								1	365	High
								TCGA-D5-5539-01A-01R-1653-07	NCF1	Tumor	1.08742								1	619	High
								TCGA-D5-5540-01A-01R-1653-07	NCF1	Tumor	0.171174								1	2174	High
								TCGA-D5-5541-01A-01R-1653-07	NCF1	Tumor	0.928133								1	2119	High
								TCGA-D5-6529-01A-11R-1774-07	NCF1	Tumor	1.5655								1	424	High
								TCGA-D5-6530-01A-11R-1723-07	NCF1	Tumor	1.13203								1	425	High
								TCGA-D5-6531-01A-11R-1723-07	NCF1	Tumor	0.670279								1	822	High
								TCGA-D5-6532-01A-11R-1723-07	NCF1	Tumor	0.131591								1	543	High
								TCGA-D5-6533-01A-11R-1723-07	NCF1	Tumor	0.530407								1	3846	High
								TCGA-D5-6534-01A-21R-1928-07	NCF1	Tumor	1.79312								1	362	High
								TCGA-D5-6535-01A-11R-1723-07	NCF1	Tumor	0.486178								1	2221	High
								TCGA-D5-6536-01A-11R-1723-07	NCF1	Tumor	0.428774								1	762	High
								TCGA-D5-6537-01A-11R-1723-07	NCF1	Tumor	0.332609								1	377	High
								TCGA-D5-6538-01A-11R-1723-07	NCF1	Tumor	0.0585859								1	318	High
								TCGA-D5-6539-01A-11R-1723-07	NCF1	Tumor	0.615422								1	254	High
								TCGA-D5-6540-01A-11R-1723-07	NCF1	Tumor	0.610173								1	284	High
								TCGA-D5-6541-01A-11R-1723-07	NCF1	Tumor	0.998794								1	549	High
								TCGA-D5-6898-01A-11R-1928-07	NCF1	Tumor	0.751312								1	711	High
								TCGA-D5-6920-01A-11R-1928-07	NCF1	Tumor	0.852133								1	395	High
								TCGA-D5-6922-01A-11R-1928-07	NCF1	Tumor	0.606375								1	618	High
								TCGA-D5-6923-01A-11R-A32Z-07	NCF1	Tumor	0.560975								1	792	High
								TCGA-D5-6924-01A-11R-1928-07	NCF1	Tumor	1.22036								1	2885	High
								TCGA-D5-6926-01A-11R-1928-07	NCF1	Tumor	1.13515								1	322	High
								TCGA-D5-6927-01A-21R-1928-07	NCF1	Tumor	1.23201								1	639	High
								TCGA-D5-6928-01A-11R-1928-07	NCF1	Tumor	3.08911								1	596	High
								TCGA-D5-6929-01A-31R-1928-07	NCF1	Tumor	0.998987								1	711	High
								TCGA-D5-6930-01A-11R-1928-07	NCF1	Tumor	1.12002								1	2227	High
								TCGA-D5-6931-01A-11R-1928-07	NCF1	Tumor	0.751469								2	2582	High
								TCGA-D5-6932-01A-11R-1928-07	NCF1	Tumor	0.424154								1	882	High
								TCGA-D5-7000-01A-11R-A32Z-07	NCF1	Tumor	0.688734								1	457	High
								TCGA-DM-A0X9-01A-11R-A155-07	NCF1	Tumor	0.231564								1	598	High
								TCGA-DM-A0XD-01A-12R-A155-07	NCF1	Tumor	0.148033								1	364	High
								TCGA-DM-A0XF-01A-11R-A155-07	NCF1	Tumor	0.360342								2	253	High
								TCGA-DM-A1D0-01A-11R-A155-07	NCF1	Tumor	0.0118064								1	2988	High
								TCGA-DM-A1D4-01A-21R-A155-07	NCF1	Tumor	0.0642896								1	378	High
								TCGA-DM-A1D6-01A-21R-A155-07	NCF1	Tumor	0.0616148								1	2193	High
								TCGA-DM-A1D7-01A-11R-A155-07	NCF1	Tumor	0.181847								2	556	High
								TCGA-DM-A1D8-01A-11R-A155-07	NCF1	Tumor	0.112685								1	2135	High
								TCGA-DM-A1D9-01A-11R-A155-07	NCF1	Tumor	0.10169								2	522	High
								TCGA-DM-A1DA-01A-11R-A155-07	NCF1	Tumor	0.101918								1	549	High
								TCGA-DM-A1DB-01A-11R-A155-07	NCF1	Tumor	0.223632								1	488	High
								TCGA-DM-A1HA-01A-11R-A155-07	NCF1	Tumor	0.165083								1	762	High
								TCGA-DM-A1HB-01A-21R-A180-07	NCF1	Tumor	0.203455								1	457	High
								TCGA-DM-A280-01A-12R-A16W-07	NCF1	Tumor	0.179305								1	2255	High
								TCGA-DM-A282-01A-12R-A16W-07	NCF1	Tumor	0.102029								2	97	High
								TCGA-DM-A285-01A-11R-A16W-07	NCF1	Tumor	0.143846								1	541	High
								TCGA-DM-A288-01A-11R-A16W-07	NCF1	Tumor	0.145009								1	763	High
								TCGA-DM-A28A-01A-21R-A32Y-07	NCF1	Tumor	0.395852								1	2257	High
								TCGA-DM-A28C-01A-11R-A32Y-07	NCF1	Tumor	0.0681496								1	943	High
								TCGA-DM-A28E-01A-11R-A32Y-07	NCF1	Tumor	0.075224								1	32	High
								TCGA-DM-A28F-01A-11R-A32Y-07	NCF1	Tumor	0.301119								1	838	High
								TCGA-DM-A28G-01A-11R-A16W-07	NCF1	Tumor	0.120784								1	669	High
								TCGA-DM-A28H-01A-11R-A16W-07	NCF1	Tumor	0.153529								1	792	High
								TCGA-DM-A28K-01A-21R-A32Y-07	NCF1	Tumor	0.19699								1	427	High
								TCGA-DM-A28M-01A-12R-A16W-07	NCF1	Tumor	0.0524633								1	457	High
								TCGA-F4-6459-01A-11R-1774-07	NCF1	Tumor	0.752181								1	543	High
								TCGA-F4-6460-01A-11R-1774-07	NCF1	Tumor	0.791932								1	427	High
								TCGA-F4-6461-01A-11R-1774-07	NCF1	Tumor	1.51432								1	2312	High
								TCGA-F4-6463-01A-11R-1723-07	NCF1	Tumor	0.260723								2	2432	High
								TCGA-F4-6569-01A-11R-1774-07	NCF1	Tumor	0.978504								1	3932	High
								TCGA-F4-6570-01A-11R-1774-07	NCF1	Tumor	1.38026								1	671	High
								TCGA-F4-6703-01A-11R-1839-07	NCF1	Tumor	1.97089								2	246	High
								TCGA-F4-6704-01A-11R-1839-07	NCF1	Tumor	0.841257								1	732	High
								TCGA-F4-6805-01A-11R-1839-07	NCF1	Tumor	0.722193								1	426	High
								TCGA-F4-6806-01A-11R-1839-07	NCF1	Tumor	0.534465								1	2117	Low
								TCGA-F4-6807-01A-11R-1839-07	NCF1	Tumor	1.02473								1	262	Low
								TCGA-F4-6808-01A-11R-1839-07	NCF1	Tumor	0.100453								1	638	Low
								TCGA-F4-6809-01A-11R-1839-07	NCF1	Tumor	0.920451								1	386	Low
								TCGA-F4-6854-01A-11R-1928-07	NCF1	Tumor	0.428911								2	334	Low
								TCGA-F4-6855-01A-11R-1928-07	NCF1	Tumor	0.438419								2	858	Low
								TCGA-F4-6856-01A-11R-1928-07	NCF1	Tumor	0.402112								1	2135	Low
								TCGA-G4-6293-01A-11R-1723-07	NCF1	Tumor	0.820578								1	746	Low
								TCGA-G4-6294-01A-11R-1774-07	NCF1	Tumor	0.214207								1	926	Low
								TCGA-G4-6295-01A-11R-1723-07	NCF1	Tumor	0.892797								1	457	Low
								TCGA-G4-6297-01A-11R-1723-07	NCF1	Tumor	0.712874								1	511	Low
								TCGA-G4-6298-01A-11R-1723-07	NCF1	Tumor	0.0607656								1	2521	Low
								TCGA-G4-6299-01A-11R-1774-07	NCF1	Tumor	0.980489								2	91	Low
								TCGA-G4-6302-01A-11R-1723-07	NCF1	Tumor	0.697311								1	588	Low
								TCGA-G4-6303-01A-11R-1774-07	NCF1	Tumor	0.458885								2	2262	Low
								TCGA-G4-6304-01A-11R-1928-07	NCF1	Tumor	0.577359								1	2112	Low
								TCGA-G4-6306-01A-11R-1774-07	NCF1	Tumor	0.309872								1	731	Low
								TCGA-G4-6307-01A-11R-1723-07	NCF1	Tumor	0.294609								1	762	Low
								TCGA-G4-6309-01A-21R-1839-07	NCF1	Tumor	0.210203								1	791	Low
								TCGA-G4-6310-01A-11R-1723-07	NCF1	Tumor	0.0866853								1	62	Low
								TCGA-G4-6311-01A-11R-1723-07	NCF1	Tumor	1.04533								1	361	Low
								TCGA-G4-6314-01A-11R-1723-07	NCF1	Tumor	0.482218								1	346	Low
								TCGA-G4-6315-01A-11R-1723-07	NCF1	Tumor	0.282841								1	742	Low
								TCGA-G4-6317-01A-11R-1723-07	NCF1	Tumor	0.0336404								1	814	Low
								TCGA-G4-6317-02A-11R-2066-07	NCF1	Tumor	0.253065								1	636	Low
								TCGA-G4-6320-01A-11R-1723-07	NCF1	Tumor	0.465581								1	748	Low
								TCGA-G4-6321-01A-11R-1723-07	NCF1	Tumor	0.454399								2	2493	Low
								TCGA-G4-6322-01A-11R-1723-07	NCF1	Tumor	0.234076								2	2742	Low
								TCGA-G4-6323-01A-11R-1723-07	NCF1	Tumor	1.06841								1	538	Low
								TCGA-G4-6586-01A-11R-1774-07	NCF1	Tumor	0.466226								2	2422	Low
								TCGA-G4-6588-01A-11R-1774-07	NCF1	Tumor	0.479692								2	31	Low
								TCGA-G4-6625-01A-21R-1774-07	NCF1	Tumor	1.27472								2	396	Low
								TCGA-G4-6626-01A-11R-1774-07	NCF1	Tumor	0.145716								1	734	Low
								TCGA-G4-6627-01A-11R-1774-07	NCF1	Tumor	0.805019								1	543	Low
								TCGA-G4-6628-01A-11R-1839-07	NCF1	Tumor	1.55201								1	639	Low
								TCGA-NH-A50T-01A-11R-A28H-07	NCF1	Tumor	0.111475								1	2187	Low
								TCGA-NH-A50U-01A-33R-A37K-07	NCF1	Tumor	0.327278								2	262	Low
								TCGA-NH-A50V-01A-11R-A28H-07	NCF1	Tumor	0.551874								1	2196	Low
								TCGA-NH-A5IV-01A-42R-A37K-07	NCF1	Tumor	1.1197								2	598	Low
								TCGA-NH-A6GA-01A-11R-A37K-07	NCF1	Tumor	0.283095								1	853	Low
								TCGA-NH-A6GB-01A-11R-A37K-07	NCF1	Tumor	0.629519								1	528	Low
								TCGA-NH-A6GC-01A-12R-A41B-07	NCF1	Tumor	0.209496								1	394	Low
								TCGA-NH-A8F7-01A-11R-A41B-07	NCF1	Tumor	0.123409								1	943	Low
								TCGA-NH-A8F7-06A-31R-A41B-07	NCF1	Tumor	0.0475942								1	2278	Low
								TCGA-NH-A8F8-01A-72R-A41B-07	NCF1	Tumor	0.474691								2	815	Low
								TCGA-QG-A5YV-01A-11R-A28H-07	NCF1	Tumor	0.294977								1	796	Low
								TCGA-QG-A5YW-01A-11R-A28H-07	NCF1	Tumor	0.538829								1	26	Low
								TCGA-QG-A5YX-01A-11R-A28H-07	NCF1	Tumor	0.153293								1	216	Low
								TCGA-QG-A5Z1-01A-11R-A28H-07	NCF1	Tumor	0.303699								2	49	Low
								TCGA-QG-A5Z2-01A-11R-A28H-07	NCF1	Tumor	1.18517								2	59	Low
								TCGA-QL-A97D-01A-12R-A41B-07	NCF1	Tumor	0.441821								1	2226	Low
								TCGA-RU-A8FL-01A-11R-A37K-07	NCF1	Tumor	0.0626318								1	32	Low
								TCGA-SS-A7HO-01A-21R-A37K-07	NCF1	Tumor	0.149128								1	553	Low
								TCGA-T9-A92H-01A-11R-A37K-07	NCF1	Tumor	0.234574								1	4226	Low
								TCGA-WS-AB45-01A-11R-A41B-07	NCF1	Tumor	1.35863								2	253	Low
								TCGA-A6-2671-11A-01R-A32Z-07	NCF2	Normal	1.75857								1	712	Low
								TCGA-A6-2675-11A-01R-1723-07	NCF2	Normal	1.58271								1	2226	Low
								TCGA-A6-2678-11A-01R-A32Z-07	NCF2	Normal	2.57189								1	383	Low
								TCGA-A6-2679-11A-01R-A32Z-07	NCF2	Normal	2.72969								1	475	Low
								TCGA-A6-2680-11A-01R-A32Z-07	NCF2	Normal	1.62875								2	2722	Low
								TCGA-A6-2682-11A-01R-A32Z-07	NCF2	Normal	2.55626								2	2288	Low
								TCGA-A6-2683-11A-01R-A32Z-07	NCF2	Normal	2.26542								1	2321	Low
								TCGA-A6-2684-11A-01R-A32Z-07	NCF2	Normal	2.4917								2	741	Low
								TCGA-A6-2685-11A-01R-A32Z-07	NCF2	Normal	1.68343								1	672	Low
								TCGA-A6-2686-11A-01R-A32Z-07	NCF2	Normal	2.06051								2	426	Low
								TCGA-A6-5659-11A-01R-1653-07	NCF2	Normal	1.96881								2	312	Low
								TCGA-A6-5662-11A-01R-1653-07	NCF2	Normal	2.75506								1	2227	Low
								TCGA-A6-5665-11A-01R-1653-07	NCF2	Normal	1.79753								1	672	Low
								TCGA-A6-5667-11A-01R-1723-07	NCF2	Normal	1.79842								1	775	Low
								TCGA-AA-3489-11A-01R-1839-07	NCF2	Normal	3.5133								2	2348	Low
								TCGA-AA-3496-11A-01R-1839-07	NCF2	Normal	3.0189								1	457	Low
								TCGA-AA-3511-11A-01R-1839-07	NCF2	Normal	2.06857								1	397	Low
								TCGA-AA-3514-11A-01R-A32Z-07	NCF2	Normal	2.94774								1	766	Low
								TCGA-AA-3516-11A-01R-A32Z-07	NCF2	Normal	1.61888								1	815	Low
								TCGA-AA-3517-11A-01R-A32Z-07	NCF2	Normal	2.18904								2	362	Low
								TCGA-AA-3518-11A-01R-1672-07	NCF2	Normal	2.26357								1	2895	Low
								TCGA-AA-3520-11A-01R-A32Z-07	NCF2	Normal	2.36862								1	2261	Low
								TCGA-AA-3522-11A-01R-A32Z-07	NCF2	Normal	2.39513								1	2285	Low
								TCGA-AA-3525-11A-01R-A32Z-07	NCF2	Normal	2.64672								1	376	Low
								TCGA-AA-3527-11A-01R-A32Z-07	NCF2	Normal	2.52754								2	2882	Low
								TCGA-AA-3531-11A-01R-A32Z-07	NCF2	Normal	1.75329								2	2324	Low
								TCGA-AA-3534-11A-01R-A32Z-07	NCF2	Normal	2.68364								1	227	Low
								TCGA-AA-3655-11A-01R-1723-07	NCF2	Normal	2.21033								1	3642	Low
								TCGA-AA-3660-11A-01R-1723-07	NCF2	Normal	2.04002								2	2849	Low
								TCGA-AA-3662-11A-01R-1723-07	NCF2	Normal	2.74622								2	256	Low
								TCGA-AA-3663-11A-01R-1723-07	NCF2	Normal	2.7284								1	2122	Low
								TCGA-AA-3697-11A-01R-1723-07	NCF2	Normal	3.06246								1	2247	Low
								TCGA-AA-3712-11A-01R-1723-07	NCF2	Normal	2.64893								1	2716	Low
								TCGA-AA-3713-11A-01R-1723-07	NCF2	Normal	2.61778								1	24	Low
								TCGA-AZ-6598-11A-01R-1774-07	NCF2	Normal	1.49514								2	272	Low
								TCGA-AZ-6599-11A-01R-1774-07	NCF2	Normal	1.8278								2	272	Low
								TCGA-AZ-6600-11A-01R-1774-07	NCF2	Normal	1.53093								1	2829	Low
								TCGA-AZ-6601-11A-01R-1774-07	NCF2	Normal	1.37263								1	4233	Low
								TCGA-AZ-6603-11A-02R-1839-07	NCF2	Normal	3.60138								1	2582	Low
								TCGA-AZ-6605-11A-01R-1839-07	NCF2	Normal	1.70051								1	4111	Low
								TCGA-F4-6704-11A-01R-1839-07	NCF2	Normal	2.13887								1	2195	Low
								TCGA-3L-AA1B-01A-11R-A37K-07	NCF2	Tumor	1.4884								1	638	Low
								TCGA-4N-A93T-01A-11R-A37K-07	NCF2	Tumor	1.16958								1	246	Low
								TCGA-4T-AA8H-01A-11R-A41B-07	NCF2	Tumor	2.43675								1	337	Low
								TCGA-5M-AAT4-01A-11R-A41B-07	NCF2	Tumor	1.56591								1	2362	Low
								TCGA-5M-AAT5-01A-21R-A41B-07	NCF2	Tumor	0.648616								1	731	Low
								TCGA-5M-AAT6-01A-11R-A41B-07	NCF2	Tumor	4.25387								1	365	Low
								TCGA-5M-AATA-01A-31R-A41B-07	NCF2	Tumor	1.23367								1	669	Low
								TCGA-5M-AATE-01A-11R-A41B-07	NCF2	Tumor	0.865168								1	62	Low
								TCGA-A6-2671-01A-01R-1410-07	NCF2	Tumor	3.15028								1	276	Low
								TCGA-A6-2672-01A-01R-0826-07	NCF2	Tumor	3.76404								1	2196	Low
								TCGA-A6-2672-01B-03R-2302-07	NCF2	Tumor	4.28916								1	32	Low
								TCGA-A6-2674-01A-02R-0821-07	NCF2	Tumor	4.9074								1	2359	Low
								TCGA-A6-2674-01A-02R-A278-07	NCF2	Tumor	5.50429								2	2566	Low
								TCGA-A6-2674-01B-04R-A277-07	NCF2	Tumor	5.33481								2	253	Low
								TCGA-A6-2675-01A-02R-1723-07	NCF2	Tumor	3.37623								1	3562	Low
								TCGA-A6-2676-01A-01R-0826-07	NCF2	Tumor	3.52778								2	2532	Low
								TCGA-A6-2677-01A-01R-0821-07	NCF2	Tumor	1.35009								2	734	Low
								TCGA-A6-2677-01B-02R-A277-07	NCF2	Tumor	2.30274								1	814	Low
								TCGA-A6-2678-01A-01R-0821-07	NCF2	Tumor	2.81647								1	2226	Low
								TCGA-A6-2679-01A-02R-1410-07	NCF2	Tumor	1.00075								1	2696	Low
								TCGA-A6-2680-01A-01R-1410-07	NCF2	Tumor	1.92098								1	2883	Low
								TCGA-A6-2681-01A-01R-1410-07	NCF2	Tumor	2.64183								2	992	Low
								TCGA-A6-2682-01A-01R-1410-07	NCF2	Tumor	2.93338								2	228	Low
								TCGA-A6-2683-01A-01R-0821-07	NCF2	Tumor	0.705759								1	335	Low
								TCGA-A6-2684-01A-01R-1410-07	NCF2	Tumor	3.50236								1	728	Low
								TCGA-A6-2684-01A-01R-A278-07	NCF2	Tumor	4.23077								1	3648	Low
								TCGA-A6-2684-01C-08R-A277-07	NCF2	Tumor	3.47131								2	383	Low
								TCGA-A6-2685-01A-01R-1410-07	NCF2	Tumor	3.93634								1	2226	Low
								TCGA-A6-2686-01A-01R-A32Z-07	NCF2	Tumor	3.94462								2	427	Low
								TCGA-A6-3807-01A-01R-1022-07	NCF2	Tumor	3.54948								2	216	Low
								TCGA-A6-3808-01A-01R-1022-07	NCF2	Tumor	3.51658								2	2822	Low
								TCGA-A6-3809-01A-01R-1022-07	NCF2	Tumor	3.40052								1	522	Low
								TCGA-A6-3809-01A-01R-A278-07	NCF2	Tumor	4.19399								2	725	Low
								TCGA-A6-3809-01B-04R-A277-07	NCF2	Tumor	3.3123								1	2277	Low
								TCGA-A6-3810-01A-01R-1022-07	NCF2	Tumor	3.40218								2	2528	Low
								TCGA-A6-3810-01A-01R-A278-07	NCF2	Tumor	3.82926								Log-rank（Mantel -Cox）test
								TCGA-A6-3810-01B-04R-A277-07	NCF2	Tumor	3.21492								P<0.0001
								TCGA-A6-4105-01A-02R-1774-07	NCF2	Tumor	2.76852
								TCGA-A6-4107-01A-02R-1410-07	NCF2	Tumor	2.22231
								TCGA-A6-5656-01A-21R-1839-07	NCF2	Tumor	1.16577
								TCGA-A6-5656-01A-21R-A278-07	NCF2	Tumor	2.3714
								TCGA-A6-5656-01B-02R-A277-07	NCF2	Tumor	3.15434
								TCGA-A6-5657-01A-01R-A32Z-07	NCF2	Tumor	1.93085
								TCGA-A6-5659-01A-01R-1653-07	NCF2	Tumor	1.22433
								TCGA-A6-5659-01A-01R-A278-07	NCF2	Tumor	1.94806
								TCGA-A6-5659-01B-04R-A277-07	NCF2	Tumor	0.599881
								TCGA-A6-5660-01A-01R-1653-07	NCF2	Tumor	2.3591
								TCGA-A6-5661-01A-01R-1653-07	NCF2	Tumor	1.97687
								TCGA-A6-5661-01B-05R-2302-07	NCF2	Tumor	2.9993
								TCGA-A6-5662-01A-01R-1653-07	NCF2	Tumor	1.63427
								TCGA-A6-5664-01A-21R-1839-07	NCF2	Tumor	2.54251
								TCGA-A6-5665-01A-01R-1653-07	NCF2	Tumor	2.35617
								TCGA-A6-5665-01B-03R-2302-07	NCF2	Tumor	3.72051
								TCGA-A6-5666-01A-01R-1653-07	NCF2	Tumor	1.81758
								TCGA-A6-5667-01A-21R-1723-07	NCF2	Tumor	1.87454
								TCGA-A6-6137-01A-11R-1774-07	NCF2	Tumor	2.03849
								TCGA-A6-6138-01A-11R-1774-07	NCF2	Tumor	3.29804
								TCGA-A6-6140-01A-11R-1774-07	NCF2	Tumor	1.50314
								TCGA-A6-6141-01A-11R-1774-07	NCF2	Tumor	1.64429
								TCGA-A6-6142-01A-11R-1774-07	NCF2	Tumor	2.67767
								TCGA-A6-6648-01A-11R-1774-07	NCF2	Tumor	1.38559
								TCGA-A6-6649-01A-11R-1774-07	NCF2	Tumor	2.60983
								TCGA-A6-6650-01A-11R-1774-07	NCF2	Tumor	1.01067
								TCGA-A6-6650-01A-11R-A278-07	NCF2	Tumor	1.34711
								TCGA-A6-6650-01B-02R-A277-07	NCF2	Tumor	2.00219
								TCGA-A6-6651-01A-21R-1839-07	NCF2	Tumor	3.81284
								TCGA-A6-6652-01A-11R-1774-07	NCF2	Tumor	1.5467
								TCGA-A6-6653-01A-11R-1774-07	NCF2	Tumor	1.81409
								TCGA-A6-6654-01A-21R-1839-07	NCF2	Tumor	4.66657
								TCGA-A6-6780-01A-11R-1839-07	NCF2	Tumor	4.26181
								TCGA-A6-6780-01A-11R-A278-07	NCF2	Tumor	4.83314
								TCGA-A6-6780-01B-04R-A277-07	NCF2	Tumor	4.06763
								TCGA-A6-6781-01A-22R-1928-07	NCF2	Tumor	4.40676
								TCGA-A6-6781-01A-22R-A278-07	NCF2	Tumor	4.82994
								TCGA-A6-6781-01B-06R-A277-07	NCF2	Tumor	5.12492
								TCGA-A6-6782-01A-11R-1839-07	NCF2	Tumor	2.52979
								TCGA-A6-A565-01A-31R-A28H-07	NCF2	Tumor	2.60515
								TCGA-A6-A566-01A-11R-A28H-07	NCF2	Tumor	4.26828
								TCGA-A6-A567-01A-31R-A28H-07	NCF2	Tumor	1.08398
								TCGA-A6-A56B-01A-31R-A28H-07	NCF2	Tumor	2.07483
								TCGA-A6-A5ZU-01A-11R-A28H-07	NCF2	Tumor	2.57342
								TCGA-AA-3488-01A-01R-1410-07	NCF2	Tumor	1.23526
								TCGA-AA-3489-01A-21R-1839-07	NCF2	Tumor	3.96732
								TCGA-AA-3492-01A-01R-1410-07	NCF2	Tumor	2.51437
								TCGA-AA-3494-01A-01R-1410-07	NCF2	Tumor	1.88523
								TCGA-AA-3495-01A-01R-1410-07	NCF2	Tumor	2.2768
								TCGA-AA-3496-01A-21R-1839-07	NCF2	Tumor	3.0696
								TCGA-AA-3502-01A-01R-1410-07	NCF2	Tumor	1.76748
								TCGA-AA-3506-01A-01R-1410-07	NCF2	Tumor	2.40603
								TCGA-AA-3509-01A-01R-1410-07	NCF2	Tumor	2.88342
								TCGA-AA-3510-01A-01R-1410-07	NCF2	Tumor	2.73028
								TCGA-AA-3511-01A-21R-1839-07	NCF2	Tumor	1.86461
								TCGA-AA-3514-01A-02R-0821-07	NCF2	Tumor	1.08862
								TCGA-AA-3516-01A-02R-0826-07	NCF2	Tumor	3.12117
								TCGA-AA-3517-01A-01R-0821-07	NCF2	Tumor	2.13332
								TCGA-AA-3518-01A-02R-0826-07	NCF2	Tumor	2.60032
								TCGA-AA-3519-01A-02R-0821-07	NCF2	Tumor	1.98728
								TCGA-AA-3520-01A-01R-0821-07	NCF2	Tumor	2.71934
								TCGA-AA-3521-01A-01R-0821-07	NCF2	Tumor	2.14248
								TCGA-AA-3522-01A-01R-0821-07	NCF2	Tumor	1.57819
								TCGA-AA-3524-01A-02R-0821-07	NCF2	Tumor	2.15607
								TCGA-AA-3525-01A-02R-0826-07	NCF2	Tumor	2.4515
								TCGA-AA-3526-01A-02R-A32Z-07	NCF2	Tumor	2.75029
								TCGA-AA-3527-01A-01R-0821-07	NCF2	Tumor	1.93067
								TCGA-AA-3529-01A-02R-0821-07	NCF2	Tumor	2.10791
								TCGA-AA-3530-01A-01R-1022-07	NCF2	Tumor	1.63772
								TCGA-AA-3531-01A-01R-0821-07	NCF2	Tumor	1.29046
								TCGA-AA-3532-01A-01R-0821-07	NCF2	Tumor	3.29079
								TCGA-AA-3534-01A-01R-0821-07	NCF2	Tumor	1.75874
								TCGA-AA-3538-01A-01R-0821-07	NCF2	Tumor	2.55843
								TCGA-AA-3542-01A-02R-1873-07	NCF2	Tumor	0.751457
								TCGA-AA-3543-01A-01R-0826-07	NCF2	Tumor	3.1427
								TCGA-AA-3544-01A-01R-1873-07	NCF2	Tumor	2.9578
								TCGA-AA-3548-01A-01R-1873-07	NCF2	Tumor	1.54038
								TCGA-AA-3549-01A-02R-0821-07	NCF2	Tumor	2.21852
								TCGA-AA-3552-01A-01R-0821-07	NCF2	Tumor	2.24255
								TCGA-AA-3553-01A-01R-0821-07	NCF2	Tumor	2.77991
								TCGA-AA-3554-01A-01R-0826-07	NCF2	Tumor	4.57463
								TCGA-AA-3555-01A-01R-0821-07	NCF2	Tumor	3.23978
								TCGA-AA-3556-01A-01R-0821-07	NCF2	Tumor	2.58311
								TCGA-AA-3560-01A-01R-0821-07	NCF2	Tumor	2.38875
								TCGA-AA-3561-01A-01R-0821-07	NCF2	Tumor	1.19788
								TCGA-AA-3562-01A-02R-0821-07	NCF2	Tumor	2.22908
								TCGA-AA-3655-01A-02R-1723-07	NCF2	Tumor	2.65574
								TCGA-AA-3660-01A-01R-1723-07	NCF2	Tumor	2.44542
								TCGA-AA-3662-01A-01R-1723-07	NCF2	Tumor	3.06971
								TCGA-AA-3663-01A-01R-1723-07	NCF2	Tumor	2.06175
								TCGA-AA-3664-01A-01R-0905-07	NCF2	Tumor	2.0819
								TCGA-AA-3666-01A-02R-0905-07	NCF2	Tumor	2.13053
								TCGA-AA-3667-01A-01R-0905-07	NCF2	Tumor	1.9709
								TCGA-AA-3672-01A-01R-0905-07	NCF2	Tumor	2.77422
								TCGA-AA-3673-01A-01R-0905-07	NCF2	Tumor	2.47364
								TCGA-AA-3675-01A-02R-0905-07	NCF2	Tumor	2.22624
								TCGA-AA-3678-01A-01R-0905-07	NCF2	Tumor	2.36527
								TCGA-AA-3679-01A-02R-0905-07	NCF2	Tumor	1.70851
								TCGA-AA-3680-01A-01R-0905-07	NCF2	Tumor	1.76103
								TCGA-AA-3681-01A-01R-0905-07	NCF2	Tumor	2.7213
								TCGA-AA-3684-01A-02R-0905-07	NCF2	Tumor	2.687
								TCGA-AA-3685-01A-02R-A32Z-07	NCF2	Tumor	2.45236
								TCGA-AA-3688-01A-01R-0905-07	NCF2	Tumor	2.27856
								TCGA-AA-3692-01A-01R-0905-07	NCF2	Tumor	2.85468
								TCGA-AA-3693-01A-01R-0905-07	NCF2	Tumor	1.63996
								TCGA-AA-3696-01A-01R-0905-07	NCF2	Tumor	1.22548
								TCGA-AA-3697-01A-01R-1723-07	NCF2	Tumor	2.00145
								TCGA-AA-3710-01A-01R-1022-07	NCF2	Tumor	4.46745
								TCGA-AA-3712-01A-21R-1723-07	NCF2	Tumor	2.31469
								TCGA-AA-3713-01A-21R-1723-07	NCF2	Tumor	2.89378
								TCGA-AA-3715-01A-01R-0905-07	NCF2	Tumor	3.53858
								TCGA-AA-3811-01A-01R-1022-07	NCF2	Tumor	2.80302
								TCGA-AA-3812-01A-01R-0905-07	NCF2	Tumor	2.74578
								TCGA-AA-3814-01A-01R-0905-07	NCF2	Tumor	3.57991
								TCGA-AA-3815-01A-01R-1022-07	NCF2	Tumor	2.91903
								TCGA-AA-3818-01A-01R-0905-07	NCF2	Tumor	1.62731
								TCGA-AA-3819-01A-01R-0905-07	NCF2	Tumor	1.95112
								TCGA-AA-3821-01A-01R-1022-07	NCF2	Tumor	2.85965
								TCGA-AA-3831-01A-01R-0905-07	NCF2	Tumor	1.80991
								TCGA-AA-3833-01A-01R-0905-07	NCF2	Tumor	3.27114
								TCGA-AA-3837-01A-01R-0905-07	NCF2	Tumor	1.47054
								TCGA-AA-3841-01A-01R-0905-07	NCF2	Tumor	1.99413
								TCGA-AA-3842-01A-01R-1022-07	NCF2	Tumor	2.76577
								TCGA-AA-3844-01A-01R-1022-07	NCF2	Tumor	1.52087
								TCGA-AA-3845-01A-01R-1022-07	NCF2	Tumor	3.77045
								TCGA-AA-3846-01A-01R-1022-07	NCF2	Tumor	2.28742
								TCGA-AA-3848-01A-01R-0905-07	NCF2	Tumor	1.46774
								TCGA-AA-3850-01A-01R-1022-07	NCF2	Tumor	2.66534
								TCGA-AA-3851-01A-01R-1022-07	NCF2	Tumor	2.33196
								TCGA-AA-3852-01A-01R-0905-07	NCF2	Tumor	2.78038
								TCGA-AA-3854-01A-01R-0905-07	NCF2	Tumor	1.7186
								TCGA-AA-3855-01A-01R-1022-07	NCF2	Tumor	2.29347
								TCGA-AA-3856-01A-01R-0905-07	NCF2	Tumor	2.72336
								TCGA-AA-3858-01A-01R-0905-07	NCF2	Tumor	2.02476
								TCGA-AA-3860-01A-02R-0905-07	NCF2	Tumor	2.28848
								TCGA-AA-3861-01A-01R-1022-07	NCF2	Tumor	1.51406
								TCGA-AA-3862-01A-01R-1022-07	NCF2	Tumor	1.9827
								TCGA-AA-3864-01A-01R-1022-07	NCF2	Tumor	2.2657
								TCGA-AA-3866-01A-01R-1022-07	NCF2	Tumor	4.08497
								TCGA-AA-3867-01A-01R-1022-07	NCF2	Tumor	2.49043
								TCGA-AA-3869-01A-01R-1022-07	NCF2	Tumor	2.72238
								TCGA-AA-3870-01A-01R-1022-07	NCF2	Tumor	3.59668
								TCGA-AA-3872-01A-01R-1022-07	NCF2	Tumor	3.30611
								TCGA-AA-3875-01A-01R-0905-07	NCF2	Tumor	3.57113
								TCGA-AA-3877-01A-01R-1022-07	NCF2	Tumor	3.38455
								TCGA-AA-3930-01A-01R-1022-07	NCF2	Tumor	3.74028
								TCGA-AA-3939-01A-01R-1022-07	NCF2	Tumor	2.22128
								TCGA-AA-3941-01A-01R-1022-07	NCF2	Tumor	1.32771
								TCGA-AA-3947-01A-01R-1022-07	NCF2	Tumor	3.56719
								TCGA-AA-3949-01A-01R-1022-07	NCF2	Tumor	3.82049
								TCGA-AA-3950-01A-02R-1022-07	NCF2	Tumor	4.24307
								TCGA-AA-3952-01A-01R-1022-07	NCF2	Tumor	2.77262
								TCGA-AA-3955-01A-02R-1022-07	NCF2	Tumor	1.50582
								TCGA-AA-3956-01A-02R-1022-07	NCF2	Tumor	2.07491
								TCGA-AA-3966-01A-01R-1113-07	NCF2	Tumor	4.15519
								TCGA-AA-3968-01A-01R-1022-07	NCF2	Tumor	2.51609
								TCGA-AA-3970-01A-01R-1022-07	NCF2	Tumor	2.67256
								TCGA-AA-3971-01A-01R-1022-07	NCF2	Tumor	2.90643
								TCGA-AA-3972-01A-01R-1022-07	NCF2	Tumor	2.39257
								TCGA-AA-3973-01A-01R-1022-07	NCF2	Tumor	1.19402
								TCGA-AA-3975-01A-01R-1022-07	NCF2	Tumor	1.78842
								TCGA-AA-3976-01A-01R-1022-07	NCF2	Tumor	1.5547
								TCGA-AA-3977-01A-01R-1022-07	NCF2	Tumor	3.29906
								TCGA-AA-3979-01A-01R-1022-07	NCF2	Tumor	2.18384
								TCGA-AA-3980-01A-02R-1022-07	NCF2	Tumor	2.81323
								TCGA-AA-3982-01A-02R-1022-07	NCF2	Tumor	2.73459
								TCGA-AA-3984-01A-02R-1022-07	NCF2	Tumor	2.17077
								TCGA-AA-3986-01A-02R-1022-07	NCF2	Tumor	2.63649
								TCGA-AA-3989-01A-01R-1022-07	NCF2	Tumor	2.13844
								TCGA-AA-3994-01A-01R-1113-07	NCF2	Tumor	2.63976
								TCGA-AA-A004-01A-01R-A00A-07	NCF2	Tumor	0.65953
								TCGA-AA-A00A-01A-01R-A002-07	NCF2	Tumor	2.29391
								TCGA-AA-A00D-01A-01R-A002-07	NCF2	Tumor	3.26351
								TCGA-AA-A00E-01A-01R-A002-07	NCF2	Tumor	3.39892
								TCGA-AA-A00F-01A-01R-A002-07	NCF2	Tumor	1.39213
								TCGA-AA-A00J-01A-02R-A002-07	NCF2	Tumor	2.40685
								TCGA-AA-A00K-01A-02R-A002-07	NCF2	Tumor	1.63082
								TCGA-AA-A00L-01A-01R-A002-07	NCF2	Tumor	0.762907
								TCGA-AA-A00N-01A-02R-A00A-07	NCF2	Tumor	2.78748
								TCGA-AA-A00O-01A-02R-A089-07	NCF2	Tumor	1.6177
								TCGA-AA-A00Q-01A-01R-A002-07	NCF2	Tumor	1.87487
								TCGA-AA-A00R-01A-01R-A002-07	NCF2	Tumor	3.46063
								TCGA-AA-A00U-01A-01R-A002-07	NCF2	Tumor	1.13354
								TCGA-AA-A00W-01A-01R-A002-07	NCF2	Tumor	0.702306
								TCGA-AA-A00Z-01A-01R-A002-07	NCF2	Tumor	1.55877
								TCGA-AA-A010-01A-01R-A089-07	NCF2	Tumor	1.86678
								TCGA-AA-A017-01A-01R-A00A-07	NCF2	Tumor	1.67396
								TCGA-AA-A01C-01A-01R-A00A-07	NCF2	Tumor	1.7445
								TCGA-AA-A01D-01A-01R-A00A-07	NCF2	Tumor	3.06216
								TCGA-AA-A01F-01A-01R-A002-07	NCF2	Tumor	0.460783
								TCGA-AA-A01G-01A-01R-A002-07	NCF2	Tumor	1.1364
								TCGA-AA-A01I-01A-02R-A089-07	NCF2	Tumor	1.39927
								TCGA-AA-A01K-01A-01R-A00A-07	NCF2	Tumor	2.13834
								TCGA-AA-A01P-01A-21R-A083-07	NCF2	Tumor	3.4142
								TCGA-AA-A01Q-01A-01R-A002-07	NCF2	Tumor	1.52692
								TCGA-AA-A01R-01A-21R-A083-07	NCF2	Tumor	3.36528
								TCGA-AA-A01S-01A-21R-A083-07	NCF2	Tumor	0.802777
								TCGA-AA-A01T-01A-21R-A16W-07	NCF2	Tumor	0.745477
								TCGA-AA-A01V-01A-23R-A083-07	NCF2	Tumor	0.668585
								TCGA-AA-A01X-01A-21R-A083-07	NCF2	Tumor	0.79672
								TCGA-AA-A01Z-01A-11R-A083-07	NCF2	Tumor	0.479814
								TCGA-AA-A022-01A-21R-A16W-07	NCF2	Tumor	3.12286
								TCGA-AA-A024-01A-02R-A00A-07	NCF2	Tumor	0.91086
								TCGA-AA-A029-01A-01R-A00A-07	NCF2	Tumor	0.926167
								TCGA-AA-A02E-01A-01R-A00A-07	NCF2	Tumor	1.91133
								TCGA-AA-A02F-01A-01R-A089-07	NCF2	Tumor	1.47228
								TCGA-AA-A02H-01A-01R-A089-07	NCF2	Tumor	1.51196
								TCGA-AA-A02J-01A-01R-A00A-07	NCF2	Tumor	0.454813
								TCGA-AA-A02K-01A-03R-A32Y-07	NCF2	Tumor	1.69009
								TCGA-AA-A02O-01A-21R-A16W-07	NCF2	Tumor	1.01652
								TCGA-AA-A02R-01A-01R-A00A-07	NCF2	Tumor	3.59491
								TCGA-AA-A02W-01A-01R-A00A-07	NCF2	Tumor	1.29959
								TCGA-AA-A02Y-01A-43R-A32Y-07	NCF2	Tumor	0.619846
								TCGA-AA-A03F-01A-11R-A16W-07	NCF2	Tumor	0.996183
								TCGA-AA-A03J-01A-21R-A16W-07	NCF2	Tumor	1.90909
								TCGA-AD-5900-01A-11R-1653-07	NCF2	Tumor	2.81045
								TCGA-AD-6548-01A-11R-1839-07	NCF2	Tumor	3.74016
								TCGA-AD-6888-01A-11R-1928-07	NCF2	Tumor	0.922251
								TCGA-AD-6889-01A-11R-1928-07	NCF2	Tumor	1.7962
								TCGA-AD-6890-01A-11R-1928-07	NCF2	Tumor	1.68474
								TCGA-AD-6895-01A-11R-1928-07	NCF2	Tumor	2.74671
								TCGA-AD-6899-01A-11R-1928-07	NCF2	Tumor	3.41155
								TCGA-AD-6901-01A-11R-1928-07	NCF2	Tumor	3.16653
								TCGA-AD-6963-01A-11R-1928-07	NCF2	Tumor	2.36519
								TCGA-AD-6964-01A-11R-1928-07	NCF2	Tumor	3.891
								TCGA-AD-6965-01A-11R-1928-07	NCF2	Tumor	1.59317
								TCGA-AD-A5EJ-01A-11R-A28H-07	NCF2	Tumor	2.1815
								TCGA-AD-A5EK-01A-11R-A28H-07	NCF2	Tumor	0.866257
								TCGA-AM-5820-01A-01R-1653-07	NCF2	Tumor	1.93614
								TCGA-AM-5821-01A-01R-1653-07	NCF2	Tumor	3.17228
								TCGA-AU-3779-01A-01R-1723-07	NCF2	Tumor	3.07273
								TCGA-AU-6004-01A-11R-1723-07	NCF2	Tumor	3.2779
								TCGA-AY-4070-01A-01R-1113-07	NCF2	Tumor	1.20219
								TCGA-AY-4071-01A-01R-1113-07	NCF2	Tumor	1.75896
								TCGA-AY-5543-01A-01R-1653-07	NCF2	Tumor	1.44715
								TCGA-AY-6196-01A-11R-1723-07	NCF2	Tumor	3.82692
								TCGA-AY-6197-01A-11R-1723-07	NCF2	Tumor	1.88651
								TCGA-AY-6386-01A-21R-1723-07	NCF2	Tumor	2.33278
								TCGA-AY-A54L-01A-11R-A28H-07	NCF2	Tumor	0.403939
								TCGA-AY-A69D-01A-11R-A37K-07	NCF2	Tumor	1.32248
								TCGA-AY-A71X-01A-12R-A37K-07	NCF2	Tumor	0.691935
								TCGA-AY-A8YK-01A-11R-A41B-07	NCF2	Tumor	1.12569
								TCGA-AZ-4308-01A-01R-1410-07	NCF2	Tumor	1.62813
								TCGA-AZ-4313-01A-01R-1410-07	NCF2	Tumor	1.23635
								TCGA-AZ-4315-01A-01R-1410-07	NCF2	Tumor	1.96231
								TCGA-AZ-4323-01A-21R-1839-07	NCF2	Tumor	2.05582
								TCGA-AZ-4614-01A-01R-1410-07	NCF2	Tumor	3.02715
								TCGA-AZ-4615-01A-01R-1410-07	NCF2	Tumor	3.68841
								TCGA-AZ-4616-01A-21R-1839-07	NCF2	Tumor	1.88657
								TCGA-AZ-4682-01B-01R-A32Z-07	NCF2	Tumor	0.963577
								TCGA-AZ-4684-01A-01R-1410-07	NCF2	Tumor	2.77019
								TCGA-AZ-5403-01A-01R-1653-07	NCF2	Tumor	2.2489
								TCGA-AZ-5407-01A-01R-1723-07	NCF2	Tumor	1.21582
								TCGA-AZ-6598-01A-11R-1774-07	NCF2	Tumor	2.49478
								TCGA-AZ-6599-01A-11R-1774-07	NCF2	Tumor	0.17475
								TCGA-AZ-6600-01A-11R-1774-07	NCF2	Tumor	2.82361
								TCGA-AZ-6601-01A-11R-1774-07	NCF2	Tumor	4.19509
								TCGA-AZ-6603-01A-11R-1839-07	NCF2	Tumor	2.31453
								TCGA-AZ-6605-01A-11R-1839-07	NCF2	Tumor	3.17337
								TCGA-AZ-6606-01A-11R-1839-07	NCF2	Tumor	3.27192
								TCGA-AZ-6607-01A-11R-1839-07	NCF2	Tumor	3.10122
								TCGA-AZ-6608-01A-11R-1839-07	NCF2	Tumor	1.09637
								TCGA-CA-5254-01A-21R-1839-07	NCF2	Tumor	1.28352
								TCGA-CA-5255-01A-11R-1839-07	NCF2	Tumor	1.14998
								TCGA-CA-5256-01A-01R-1410-07	NCF2	Tumor	1.34894
								TCGA-CA-5796-01A-01R-1653-07	NCF2	Tumor	1.37034
								TCGA-CA-5797-01A-01R-1653-07	NCF2	Tumor	2.14412
								TCGA-CA-6715-01A-21R-1839-07	NCF2	Tumor	0.8217
								TCGA-CA-6716-01A-11R-1839-07	NCF2	Tumor	0.860552
								TCGA-CA-6717-01A-11R-1839-07	NCF2	Tumor	3.46068
								TCGA-CA-6718-01A-11R-1839-07	NCF2	Tumor	3.55728
								TCGA-CA-6719-01A-11R-1839-07	NCF2	Tumor	2.87503
								TCGA-CK-4947-01B-11R-1653-07	NCF2	Tumor	2.67849
								TCGA-CK-4948-01B-11R-1653-07	NCF2	Tumor	2.95021
								TCGA-CK-4950-01A-01R-1723-07	NCF2	Tumor	2.5848
								TCGA-CK-4951-01A-01R-1410-07	NCF2	Tumor	4.20262
								TCGA-CK-4952-01A-01R-1723-07	NCF2	Tumor	2.33195
								TCGA-CK-5912-01A-11R-1653-07	NCF2	Tumor	2.01164
								TCGA-CK-5913-01A-11R-1653-07	NCF2	Tumor	3.13086
								TCGA-CK-5914-01A-11R-1653-07	NCF2	Tumor	1.68255
								TCGA-CK-5915-01A-11R-1653-07	NCF2	Tumor	0.709152
								TCGA-CK-5916-01A-11R-1653-07	NCF2	Tumor	3.51006
								TCGA-CK-6746-01A-11R-1839-07	NCF2	Tumor	5.18607
								TCGA-CK-6747-01A-11R-1839-07	NCF2	Tumor	1.45891
								TCGA-CK-6748-01A-11R-1839-07	NCF2	Tumor	3.16901
								TCGA-CK-6751-01A-11R-1839-07	NCF2	Tumor	1.72067
								TCGA-CM-4743-01A-01R-1723-07	NCF2	Tumor	1.79047
								TCGA-CM-4744-01A-01R-A32Z-07	NCF2	Tumor	1.59668
								TCGA-CM-4746-01A-01R-1410-07	NCF2	Tumor	0.842453
								TCGA-CM-4747-01A-01R-1410-07	NCF2	Tumor	1.10603
								TCGA-CM-4748-01A-01R-1410-07	NCF2	Tumor	2.91649
								TCGA-CM-4750-01A-01R-1410-07	NCF2	Tumor	1.25489
								TCGA-CM-4751-01A-02R-1839-07	NCF2	Tumor	2.57954
								TCGA-CM-4752-01A-01R-1410-07	NCF2	Tumor	2.19484
								TCGA-CM-5341-01A-01R-1410-07	NCF2	Tumor	3.39952
								TCGA-CM-5344-01A-21R-1723-07	NCF2	Tumor	2.26047
								TCGA-CM-5348-01A-21R-1723-07	NCF2	Tumor	4.30241
								TCGA-CM-5349-01A-21R-1723-07	NCF2	Tumor	3.87641
								TCGA-CM-5860-01A-01R-1653-07	NCF2	Tumor	2.95695
								TCGA-CM-5861-01A-01R-1653-07	NCF2	Tumor	2.06131
								TCGA-CM-5862-01A-01R-1653-07	NCF2	Tumor	1.35779
								TCGA-CM-5863-01A-21R-1839-07	NCF2	Tumor	2.30666
								TCGA-CM-5864-01A-01R-1653-07	NCF2	Tumor	1.25965
								TCGA-CM-5868-01A-01R-1653-07	NCF2	Tumor	1.98289
								TCGA-CM-6161-01A-11R-1653-07	NCF2	Tumor	2.61486
								TCGA-CM-6162-01A-11R-1653-07	NCF2	Tumor	3.73347
								TCGA-CM-6163-01A-11R-1653-07	NCF2	Tumor	3.15441
								TCGA-CM-6164-01A-11R-1653-07	NCF2	Tumor	1.84018
								TCGA-CM-6165-01A-11R-1653-07	NCF2	Tumor	2.48042
								TCGA-CM-6166-01A-11R-1653-07	NCF2	Tumor	0.797815
								TCGA-CM-6167-01A-11R-1653-07	NCF2	Tumor	2.38652
								TCGA-CM-6168-01A-11R-1653-07	NCF2	Tumor	3.68786
								TCGA-CM-6169-01A-11R-1653-07	NCF2	Tumor	3.65588
								TCGA-CM-6170-01A-11R-1653-07	NCF2	Tumor	2.78757
								TCGA-CM-6171-01A-11R-1653-07	NCF2	Tumor	3.0035
								TCGA-CM-6172-01A-11R-1653-07	NCF2	Tumor	2.43777
								TCGA-CM-6674-01A-11R-1839-07	NCF2	Tumor	2.75087
								TCGA-CM-6675-01A-11R-1839-07	NCF2	Tumor	1.7877
								TCGA-CM-6676-01A-11R-1839-07	NCF2	Tumor	1.17967
								TCGA-CM-6677-01A-11R-1839-07	NCF2	Tumor	2.35562
								TCGA-CM-6678-01A-11R-1839-07	NCF2	Tumor	1.6932
								TCGA-CM-6679-01A-11R-1839-07	NCF2	Tumor	2.31432
								TCGA-CM-6680-01A-11R-1839-07	NCF2	Tumor	2.55741
								TCGA-D5-5537-01A-21R-1928-07	NCF2	Tumor	1.36246
								TCGA-D5-5538-01A-01R-1653-07	NCF2	Tumor	4.51203
								TCGA-D5-5539-01A-01R-1653-07	NCF2	Tumor	3.35897
								TCGA-D5-5540-01A-01R-1653-07	NCF2	Tumor	1.45145
								TCGA-D5-5541-01A-01R-1653-07	NCF2	Tumor	3.39563
								TCGA-D5-6529-01A-11R-1774-07	NCF2	Tumor	3.37433
								TCGA-D5-6530-01A-11R-1723-07	NCF2	Tumor	3.14032
								TCGA-D5-6531-01A-11R-1723-07	NCF2	Tumor	2.44928
								TCGA-D5-6532-01A-11R-1723-07	NCF2	Tumor	1.24436
								TCGA-D5-6533-01A-11R-1723-07	NCF2	Tumor	1.4615
								TCGA-D5-6534-01A-21R-1928-07	NCF2	Tumor	4.64117
								TCGA-D5-6535-01A-11R-1723-07	NCF2	Tumor	2.22591
								TCGA-D5-6536-01A-11R-1723-07	NCF2	Tumor	3.36418
								TCGA-D5-6537-01A-11R-1723-07	NCF2	Tumor	2.01846
								TCGA-D5-6538-01A-11R-1723-07	NCF2	Tumor	0.806568
								TCGA-D5-6539-01A-11R-1723-07	NCF2	Tumor	1.8802
								TCGA-D5-6540-01A-11R-1723-07	NCF2	Tumor	2.87876
								TCGA-D5-6541-01A-11R-1723-07	NCF2	Tumor	3.65486
								TCGA-D5-6898-01A-11R-1928-07	NCF2	Tumor	3.02079
								TCGA-D5-6920-01A-11R-1928-07	NCF2	Tumor	2.50688
								TCGA-D5-6922-01A-11R-1928-07	NCF2	Tumor	2.5301
								TCGA-D5-6923-01A-11R-A32Z-07	NCF2	Tumor	2.69937
								TCGA-D5-6924-01A-11R-1928-07	NCF2	Tumor	3.35276
								TCGA-D5-6926-01A-11R-1928-07	NCF2	Tumor	3.40124
								TCGA-D5-6927-01A-21R-1928-07	NCF2	Tumor	3.98366
								TCGA-D5-6928-01A-11R-1928-07	NCF2	Tumor	4.63819
								TCGA-D5-6929-01A-31R-1928-07	NCF2	Tumor	2.40613
								TCGA-D5-6930-01A-11R-1928-07	NCF2	Tumor	2.3051
								TCGA-D5-6931-01A-11R-1928-07	NCF2	Tumor	2.65253
								TCGA-D5-6932-01A-11R-1928-07	NCF2	Tumor	3.0723
								TCGA-D5-7000-01A-11R-A32Z-07	NCF2	Tumor	2.8326
								TCGA-DM-A0X9-01A-11R-A155-07	NCF2	Tumor	1.29031
								TCGA-DM-A0XD-01A-12R-A155-07	NCF2	Tumor	2.71521
								TCGA-DM-A0XF-01A-11R-A155-07	NCF2	Tumor	1.95637
								TCGA-DM-A1D0-01A-11R-A155-07	NCF2	Tumor	0.60848
								TCGA-DM-A1D4-01A-21R-A155-07	NCF2	Tumor	0.660578
								TCGA-DM-A1D6-01A-21R-A155-07	NCF2	Tumor	0.616458
								TCGA-DM-A1D7-01A-11R-A155-07	NCF2	Tumor	1.49767
								TCGA-DM-A1D8-01A-11R-A155-07	NCF2	Tumor	0.398893
								TCGA-DM-A1D9-01A-11R-A155-07	NCF2	Tumor	0.982022
								TCGA-DM-A1DA-01A-11R-A155-07	NCF2	Tumor	1.32887
								TCGA-DM-A1DB-01A-11R-A155-07	NCF2	Tumor	0.951005
								TCGA-DM-A1HA-01A-11R-A155-07	NCF2	Tumor	0.676528
								TCGA-DM-A1HB-01A-21R-A180-07	NCF2	Tumor	1.76683
								TCGA-DM-A280-01A-12R-A16W-07	NCF2	Tumor	1.73936
								TCGA-DM-A282-01A-12R-A16W-07	NCF2	Tumor	0.531682
								TCGA-DM-A285-01A-11R-A16W-07	NCF2	Tumor	2.27758
								TCGA-DM-A288-01A-11R-A16W-07	NCF2	Tumor	1.43597
								TCGA-DM-A28A-01A-21R-A32Y-07	NCF2	Tumor	1.8476
								TCGA-DM-A28C-01A-11R-A32Y-07	NCF2	Tumor	1.04352
								TCGA-DM-A28E-01A-11R-A32Y-07	NCF2	Tumor	0.404318
								TCGA-DM-A28F-01A-11R-A32Y-07	NCF2	Tumor	0.987956
								TCGA-DM-A28G-01A-11R-A16W-07	NCF2	Tumor	0.913872
								TCGA-DM-A28H-01A-11R-A16W-07	NCF2	Tumor	1.0397
								TCGA-DM-A28K-01A-21R-A32Y-07	NCF2	Tumor	1.93761
								TCGA-DM-A28M-01A-12R-A16W-07	NCF2	Tumor	0.421542
								TCGA-F4-6459-01A-11R-1774-07	NCF2	Tumor	2.35321
								TCGA-F4-6460-01A-11R-1774-07	NCF2	Tumor	1.79184
								TCGA-F4-6461-01A-11R-1774-07	NCF2	Tumor	1.84142
								TCGA-F4-6463-01A-11R-1723-07	NCF2	Tumor	1.50246
								TCGA-F4-6569-01A-11R-1774-07	NCF2	Tumor	3.58403
								TCGA-F4-6570-01A-11R-1774-07	NCF2	Tumor	3.97506
								TCGA-F4-6703-01A-11R-1839-07	NCF2	Tumor	4.09697
								TCGA-F4-6704-01A-11R-1839-07	NCF2	Tumor	2.41651
								TCGA-F4-6805-01A-11R-1839-07	NCF2	Tumor	3.79141
								TCGA-F4-6806-01A-11R-1839-07	NCF2	Tumor	2.16328
								TCGA-F4-6807-01A-11R-1839-07	NCF2	Tumor	2.92047
								TCGA-F4-6808-01A-11R-1839-07	NCF2	Tumor	0.925981
								TCGA-F4-6809-01A-11R-1839-07	NCF2	Tumor	2.01068
								TCGA-F4-6854-01A-11R-1928-07	NCF2	Tumor	1.70369
								TCGA-F4-6855-01A-11R-1928-07	NCF2	Tumor	2.5844
								TCGA-F4-6856-01A-11R-1928-07	NCF2	Tumor	2.01891
								TCGA-G4-6293-01A-11R-1723-07	NCF2	Tumor	2.0946
								TCGA-G4-6294-01A-11R-1774-07	NCF2	Tumor	1.31744
								TCGA-G4-6295-01A-11R-1723-07	NCF2	Tumor	1.96324
								TCGA-G4-6297-01A-11R-1723-07	NCF2	Tumor	2.72366
								TCGA-G4-6298-01A-11R-1723-07	NCF2	Tumor	1.17833
								TCGA-G4-6299-01A-11R-1774-07	NCF2	Tumor	3.35781
								TCGA-G4-6302-01A-11R-1723-07	NCF2	Tumor	2.62106
								TCGA-G4-6303-01A-11R-1774-07	NCF2	Tumor	2.49356
								TCGA-G4-6304-01A-11R-1928-07	NCF2	Tumor	2.02341
								TCGA-G4-6306-01A-11R-1774-07	NCF2	Tumor	0.869652
								TCGA-G4-6307-01A-11R-1723-07	NCF2	Tumor	0.757725
								TCGA-G4-6309-01A-21R-1839-07	NCF2	Tumor	2.52531
								TCGA-G4-6310-01A-11R-1723-07	NCF2	Tumor	0.31507
								TCGA-G4-6311-01A-11R-1723-07	NCF2	Tumor	3.33131
								TCGA-G4-6314-01A-11R-1723-07	NCF2	Tumor	2.00952
								TCGA-G4-6315-01A-11R-1723-07	NCF2	Tumor	0.436402
								TCGA-G4-6317-01A-11R-1723-07	NCF2	Tumor	0.188365
								TCGA-G4-6317-02A-11R-2066-07	NCF2	Tumor	1.04528
								TCGA-G4-6320-01A-11R-1723-07	NCF2	Tumor	1.34406
								TCGA-G4-6321-01A-11R-1723-07	NCF2	Tumor	1.36504
								TCGA-G4-6322-01A-11R-1723-07	NCF2	Tumor	1.02534
								TCGA-G4-6323-01A-11R-1723-07	NCF2	Tumor	1.0376
								TCGA-G4-6586-01A-11R-1774-07	NCF2	Tumor	2.42616
								TCGA-G4-6588-01A-11R-1774-07	NCF2	Tumor	2.63154
								TCGA-G4-6625-01A-21R-1774-07	NCF2	Tumor	3.09313
								TCGA-G4-6626-01A-11R-1774-07	NCF2	Tumor	0.804535
								TCGA-G4-6627-01A-11R-1774-07	NCF2	Tumor	2.62814
								TCGA-G4-6628-01A-11R-1839-07	NCF2	Tumor	3.55674
								TCGA-NH-A50T-01A-11R-A28H-07	NCF2	Tumor	1.6306
								TCGA-NH-A50U-01A-33R-A37K-07	NCF2	Tumor	1.52306
								TCGA-NH-A50V-01A-11R-A28H-07	NCF2	Tumor	2.08069
								TCGA-NH-A5IV-01A-42R-A37K-07	NCF2	Tumor	3.50868
								TCGA-NH-A6GA-01A-11R-A37K-07	NCF2	Tumor	1.77162
								TCGA-NH-A6GB-01A-11R-A37K-07	NCF2	Tumor	2.18202
								TCGA-NH-A6GC-01A-12R-A41B-07	NCF2	Tumor	1.04226
								TCGA-NH-A8F7-01A-11R-A41B-07	NCF2	Tumor	0.901009
								TCGA-NH-A8F7-06A-31R-A41B-07	NCF2	Tumor	1.0409
								TCGA-NH-A8F8-01A-72R-A41B-07	NCF2	Tumor	2.11767
								TCGA-QG-A5YV-01A-11R-A28H-07	NCF2	Tumor	1.3985
								TCGA-QG-A5YW-01A-11R-A28H-07	NCF2	Tumor	1.85731
								TCGA-QG-A5YX-01A-11R-A28H-07	NCF2	Tumor	1.47654
								TCGA-QG-A5Z1-01A-11R-A28H-07	NCF2	Tumor	1.73568
								TCGA-QG-A5Z2-01A-11R-A28H-07	NCF2	Tumor	1.56922
								TCGA-QL-A97D-01A-12R-A41B-07	NCF2	Tumor	1.1883
								TCGA-RU-A8FL-01A-11R-A37K-07	NCF2	Tumor	1.60335
								TCGA-SS-A7HO-01A-21R-A37K-07	NCF2	Tumor	0.866022
								TCGA-T9-A92H-01A-11R-A37K-07	NCF2	Tumor	2.63021
								TCGA-WS-AB45-01A-11R-A41B-07	NCF2	Tumor	4.73999
								TCGA-A6-2671-11A-01R-A32Z-07	NCF4	Normal	3.30889
								TCGA-A6-2675-11A-01R-1723-07	NCF4	Normal	2.31232
								TCGA-A6-2678-11A-01R-A32Z-07	NCF4	Normal	3.61248
								TCGA-A6-2679-11A-01R-A32Z-07	NCF4	Normal	4.08776
								TCGA-A6-2680-11A-01R-A32Z-07	NCF4	Normal	2.50784
								TCGA-A6-2682-11A-01R-A32Z-07	NCF4	Normal	3.82029
								TCGA-A6-2683-11A-01R-A32Z-07	NCF4	Normal	2.8681
								TCGA-A6-2684-11A-01R-A32Z-07	NCF4	Normal	3.58101
								TCGA-A6-2685-11A-01R-A32Z-07	NCF4	Normal	2.88032
								TCGA-A6-2686-11A-01R-A32Z-07	NCF4	Normal	3.22708
								TCGA-A6-5659-11A-01R-1653-07	NCF4	Normal	2.91855
								TCGA-A6-5662-11A-01R-1653-07	NCF4	Normal	3.19669
								TCGA-A6-5665-11A-01R-1653-07	NCF4	Normal	3.17014
								TCGA-A6-5667-11A-01R-1723-07	NCF4	Normal	3.6351
								TCGA-AA-3489-11A-01R-1839-07	NCF4	Normal	4.2237
								TCGA-AA-3496-11A-01R-1839-07	NCF4	Normal	2.96986
								TCGA-AA-3511-11A-01R-1839-07	NCF4	Normal	3.89577
								TCGA-AA-3514-11A-01R-A32Z-07	NCF4	Normal	3.15358
								TCGA-AA-3516-11A-01R-A32Z-07	NCF4	Normal	3.00914
								TCGA-AA-3517-11A-01R-A32Z-07	NCF4	Normal	3.42062
								TCGA-AA-3518-11A-01R-1672-07	NCF4	Normal	3.07779
								TCGA-AA-3520-11A-01R-A32Z-07	NCF4	Normal	3.45211
								TCGA-AA-3522-11A-01R-A32Z-07	NCF4	Normal	3.69677
								TCGA-AA-3525-11A-01R-A32Z-07	NCF4	Normal	4.21604
								TCGA-AA-3527-11A-01R-A32Z-07	NCF4	Normal	3.7212
								TCGA-AA-3531-11A-01R-A32Z-07	NCF4	Normal	2.56076
								TCGA-AA-3534-11A-01R-A32Z-07	NCF4	Normal	3.85457
								TCGA-AA-3655-11A-01R-1723-07	NCF4	Normal	3.78402
								TCGA-AA-3660-11A-01R-1723-07	NCF4	Normal	3.62462
								TCGA-AA-3662-11A-01R-1723-07	NCF4	Normal	3.57763
								TCGA-AA-3663-11A-01R-1723-07	NCF4	Normal	3.89245
								TCGA-AA-3697-11A-01R-1723-07	NCF4	Normal	3.53754
								TCGA-AA-3712-11A-01R-1723-07	NCF4	Normal	4.03704
								TCGA-AA-3713-11A-01R-1723-07	NCF4	Normal	4.23671
								TCGA-AZ-6598-11A-01R-1774-07	NCF4	Normal	2.84076
								TCGA-AZ-6599-11A-01R-1774-07	NCF4	Normal	3.07856
								TCGA-AZ-6600-11A-01R-1774-07	NCF4	Normal	2.76053
								TCGA-AZ-6601-11A-01R-1774-07	NCF4	Normal	2.94185
								TCGA-AZ-6603-11A-02R-1839-07	NCF4	Normal	3.5558
								TCGA-AZ-6605-11A-01R-1839-07	NCF4	Normal	1.70134
								TCGA-F4-6704-11A-01R-1839-07	NCF4	Normal	2.37871
								TCGA-3L-AA1B-01A-11R-A37K-07	NCF4	Tumor	3.57671
								TCGA-4N-A93T-01A-11R-A37K-07	NCF4	Tumor	1.31875
								TCGA-4T-AA8H-01A-11R-A41B-07	NCF4	Tumor	3.04152
								TCGA-5M-AAT4-01A-11R-A41B-07	NCF4	Tumor	1.68126
								TCGA-5M-AAT5-01A-21R-A41B-07	NCF4	Tumor	1.70718
								TCGA-5M-AAT6-01A-11R-A41B-07	NCF4	Tumor	3.0914
								TCGA-5M-AATA-01A-31R-A41B-07	NCF4	Tumor	1.91739
								TCGA-5M-AATE-01A-11R-A41B-07	NCF4	Tumor	2.84062
								TCGA-A6-2671-01A-01R-1410-07	NCF4	Tumor	2.69984
								TCGA-A6-2672-01A-01R-0826-07	NCF4	Tumor	4.21438
								TCGA-A6-2672-01B-03R-2302-07	NCF4	Tumor	2.90485
								TCGA-A6-2674-01A-02R-0821-07	NCF4	Tumor	4.23176
								TCGA-A6-2674-01A-02R-A278-07	NCF4	Tumor	3.87643
								TCGA-A6-2674-01B-04R-A277-07	NCF4	Tumor	2.25538
								TCGA-A6-2675-01A-02R-1723-07	NCF4	Tumor	3.73234
								TCGA-A6-2676-01A-01R-0826-07	NCF4	Tumor	3.03287
								TCGA-A6-2677-01A-01R-0821-07	NCF4	Tumor	1.80559
								TCGA-A6-2677-01B-02R-A277-07	NCF4	Tumor	1.56438
								TCGA-A6-2678-01A-01R-0821-07	NCF4	Tumor	2.65697
								TCGA-A6-2679-01A-02R-1410-07	NCF4	Tumor	3.61444
								TCGA-A6-2680-01A-01R-1410-07	NCF4	Tumor	2.40652
								TCGA-A6-2681-01A-01R-1410-07	NCF4	Tumor	3.4535
								TCGA-A6-2682-01A-01R-1410-07	NCF4	Tumor	2.8781
								TCGA-A6-2683-01A-01R-0821-07	NCF4	Tumor	3.27601
								TCGA-A6-2684-01A-01R-1410-07	NCF4	Tumor	4.35413
								TCGA-A6-2684-01A-01R-A278-07	NCF4	Tumor	3.83208
								TCGA-A6-2684-01C-08R-A277-07	NCF4	Tumor	1.55392
								TCGA-A6-2685-01A-01R-1410-07	NCF4	Tumor	4.17188
								TCGA-A6-2686-01A-01R-A32Z-07	NCF4	Tumor	3.6653
								TCGA-A6-3807-01A-01R-1022-07	NCF4	Tumor	3.80502
								TCGA-A6-3808-01A-01R-1022-07	NCF4	Tumor	4.53418
								TCGA-A6-3809-01A-01R-1022-07	NCF4	Tumor	2.7716
								TCGA-A6-3809-01A-01R-A278-07	NCF4	Tumor	2.40898
								TCGA-A6-3809-01B-04R-A277-07	NCF4	Tumor	1.3706
								TCGA-A6-3810-01A-01R-1022-07	NCF4	Tumor	2.7966
								TCGA-A6-3810-01A-01R-A278-07	NCF4	Tumor	2.44378
								TCGA-A6-3810-01B-04R-A277-07	NCF4	Tumor	1.35837
								TCGA-A6-4105-01A-02R-1774-07	NCF4	Tumor	2.91178
								TCGA-A6-4107-01A-02R-1410-07	NCF4	Tumor	3.05882
								TCGA-A6-5656-01A-21R-1839-07	NCF4	Tumor	4.45238
								TCGA-A6-5656-01A-21R-A278-07	NCF4	Tumor	4.06447
								TCGA-A6-5656-01B-02R-A277-07	NCF4	Tumor	1.86314
								TCGA-A6-5657-01A-01R-A32Z-07	NCF4	Tumor	2.4178
								TCGA-A6-5659-01A-01R-1653-07	NCF4	Tumor	1.57979
								TCGA-A6-5659-01A-01R-A278-07	NCF4	Tumor	1.90123
								TCGA-A6-5659-01B-04R-A277-07	NCF4	Tumor	0.357438
								TCGA-A6-5660-01A-01R-1653-07	NCF4	Tumor	2.3677
								TCGA-A6-5661-01A-01R-1653-07	NCF4	Tumor	1.41144
								TCGA-A6-5661-01B-05R-2302-07	NCF4	Tumor	1.26246
								TCGA-A6-5662-01A-01R-1653-07	NCF4	Tumor	0.943381
								TCGA-A6-5664-01A-21R-1839-07	NCF4	Tumor	2.84681
								TCGA-A6-5665-01A-01R-1653-07	NCF4	Tumor	1.54208
								TCGA-A6-5665-01B-03R-2302-07	NCF4	Tumor	1.76569
								TCGA-A6-5666-01A-01R-1653-07	NCF4	Tumor	3.60174
								TCGA-A6-5667-01A-21R-1723-07	NCF4	Tumor	2.45293
								TCGA-A6-6137-01A-11R-1774-07	NCF4	Tumor	3.6273
								TCGA-A6-6138-01A-11R-1774-07	NCF4	Tumor	2.73275
								TCGA-A6-6140-01A-11R-1774-07	NCF4	Tumor	1.76793
								TCGA-A6-6141-01A-11R-1774-07	NCF4	Tumor	2.9121
								TCGA-A6-6142-01A-11R-1774-07	NCF4	Tumor	2.0307
								TCGA-A6-6648-01A-11R-1774-07	NCF4	Tumor	1.50968
								TCGA-A6-6649-01A-11R-1774-07	NCF4	Tumor	3.00285
								TCGA-A6-6650-01A-11R-1774-07	NCF4	Tumor	3.12421
								TCGA-A6-6650-01A-11R-A278-07	NCF4	Tumor	2.99852
								TCGA-A6-6650-01B-02R-A277-07	NCF4	Tumor	2.05103
								TCGA-A6-6651-01A-21R-1839-07	NCF4	Tumor	3.14023
								TCGA-A6-6652-01A-11R-1774-07	NCF4	Tumor	2.28178
								TCGA-A6-6653-01A-11R-1774-07	NCF4	Tumor	3.47602
								TCGA-A6-6654-01A-21R-1839-07	NCF4	Tumor	3.69597
								TCGA-A6-6780-01A-11R-1839-07	NCF4	Tumor	3.65921
								TCGA-A6-6780-01A-11R-A278-07	NCF4	Tumor	3.24512
								TCGA-A6-6780-01B-04R-A277-07	NCF4	Tumor	1.75858
								TCGA-A6-6781-01A-22R-1928-07	NCF4	Tumor	2.87208
								TCGA-A6-6781-01A-22R-A278-07	NCF4	Tumor	2.62899
								TCGA-A6-6781-01B-06R-A277-07	NCF4	Tumor	2.1182
								TCGA-A6-6782-01A-11R-1839-07	NCF4	Tumor	2.6306
								TCGA-A6-A565-01A-31R-A28H-07	NCF4	Tumor	3.11506
								TCGA-A6-A566-01A-11R-A28H-07	NCF4	Tumor	3.33672
								TCGA-A6-A567-01A-31R-A28H-07	NCF4	Tumor	1.46177
								TCGA-A6-A56B-01A-31R-A28H-07	NCF4	Tumor	1.60732
								TCGA-A6-A5ZU-01A-11R-A28H-07	NCF4	Tumor	2.31016
								TCGA-AA-3488-01A-01R-1410-07	NCF4	Tumor	2.10396
								TCGA-AA-3489-01A-21R-1839-07	NCF4	Tumor	4.01785
								TCGA-AA-3492-01A-01R-1410-07	NCF4	Tumor	4.6354
								TCGA-AA-3494-01A-01R-1410-07	NCF4	Tumor	4.31759
								TCGA-AA-3495-01A-01R-1410-07	NCF4	Tumor	2.79964
								TCGA-AA-3496-01A-21R-1839-07	NCF4	Tumor	4.13165
								TCGA-AA-3502-01A-01R-1410-07	NCF4	Tumor	2.73273
								TCGA-AA-3506-01A-01R-1410-07	NCF4	Tumor	3.04741
								TCGA-AA-3509-01A-01R-1410-07	NCF4	Tumor	2.64342
								TCGA-AA-3510-01A-01R-1410-07	NCF4	Tumor	2.59431
								TCGA-AA-3511-01A-21R-1839-07	NCF4	Tumor	3.13365
								TCGA-AA-3514-01A-02R-0821-07	NCF4	Tumor	2.36639
								TCGA-AA-3516-01A-02R-0826-07	NCF4	Tumor	1.77278
								TCGA-AA-3517-01A-01R-0821-07	NCF4	Tumor	2.4983
								TCGA-AA-3518-01A-02R-0826-07	NCF4	Tumor	4.24318
								TCGA-AA-3519-01A-02R-0821-07	NCF4	Tumor	3.0709
								TCGA-AA-3520-01A-01R-0821-07	NCF4	Tumor	2.61114
								TCGA-AA-3521-01A-01R-0821-07	NCF4	Tumor	2.59515
								TCGA-AA-3522-01A-01R-0821-07	NCF4	Tumor	2.13304
								TCGA-AA-3524-01A-02R-0821-07	NCF4	Tumor	3.27285
								TCGA-AA-3525-01A-02R-0826-07	NCF4	Tumor	2.52279
								TCGA-AA-3526-01A-02R-A32Z-07	NCF4	Tumor	4.38843
								TCGA-AA-3527-01A-01R-0821-07	NCF4	Tumor	3.43876
								TCGA-AA-3529-01A-02R-0821-07	NCF4	Tumor	2.08409
								TCGA-AA-3530-01A-01R-1022-07	NCF4	Tumor	3.37079
								TCGA-AA-3531-01A-01R-0821-07	NCF4	Tumor	1.91078
								TCGA-AA-3532-01A-01R-0821-07	NCF4	Tumor	4.38922
								TCGA-AA-3534-01A-01R-0821-07	NCF4	Tumor	2.12363
								TCGA-AA-3538-01A-01R-0821-07	NCF4	Tumor	2.1709
								TCGA-AA-3542-01A-02R-1873-07	NCF4	Tumor	2.17524
								TCGA-AA-3543-01A-01R-0826-07	NCF4	Tumor	3.63707
								TCGA-AA-3544-01A-01R-1873-07	NCF4	Tumor	3.67016
								TCGA-AA-3548-01A-01R-1873-07	NCF4	Tumor	2.87861
								TCGA-AA-3549-01A-02R-0821-07	NCF4	Tumor	2.15278
								TCGA-AA-3552-01A-01R-0821-07	NCF4	Tumor	4.02208
								TCGA-AA-3553-01A-01R-0821-07	NCF4	Tumor	2.99151
								TCGA-AA-3554-01A-01R-0826-07	NCF4	Tumor	4.60638
								TCGA-AA-3555-01A-01R-0821-07	NCF4	Tumor	2.43531
								TCGA-AA-3556-01A-01R-0821-07	NCF4	Tumor	2.13309
								TCGA-AA-3560-01A-01R-0821-07	NCF4	Tumor	2.73896
								TCGA-AA-3561-01A-01R-0821-07	NCF4	Tumor	2.22248
								TCGA-AA-3562-01A-02R-0821-07	NCF4	Tumor	4.3379
								TCGA-AA-3655-01A-02R-1723-07	NCF4	Tumor	3.05664
								TCGA-AA-3660-01A-01R-1723-07	NCF4	Tumor	3.71806
								TCGA-AA-3662-01A-01R-1723-07	NCF4	Tumor	3.28064
								TCGA-AA-3663-01A-01R-1723-07	NCF4	Tumor	2.73016
								TCGA-AA-3664-01A-01R-0905-07	NCF4	Tumor	3.75393
								TCGA-AA-3666-01A-02R-0905-07	NCF4	Tumor	3.0513
								TCGA-AA-3667-01A-01R-0905-07	NCF4	Tumor	2.57309
								TCGA-AA-3672-01A-01R-0905-07	NCF4	Tumor	3.32154
								TCGA-AA-3673-01A-01R-0905-07	NCF4	Tumor	2.31079
								TCGA-AA-3675-01A-02R-0905-07	NCF4	Tumor	4.88363
								TCGA-AA-3678-01A-01R-0905-07	NCF4	Tumor	3.22664
								TCGA-AA-3679-01A-02R-0905-07	NCF4	Tumor	4.01895
								TCGA-AA-3680-01A-01R-0905-07	NCF4	Tumor	3.9109
								TCGA-AA-3681-01A-01R-0905-07	NCF4	Tumor	2.70931
								TCGA-AA-3684-01A-02R-0905-07	NCF4	Tumor	3.48495
								TCGA-AA-3685-01A-02R-A32Z-07	NCF4	Tumor	3.31419
								TCGA-AA-3688-01A-01R-0905-07	NCF4	Tumor	4.40117
								TCGA-AA-3692-01A-01R-0905-07	NCF4	Tumor	4.29542
								TCGA-AA-3693-01A-01R-0905-07	NCF4	Tumor	1.603
								TCGA-AA-3696-01A-01R-0905-07	NCF4	Tumor	2.56097
								TCGA-AA-3697-01A-01R-1723-07	NCF4	Tumor	2.56419
								TCGA-AA-3710-01A-01R-1022-07	NCF4	Tumor	3.80084
								TCGA-AA-3712-01A-21R-1723-07	NCF4	Tumor	2.20675
								TCGA-AA-3713-01A-21R-1723-07	NCF4	Tumor	2.87526
								TCGA-AA-3715-01A-01R-0905-07	NCF4	Tumor	3.65973
								TCGA-AA-3811-01A-01R-1022-07	NCF4	Tumor	2.69495
								TCGA-AA-3812-01A-01R-0905-07	NCF4	Tumor	2.46192
								TCGA-AA-3814-01A-01R-0905-07	NCF4	Tumor	3.04391
								TCGA-AA-3815-01A-01R-1022-07	NCF4	Tumor	4.92136
								TCGA-AA-3818-01A-01R-0905-07	NCF4	Tumor	1.7765
								TCGA-AA-3819-01A-01R-0905-07	NCF4	Tumor	2.41791
								TCGA-AA-3821-01A-01R-1022-07	NCF4	Tumor	2.43744
								TCGA-AA-3831-01A-01R-0905-07	NCF4	Tumor	5.03007
								TCGA-AA-3833-01A-01R-0905-07	NCF4	Tumor	2.69049
								TCGA-AA-3837-01A-01R-0905-07	NCF4	Tumor	2.7645
								TCGA-AA-3841-01A-01R-0905-07	NCF4	Tumor	3.4058
								TCGA-AA-3842-01A-01R-1022-07	NCF4	Tumor	1.65968
								TCGA-AA-3844-01A-01R-1022-07	NCF4	Tumor	2.98849
								TCGA-AA-3845-01A-01R-1022-07	NCF4	Tumor	2.4852
								TCGA-AA-3846-01A-01R-1022-07	NCF4	Tumor	4.60094
								TCGA-AA-3848-01A-01R-0905-07	NCF4	Tumor	3.16287
								TCGA-AA-3850-01A-01R-1022-07	NCF4	Tumor	4.88331
								TCGA-AA-3851-01A-01R-1022-07	NCF4	Tumor	2.86624
								TCGA-AA-3852-01A-01R-0905-07	NCF4	Tumor	3.44533
								TCGA-AA-3854-01A-01R-0905-07	NCF4	Tumor	1.74285
								TCGA-AA-3855-01A-01R-1022-07	NCF4	Tumor	3.20091
								TCGA-AA-3856-01A-01R-0905-07	NCF4	Tumor	3.31359
								TCGA-AA-3858-01A-01R-0905-07	NCF4	Tumor	3.269
								TCGA-AA-3860-01A-02R-0905-07	NCF4	Tumor	2.52178
								TCGA-AA-3861-01A-01R-1022-07	NCF4	Tumor	2.53207
								TCGA-AA-3862-01A-01R-1022-07	NCF4	Tumor	2.39348
								TCGA-AA-3864-01A-01R-1022-07	NCF4	Tumor	2.44858
								TCGA-AA-3866-01A-01R-1022-07	NCF4	Tumor	3.97359
								TCGA-AA-3867-01A-01R-1022-07	NCF4	Tumor	1.96431
								TCGA-AA-3869-01A-01R-1022-07	NCF4	Tumor	4.19049
								TCGA-AA-3870-01A-01R-1022-07	NCF4	Tumor	2.59866
								TCGA-AA-3872-01A-01R-1022-07	NCF4	Tumor	2.5973
								TCGA-AA-3875-01A-01R-0905-07	NCF4	Tumor	3.52781
								TCGA-AA-3877-01A-01R-1022-07	NCF4	Tumor	3.40827
								TCGA-AA-3930-01A-01R-1022-07	NCF4	Tumor	2.59297
								TCGA-AA-3939-01A-01R-1022-07	NCF4	Tumor	2.55386
								TCGA-AA-3941-01A-01R-1022-07	NCF4	Tumor	1.3037
								TCGA-AA-3947-01A-01R-1022-07	NCF4	Tumor	2.68252
								TCGA-AA-3949-01A-01R-1022-07	NCF4	Tumor	3.66345
								TCGA-AA-3950-01A-02R-1022-07	NCF4	Tumor	3.14572
								TCGA-AA-3952-01A-01R-1022-07	NCF4	Tumor	4.23862
								TCGA-AA-3955-01A-02R-1022-07	NCF4	Tumor	2.7298
								TCGA-AA-3956-01A-02R-1022-07	NCF4	Tumor	3.23427
								TCGA-AA-3966-01A-01R-1113-07	NCF4	Tumor	2.93147
								TCGA-AA-3968-01A-01R-1022-07	NCF4	Tumor	2.24121
								TCGA-AA-3970-01A-01R-1022-07	NCF4	Tumor	4.46064
								TCGA-AA-3971-01A-01R-1022-07	NCF4	Tumor	4.07165
								TCGA-AA-3972-01A-01R-1022-07	NCF4	Tumor	3.20579
								TCGA-AA-3973-01A-01R-1022-07	NCF4	Tumor	1.52761
								TCGA-AA-3975-01A-01R-1022-07	NCF4	Tumor	2.77673
								TCGA-AA-3976-01A-01R-1022-07	NCF4	Tumor	3.21874
								TCGA-AA-3977-01A-01R-1022-07	NCF4	Tumor	3.78054
								TCGA-AA-3979-01A-01R-1022-07	NCF4	Tumor	1.84409
								TCGA-AA-3980-01A-02R-1022-07	NCF4	Tumor	2.66761
								TCGA-AA-3982-01A-02R-1022-07	NCF4	Tumor	3.13206
								TCGA-AA-3984-01A-02R-1022-07	NCF4	Tumor	2.05884
								TCGA-AA-3986-01A-02R-1022-07	NCF4	Tumor	3.66759
								TCGA-AA-3989-01A-01R-1022-07	NCF4	Tumor	3.63639
								TCGA-AA-3994-01A-01R-1113-07	NCF4	Tumor	2.72755
								TCGA-AA-A004-01A-01R-A00A-07	NCF4	Tumor	2.26142
								TCGA-AA-A00A-01A-01R-A002-07	NCF4	Tumor	3.39088
								TCGA-AA-A00D-01A-01R-A002-07	NCF4	Tumor	3.79015
								TCGA-AA-A00E-01A-01R-A002-07	NCF4	Tumor	2.5444
								TCGA-AA-A00F-01A-01R-A002-07	NCF4	Tumor	2.08803
								TCGA-AA-A00J-01A-02R-A002-07	NCF4	Tumor	2.17836
								TCGA-AA-A00K-01A-02R-A002-07	NCF4	Tumor	2.07107
								TCGA-AA-A00L-01A-01R-A002-07	NCF4	Tumor	2.30574
								TCGA-AA-A00N-01A-02R-A00A-07	NCF4	Tumor	2.9088
								TCGA-AA-A00O-01A-02R-A089-07	NCF4	Tumor	2.21656
								TCGA-AA-A00Q-01A-01R-A002-07	NCF4	Tumor	1.71702
								TCGA-AA-A00R-01A-01R-A002-07	NCF4	Tumor	3.32371
								TCGA-AA-A00U-01A-01R-A002-07	NCF4	Tumor	1.73264
								TCGA-AA-A00W-01A-01R-A002-07	NCF4	Tumor	2.3479
								TCGA-AA-A00Z-01A-01R-A002-07	NCF4	Tumor	4.1451
								TCGA-AA-A010-01A-01R-A089-07	NCF4	Tumor	2.27668
								TCGA-AA-A017-01A-01R-A00A-07	NCF4	Tumor	3.32033
								TCGA-AA-A01C-01A-01R-A00A-07	NCF4	Tumor	3.55936
								TCGA-AA-A01D-01A-01R-A00A-07	NCF4	Tumor	2.69233
								TCGA-AA-A01F-01A-01R-A002-07	NCF4	Tumor	2.46044
								TCGA-AA-A01G-01A-01R-A002-07	NCF4	Tumor	1.30258
								TCGA-AA-A01I-01A-02R-A089-07	NCF4	Tumor	2.03006
								TCGA-AA-A01K-01A-01R-A00A-07	NCF4	Tumor	2.69832
								TCGA-AA-A01P-01A-21R-A083-07	NCF4	Tumor	3.16463
								TCGA-AA-A01Q-01A-01R-A002-07	NCF4	Tumor	2.60824
								TCGA-AA-A01R-01A-21R-A083-07	NCF4	Tumor	3.42976
								TCGA-AA-A01S-01A-21R-A083-07	NCF4	Tumor	3.0555
								TCGA-AA-A01T-01A-21R-A16W-07	NCF4	Tumor	2.88606
								TCGA-AA-A01V-01A-23R-A083-07	NCF4	Tumor	2.35655
								TCGA-AA-A01X-01A-21R-A083-07	NCF4	Tumor	3.17695
								TCGA-AA-A01Z-01A-11R-A083-07	NCF4	Tumor	0.858508
								TCGA-AA-A022-01A-21R-A16W-07	NCF4	Tumor	2.39114
								TCGA-AA-A024-01A-02R-A00A-07	NCF4	Tumor	1.60085
								TCGA-AA-A029-01A-01R-A00A-07	NCF4	Tumor	1.34704
								TCGA-AA-A02E-01A-01R-A00A-07	NCF4	Tumor	1.87294
								TCGA-AA-A02F-01A-01R-A089-07	NCF4	Tumor	1.10053
								TCGA-AA-A02H-01A-01R-A089-07	NCF4	Tumor	2.27902
								TCGA-AA-A02J-01A-01R-A00A-07	NCF4	Tumor	1.6438
								TCGA-AA-A02K-01A-03R-A32Y-07	NCF4	Tumor	1.56031
								TCGA-AA-A02O-01A-21R-A16W-07	NCF4	Tumor	3.135
								TCGA-AA-A02R-01A-01R-A00A-07	NCF4	Tumor	2.59734
								TCGA-AA-A02W-01A-01R-A00A-07	NCF4	Tumor	2.5051
								TCGA-AA-A02Y-01A-43R-A32Y-07	NCF4	Tumor	1.63466
								TCGA-AA-A03F-01A-11R-A16W-07	NCF4	Tumor	3.8693
								TCGA-AA-A03J-01A-21R-A16W-07	NCF4	Tumor	2.80705
								TCGA-AD-5900-01A-11R-1653-07	NCF4	Tumor	2.54748
								TCGA-AD-6548-01A-11R-1839-07	NCF4	Tumor	2.4504
								TCGA-AD-6888-01A-11R-1928-07	NCF4	Tumor	4.48959
								TCGA-AD-6889-01A-11R-1928-07	NCF4	Tumor	1.13024
								TCGA-AD-6890-01A-11R-1928-07	NCF4	Tumor	1.90164
								TCGA-AD-6895-01A-11R-1928-07	NCF4	Tumor	2.41797
								TCGA-AD-6899-01A-11R-1928-07	NCF4	Tumor	3.35482
								TCGA-AD-6901-01A-11R-1928-07	NCF4	Tumor	3.51993
								TCGA-AD-6963-01A-11R-1928-07	NCF4	Tumor	2.96283
								TCGA-AD-6964-01A-11R-1928-07	NCF4	Tumor	4.89485
								TCGA-AD-6965-01A-11R-1928-07	NCF4	Tumor	1.50433
								TCGA-AD-A5EJ-01A-11R-A28H-07	NCF4	Tumor	1.91321
								TCGA-AD-A5EK-01A-11R-A28H-07	NCF4	Tumor	1.87905
								TCGA-AM-5820-01A-01R-1653-07	NCF4	Tumor	1.36758
								TCGA-AM-5821-01A-01R-1653-07	NCF4	Tumor	2.2932
								TCGA-AU-3779-01A-01R-1723-07	NCF4	Tumor	2.69128
								TCGA-AU-6004-01A-11R-1723-07	NCF4	Tumor	4.1158
								TCGA-AY-4070-01A-01R-1113-07	NCF4	Tumor	2.61657
								TCGA-AY-4071-01A-01R-1113-07	NCF4	Tumor	4.19538
								TCGA-AY-5543-01A-01R-1653-07	NCF4	Tumor	2.77537
								TCGA-AY-6196-01A-11R-1723-07	NCF4	Tumor	4.42427
								TCGA-AY-6197-01A-11R-1723-07	NCF4	Tumor	3.5457
								TCGA-AY-6386-01A-21R-1723-07	NCF4	Tumor	3.32703
								TCGA-AY-A54L-01A-11R-A28H-07	NCF4	Tumor	3.37712
								TCGA-AY-A69D-01A-11R-A37K-07	NCF4	Tumor	1.76037
								TCGA-AY-A71X-01A-12R-A37K-07	NCF4	Tumor	1.87171
								TCGA-AY-A8YK-01A-11R-A41B-07	NCF4	Tumor	3.4069
								TCGA-AZ-4308-01A-01R-1410-07	NCF4	Tumor	2.33942
								TCGA-AZ-4313-01A-01R-1410-07	NCF4	Tumor	1.58992
								TCGA-AZ-4315-01A-01R-1410-07	NCF4	Tumor	2.7192
								TCGA-AZ-4323-01A-21R-1839-07	NCF4	Tumor	3.82042
								TCGA-AZ-4614-01A-01R-1410-07	NCF4	Tumor	1.35098
								TCGA-AZ-4615-01A-01R-1410-07	NCF4	Tumor	3.07531
								TCGA-AZ-4616-01A-21R-1839-07	NCF4	Tumor	2.46313
								TCGA-AZ-4682-01B-01R-A32Z-07	NCF4	Tumor	3.31309
								TCGA-AZ-4684-01A-01R-1410-07	NCF4	Tumor	3.32151
								TCGA-AZ-5403-01A-01R-1653-07	NCF4	Tumor	4.02315
								TCGA-AZ-5407-01A-01R-1723-07	NCF4	Tumor	3.0292
								TCGA-AZ-6598-01A-11R-1774-07	NCF4	Tumor	2.24533
								TCGA-AZ-6599-01A-11R-1774-07	NCF4	Tumor	0.80753
								TCGA-AZ-6600-01A-11R-1774-07	NCF4	Tumor	2.29523
								TCGA-AZ-6601-01A-11R-1774-07	NCF4	Tumor	3.1088
								TCGA-AZ-6603-01A-11R-1839-07	NCF4	Tumor	3.16783
								TCGA-AZ-6605-01A-11R-1839-07	NCF4	Tumor	3.35229
								TCGA-AZ-6606-01A-11R-1839-07	NCF4	Tumor	2.45028
								TCGA-AZ-6607-01A-11R-1839-07	NCF4	Tumor	2.04207
								TCGA-AZ-6608-01A-11R-1839-07	NCF4	Tumor	2.31386
								TCGA-CA-5254-01A-21R-1839-07	NCF4	Tumor	1.92171
								TCGA-CA-5255-01A-11R-1839-07	NCF4	Tumor	1.47893
								TCGA-CA-5256-01A-01R-1410-07	NCF4	Tumor	3.16466
								TCGA-CA-5796-01A-01R-1653-07	NCF4	Tumor	2.20775
								TCGA-CA-5797-01A-01R-1653-07	NCF4	Tumor	1.63003
								TCGA-CA-6715-01A-21R-1839-07	NCF4	Tumor	3.49205
								TCGA-CA-6716-01A-11R-1839-07	NCF4	Tumor	3.30336
								TCGA-CA-6717-01A-11R-1839-07	NCF4	Tumor	3.47861
								TCGA-CA-6718-01A-11R-1839-07	NCF4	Tumor	2.79104
								TCGA-CA-6719-01A-11R-1839-07	NCF4	Tumor	2.49588
								TCGA-CK-4947-01B-11R-1653-07	NCF4	Tumor	2.45992
								TCGA-CK-4948-01B-11R-1653-07	NCF4	Tumor	2.67525
								TCGA-CK-4950-01A-01R-1723-07	NCF4	Tumor	2.55093
								TCGA-CK-4951-01A-01R-1410-07	NCF4	Tumor	3.49547
								TCGA-CK-4952-01A-01R-1723-07	NCF4	Tumor	1.61046
								TCGA-CK-5912-01A-11R-1653-07	NCF4	Tumor	1.79526
								TCGA-CK-5913-01A-11R-1653-07	NCF4	Tumor	4.01938
								TCGA-CK-5914-01A-11R-1653-07	NCF4	Tumor	1.29894
								TCGA-CK-5915-01A-11R-1653-07	NCF4	Tumor	1.15746
								TCGA-CK-5916-01A-11R-1653-07	NCF4	Tumor	4.45982
								TCGA-CK-6746-01A-11R-1839-07	NCF4	Tumor	2.12619
								TCGA-CK-6747-01A-11R-1839-07	NCF4	Tumor	3.6429
								TCGA-CK-6748-01A-11R-1839-07	NCF4	Tumor	1.82101
								TCGA-CK-6751-01A-11R-1839-07	NCF4	Tumor	2.36029
								TCGA-CM-4743-01A-01R-1723-07	NCF4	Tumor	1.63846
								TCGA-CM-4744-01A-01R-A32Z-07	NCF4	Tumor	2.22611
								TCGA-CM-4746-01A-01R-1410-07	NCF4	Tumor	2.92616
								TCGA-CM-4747-01A-01R-1410-07	NCF4	Tumor	2.06558
								TCGA-CM-4748-01A-01R-1410-07	NCF4	Tumor	3.07014
								TCGA-CM-4750-01A-01R-1410-07	NCF4	Tumor	4.65655
								TCGA-CM-4751-01A-02R-1839-07	NCF4	Tumor	2.27892
								TCGA-CM-4752-01A-01R-1410-07	NCF4	Tumor	2.59769
								TCGA-CM-5341-01A-01R-1410-07	NCF4	Tumor	2.98945
								TCGA-CM-5344-01A-21R-1723-07	NCF4	Tumor	1.96679
								TCGA-CM-5348-01A-21R-1723-07	NCF4	Tumor	2.34986
								TCGA-CM-5349-01A-21R-1723-07	NCF4	Tumor	2.55526
								TCGA-CM-5860-01A-01R-1653-07	NCF4	Tumor	2.2943
								TCGA-CM-5861-01A-01R-1653-07	NCF4	Tumor	1.53517
								TCGA-CM-5862-01A-01R-1653-07	NCF4	Tumor	1.16129
								TCGA-CM-5863-01A-21R-1839-07	NCF4	Tumor	2.05561
								TCGA-CM-5864-01A-01R-1653-07	NCF4	Tumor	1.89394
								TCGA-CM-5868-01A-01R-1653-07	NCF4	Tumor	3.58181
								TCGA-CM-6161-01A-11R-1653-07	NCF4	Tumor	2.11928
								TCGA-CM-6162-01A-11R-1653-07	NCF4	Tumor	3.28014
								TCGA-CM-6163-01A-11R-1653-07	NCF4	Tumor	2.73016
								TCGA-CM-6164-01A-11R-1653-07	NCF4	Tumor	3.07692
								TCGA-CM-6165-01A-11R-1653-07	NCF4	Tumor	2.06985
								TCGA-CM-6166-01A-11R-1653-07	NCF4	Tumor	2.01192
								TCGA-CM-6167-01A-11R-1653-07	NCF4	Tumor	3.25735
								TCGA-CM-6168-01A-11R-1653-07	NCF4	Tumor	2.80412
								TCGA-CM-6169-01A-11R-1653-07	NCF4	Tumor	3.10815
								TCGA-CM-6170-01A-11R-1653-07	NCF4	Tumor	1.99007
								TCGA-CM-6171-01A-11R-1653-07	NCF4	Tumor	1.99868
								TCGA-CM-6172-01A-11R-1653-07	NCF4	Tumor	3.39988
								TCGA-CM-6674-01A-11R-1839-07	NCF4	Tumor	1.73039
								TCGA-CM-6675-01A-11R-1839-07	NCF4	Tumor	2.35981
								TCGA-CM-6676-01A-11R-1839-07	NCF4	Tumor	1.30561
								TCGA-CM-6677-01A-11R-1839-07	NCF4	Tumor	3.74955
								TCGA-CM-6678-01A-11R-1839-07	NCF4	Tumor	1.02554
								TCGA-CM-6679-01A-11R-1839-07	NCF4	Tumor	3.32992
								TCGA-CM-6680-01A-11R-1839-07	NCF4	Tumor	3.43334
								TCGA-D5-5537-01A-21R-1928-07	NCF4	Tumor	3.49804
								TCGA-D5-5538-01A-01R-1653-07	NCF4	Tumor	2.96303
								TCGA-D5-5539-01A-01R-1653-07	NCF4	Tumor	2.15102
								TCGA-D5-5540-01A-01R-1653-07	NCF4	Tumor	1.3728
								TCGA-D5-5541-01A-01R-1653-07	NCF4	Tumor	2.39359
								TCGA-D5-6529-01A-11R-1774-07	NCF4	Tumor	3.27314
								TCGA-D5-6530-01A-11R-1723-07	NCF4	Tumor	4.39202
								TCGA-D5-6531-01A-11R-1723-07	NCF4	Tumor	2.03993
								TCGA-D5-6532-01A-11R-1723-07	NCF4	Tumor	4.23609
								TCGA-D5-6533-01A-11R-1723-07	NCF4	Tumor	1.54127
								TCGA-D5-6534-01A-21R-1928-07	NCF4	Tumor	3.59583
								TCGA-D5-6535-01A-11R-1723-07	NCF4	Tumor	2.59766
								TCGA-D5-6536-01A-11R-1723-07	NCF4	Tumor	2.21331
								TCGA-D5-6537-01A-11R-1723-07	NCF4	Tumor	1.9663
								TCGA-D5-6538-01A-11R-1723-07	NCF4	Tumor	0.724699
								TCGA-D5-6539-01A-11R-1723-07	NCF4	Tumor	2.38614
								TCGA-D5-6540-01A-11R-1723-07	NCF4	Tumor	2.25506
								TCGA-D5-6541-01A-11R-1723-07	NCF4	Tumor	2.62631
								TCGA-D5-6898-01A-11R-1928-07	NCF4	Tumor	2.78377
								TCGA-D5-6920-01A-11R-1928-07	NCF4	Tumor	2.92856
								TCGA-D5-6922-01A-11R-1928-07	NCF4	Tumor	2.20624
								TCGA-D5-6923-01A-11R-A32Z-07	NCF4	Tumor	2.10161
								TCGA-D5-6924-01A-11R-1928-07	NCF4	Tumor	3.14934
								TCGA-D5-6926-01A-11R-1928-07	NCF4	Tumor	2.4374
								TCGA-D5-6927-01A-21R-1928-07	NCF4	Tumor	3.58104
								TCGA-D5-6928-01A-11R-1928-07	NCF4	Tumor	4.60075
								TCGA-D5-6929-01A-31R-1928-07	NCF4	Tumor	3.58033
								TCGA-D5-6930-01A-11R-1928-07	NCF4	Tumor	2.69847
								TCGA-D5-6931-01A-11R-1928-07	NCF4	Tumor	2.73059
								TCGA-D5-6932-01A-11R-1928-07	NCF4	Tumor	1.81079
								TCGA-D5-7000-01A-11R-A32Z-07	NCF4	Tumor	2.15429
								TCGA-DM-A0X9-01A-11R-A155-07	NCF4	Tumor	1.44853
								TCGA-DM-A0XD-01A-12R-A155-07	NCF4	Tumor	2.25626
								TCGA-DM-A0XF-01A-11R-A155-07	NCF4	Tumor	1.87152
								TCGA-DM-A1D0-01A-11R-A155-07	NCF4	Tumor	2.97402
								TCGA-DM-A1D4-01A-21R-A155-07	NCF4	Tumor	0.788668
								TCGA-DM-A1D6-01A-21R-A155-07	NCF4	Tumor	0.456423
								TCGA-DM-A1D7-01A-11R-A155-07	NCF4	Tumor	2.23592
								TCGA-DM-A1D8-01A-11R-A155-07	NCF4	Tumor	0.874296
								TCGA-DM-A1D9-01A-11R-A155-07	NCF4	Tumor	2.3744
								TCGA-DM-A1DA-01A-11R-A155-07	NCF4	Tumor	1.04809
								TCGA-DM-A1DB-01A-11R-A155-07	NCF4	Tumor	1.53981
								TCGA-DM-A1HA-01A-11R-A155-07	NCF4	Tumor	1.34218
								TCGA-DM-A1HB-01A-21R-A180-07	NCF4	Tumor	1.65273
								TCGA-DM-A280-01A-12R-A16W-07	NCF4	Tumor	2.44402
								TCGA-DM-A282-01A-12R-A16W-07	NCF4	Tumor	1.34786
								TCGA-DM-A285-01A-11R-A16W-07	NCF4	Tumor	2.65095
								TCGA-DM-A288-01A-11R-A16W-07	NCF4	Tumor	0.826171
								TCGA-DM-A28A-01A-21R-A32Y-07	NCF4	Tumor	1.71128
								TCGA-DM-A28C-01A-11R-A32Y-07	NCF4	Tumor	4.1198
								TCGA-DM-A28E-01A-11R-A32Y-07	NCF4	Tumor	0.918067
								TCGA-DM-A28F-01A-11R-A32Y-07	NCF4	Tumor	3.93941
								TCGA-DM-A28G-01A-11R-A16W-07	NCF4	Tumor	1.43721
								TCGA-DM-A28H-01A-11R-A16W-07	NCF4	Tumor	1.1442
								TCGA-DM-A28K-01A-21R-A32Y-07	NCF4	Tumor	2.10378
								TCGA-DM-A28M-01A-12R-A16W-07	NCF4	Tumor	1.49683
								TCGA-F4-6459-01A-11R-1774-07	NCF4	Tumor	1.74465
								TCGA-F4-6460-01A-11R-1774-07	NCF4	Tumor	2.59577
								TCGA-F4-6461-01A-11R-1774-07	NCF4	Tumor	2.30313
								TCGA-F4-6463-01A-11R-1723-07	NCF4	Tumor	1.75103
								TCGA-F4-6569-01A-11R-1774-07	NCF4	Tumor	3.29596
								TCGA-F4-6570-01A-11R-1774-07	NCF4	Tumor	3.19333
								TCGA-F4-6703-01A-11R-1839-07	NCF4	Tumor	4.25996
								TCGA-F4-6704-01A-11R-1839-07	NCF4	Tumor	2.27387
								TCGA-F4-6805-01A-11R-1839-07	NCF4	Tumor	2.84354
								TCGA-F4-6806-01A-11R-1839-07	NCF4	Tumor	3.3259
								TCGA-F4-6807-01A-11R-1839-07	NCF4	Tumor	2.98306
								TCGA-F4-6808-01A-11R-1839-07	NCF4	Tumor	4.17743
								TCGA-F4-6809-01A-11R-1839-07	NCF4	Tumor	2.72404
								TCGA-F4-6854-01A-11R-1928-07	NCF4	Tumor	1.69117
								TCGA-F4-6855-01A-11R-1928-07	NCF4	Tumor	2.35767
								TCGA-F4-6856-01A-11R-1928-07	NCF4	Tumor	2.22449
								TCGA-G4-6293-01A-11R-1723-07	NCF4	Tumor	2.72824
								TCGA-G4-6294-01A-11R-1774-07	NCF4	Tumor	1.91174
								TCGA-G4-6295-01A-11R-1723-07	NCF4	Tumor	2.20324
								TCGA-G4-6297-01A-11R-1723-07	NCF4	Tumor	2.29328
								TCGA-G4-6298-01A-11R-1723-07	NCF4	Tumor	0.658618
								TCGA-G4-6299-01A-11R-1774-07	NCF4	Tumor	2.50193
								TCGA-G4-6302-01A-11R-1723-07	NCF4	Tumor	3.05988
								TCGA-G4-6303-01A-11R-1774-07	NCF4	Tumor	3.61007
								TCGA-G4-6304-01A-11R-1928-07	NCF4	Tumor	2.43135
								TCGA-G4-6306-01A-11R-1774-07	NCF4	Tumor	1.17875
								TCGA-G4-6307-01A-11R-1723-07	NCF4	Tumor	3.55822
								TCGA-G4-6309-01A-21R-1839-07	NCF4	Tumor	3.9989
								TCGA-G4-6310-01A-11R-1723-07	NCF4	Tumor	2.59404
								TCGA-G4-6311-01A-11R-1723-07	NCF4	Tumor	2.7199
								TCGA-G4-6314-01A-11R-1723-07	NCF4	Tumor	2.09865
								TCGA-G4-6315-01A-11R-1723-07	NCF4	Tumor	1.07207
								TCGA-G4-6317-01A-11R-1723-07	NCF4	Tumor	1.34043
								TCGA-G4-6317-02A-11R-2066-07	NCF4	Tumor	2.07301
								TCGA-G4-6320-01A-11R-1723-07	NCF4	Tumor	1.11855
								TCGA-G4-6321-01A-11R-1723-07	NCF4	Tumor	1.56206
								TCGA-G4-6322-01A-11R-1723-07	NCF4	Tumor	2.00764
								TCGA-G4-6323-01A-11R-1723-07	NCF4	Tumor	2.93843
								TCGA-G4-6586-01A-11R-1774-07	NCF4	Tumor	3.88298
								TCGA-G4-6588-01A-11R-1774-07	NCF4	Tumor	1.70473
								TCGA-G4-6625-01A-21R-1774-07	NCF4	Tumor	3.56567
								TCGA-G4-6626-01A-11R-1774-07	NCF4	Tumor	1.78085
								TCGA-G4-6627-01A-11R-1774-07	NCF4	Tumor	2.40063
								TCGA-G4-6628-01A-11R-1839-07	NCF4	Tumor	3.25475
								TCGA-NH-A50T-01A-11R-A28H-07	NCF4	Tumor	1.6534
								TCGA-NH-A50U-01A-33R-A37K-07	NCF4	Tumor	1.91931
								TCGA-NH-A50V-01A-11R-A28H-07	NCF4	Tumor	2.4847
								TCGA-NH-A5IV-01A-42R-A37K-07	NCF4	Tumor	3.86846
								TCGA-NH-A6GA-01A-11R-A37K-07	NCF4	Tumor	1.55825
								TCGA-NH-A6GB-01A-11R-A37K-07	NCF4	Tumor	2.80467
								TCGA-NH-A6GC-01A-12R-A41B-07	NCF4	Tumor	3.17607
								TCGA-NH-A8F7-01A-11R-A41B-07	NCF4	Tumor	1.98657
								TCGA-NH-A8F7-06A-31R-A41B-07	NCF4	Tumor	2.00524
								TCGA-NH-A8F8-01A-72R-A41B-07	NCF4	Tumor	2.08553
								TCGA-QG-A5YV-01A-11R-A28H-07	NCF4	Tumor	1.97666
								TCGA-QG-A5YW-01A-11R-A28H-07	NCF4	Tumor	3.44388
								TCGA-QG-A5YX-01A-11R-A28H-07	NCF4	Tumor	2.45971
								TCGA-QG-A5Z1-01A-11R-A28H-07	NCF4	Tumor	1.43292
								TCGA-QG-A5Z2-01A-11R-A28H-07	NCF4	Tumor	3.21258
								TCGA-QL-A97D-01A-12R-A41B-07	NCF4	Tumor	2.36907
								TCGA-RU-A8FL-01A-11R-A37K-07	NCF4	Tumor	0.535161
								TCGA-SS-A7HO-01A-21R-A37K-07	NCF4	Tumor	1.34933
								TCGA-T9-A92H-01A-11R-A37K-07	NCF4	Tumor	2.20963
								TCGA-WS-AB45-01A-11R-A41B-07	NCF4	Tumor	3.63798
								Wilcoxon signed rank test
								PNCF1<0.0001 PNCF2=0.810 PNCF4<0.0001

## Sheet: Supplementary Figure 1
Supplementary Figure 1b							Supplementary Figure 1c							Supplementary Figure 1d					Supplementary Figure 1e	Ncf1 gene			Supplementary Figure 1e	Ncf2 gene
																			event	time	group		event	time	group
																			1	3974	Low		2	206	Low
																			2	153	Low		1	1095	Low
																			1	588	Low		1	1935	Low
																			1	1095	Low		2	383	Low
																			1	1004	Low		1	525	Low
																			1	385	Low		1	3648	Low
																			1	543	Low		1	2895	Low
																			1	1096	Low		1	1883	Low
																			1	2895	Low		2	153	Low
																			1	926	Low		1	974	Low
																			1	1216	Low		1	1126	Low
																			1	521	Low		1	4233	Low
																			1	500	Low		1	926	Low
																			2	715	Low		1	3974	Low
																			2	1518	Low		2	1518	Low
																			1	1177	Low		1	1216	Low
																			1	525	Low		1	424	Low
																			2	2821	Low		2	2821	Low
																			2	2475	Low		1	31	Low
																			1	926	Low		1	4000	Low
																			1	3648	Low		1	588	Low
																			2	680	Low		1	456	Low
																			2	1188	Low		2	504	Low
																			1	1935	Low		1	0	Low
																			1	383	Low		1	1005	Low
																			1	1200	Low		1	395	Low
																			2	1881	Low		1	1674	Low
																			2	59	Low		1	1157	Low
																			1	1024	Low		1	791	Low
																			1	669	Low		1	669	Low
																			1	4270	Low		1	31	Low
																			2	228	Low		2	1422	Low
																			1	4233	Low		1	521	Low
																			2	153	Low		1	383	Low
																			1	553	Low		1	1126	Low
																			2	383	Low		1	371	Low
																			1	751	Low		1	1200	Low
																			1	31	Low		1	1829	Low
																			2	1849	Low		1	500	Low
																			1	543	Low		1	1359	Low
																			1	1581	Low		1	543	Low
																			1	335	Low		2	1188	Low
																			1	1126	Low		2	1849	Low
																			1	555	Low		2	472	Low
																			1	457	Low		1	1024	Low
																			2	472	Low		1	1581	Low
																			1	1005	Low		2	1348	Low
																			1	1111	Low		2	680	Low
																			1	365	Low		1	4270	Low
																			2	179	Low		2	1094	Low
																			2	427	Low		2	549	Low
																			2	1422	Low		1	1366	Low
																			1	996	Low		1	627	Low
																			2	743	Low		1	28	Low
																			1	718	Low		1	792	Low
																			1	0	Low		1	419	Low
																			1	1829	Low		1	3561	Low
																			2	206	Low		1	543	Low
																			1	943	Low		1	389	Low
																			1	1003	Low		2	2475	Low
																			1	3561	Low		1	1095	Low
																			2	172	Low		2	1881	Low
																			1	397	Low		1	31	Low
																			1	1157	Low		2	59	Low
																			1	4000	Low		1	761	Low
																			1	1706	Low		1	573	Low
																			1	397	Low		1	518	Low
																			1	371	Low		1	365	Low
																			1	995	Low		1	376	Low
																			2	740	Low		1	1001	Low
																			1	424	Low		1	146	Low
																			1	730	Low		2	715	Low
																			2	357	Low		1	337	Low
																			2	236	Low		1	666	Low
																			2	405	Low		1	397	Low
																			1	28	Low		1	424	Low
																			1	974	Low		2	496	Low
																			1	608	Low		1	2683	Low
																			1	376	Low		1	926	Low
																			1	1126	Low		2	153	Low
																			1	1127	Low		2	153	Low
																			1	2988	Low		1	2310	Low
																			1	669	Low		1	555	Low
																			1	4126	Low		1	244	Low
																			1	337	Low		1	457	Low
																			1	3780	Low		1	386	Low
																			2	30	Low		1	3641	Low
																			1	0	Low		1	1035	Low
																			1	389	Low		1	1247	Low
																			1	1001	Low		2	858	Low
																			1	2600	Low		1	543	Low
																			2	858	Low		1	730	Low
																			1	627	Low		2	228	Low
																			2	1348	Low		1	804	Low
																			1	882	Low		1	627	Low
																			2	1493	Low		1	379	Low
																			1	146	Low		2	740	Low
																			1	701	Low		2	153	Low
																			2	61	Low		2	1381	Low
																			1	3641	Low		1	672	Low
																			1	454	Low		1	377	Low
																			1	792	Low		1	766	Low
																			1	362	Low		1	1035	Low
																			1	1247	Low		1	1301	Low
																			1	379	Low		1	943	Low
																			2	740	Low		2	427	Low
																			1	1096	Low		1	1004	Low
																			1	1095	Low		1	1706	Low
																			1	457	Low		1	2523	Low
																			2	1381	Low		1	775	Low
																			1	888	Low		2	306	Low
																			1	822	Low		1	1186	Low
																			1	791	Low		1	1216	Low
																			1	1431	Low		1	1003	Low
																			1	792	Low		1	475	Low
																			1	1087	Low		2	405	High
																			1	926	Low		1	1087	High
																			1	1001	Low		1	734	High
																			1	627	Low		1	638	High
																			1	212	Low		2	61	High
																			1	730	Low		1	914	High
																			2	1910	Low		1	454	High
																			1	1883	Low		2	334	High
																			2	302	Low		1	31	High
																			1	791	Low		1	1034	High
																			2	2532	Low		1	751	High
																			1	1674	Low		1	791	High
																			2	49	Low		1	669	High
																			1	1301	Low		2	49	High
																			1	518	Low		1	952	High
																			1	14	Low		1	1127	High
																			1	1216	Low		1	805	High
																			2	504	Low		1	609	High
																			2	1094	Low		1	1177	High
																			1	1127	Low		1	822	High
																			1	386	Low		2	30	High
																			1	1551	Low		1	3324	High
																			2	256	Low		1	553	High
																			1	1359	Low		1	549	High
																			1	0	Low		1	718	High
																			1	456	Low		1	580	High
																			1	627	Low		1	0	High
																			1	212	Low		1	255	High
																			1	638	Low		1	457	High
																			1	669	Low		1	669	High
																			2	334	Low		1	746	High
																			1	1001	Low		2	426	High
																			1	573	Low		1	335	High
																			1	383	Low		1	16	High
																			2	146	Low		1	457	High
																			1	377	Low		1	1096	High
																			1	2310	Low		1	3780	High
																			1	1020	Low		2	256	High
																			1	1643	Low		2	236	High
																			1	1915	Low		1	457	High
																			1	518	Low		1	882	High
																			1	31	Low		2	29	High
																			1	549	Low		2	335	High
																			1	2523	Low		1	4126	High
																			2	1162	Low		1	1065	High
																			1	1065	Low		2	302	High
																			1	734	Low		1	397	High
																			1	766	Low		1	1036	High
																			1	887	Low		1	701	High
																			1	475	Low		2	972	High
																			1	670	Low		2	2532	High
																			1	1035	Low		1	547	High
																			1	31	Low		1	742	High
																			1	457	Low		1	995	High
																			2	90	Low		1	883	High
																			1	543	Low		2	338	High
																			1	1278	Low		2	805	High
																			2	805	Low		1	896	High
																			1	0	Low		1	212	High
																			1	1074	Low		1	1064	High
																			1	549	Low		1	887	High
																			1	1286	Low		1	1278	High
																			1	996	Low		1	380	High
																			1	671	Low		1	31	High
																			1	1020	Low		1	652	High
																			1	822	Low		2	156	High
																			1	1004	Low		1	1246	High
																			1	395	Low		2	90	High
																			1	731	Low		1	1068	High
																			2	424	Low		1	0	High
																			1	346	Low		1	962	High
																			1	457	Low		1	14	High
																			1	543	Low		1	2988	High
																			1	16	Low		1	926	High
																			1	2683	Low		1	761	High
																			1	1856	Low		2	1162	High
																			1	1442	Low		1	1776	High
																			1	666	Low		1	254	High
																			1	805	Low		1	426	High
																			1	457	Low		1	1020	High
																			1	672	Low		1	914	High
																			2	97	Low		1	518	High
																			2	396	Low		1	276	High
																			1	457	Low		1	1124	High
																			2	2003	Low		1	2587	High
																			1	763	Low		1	627	High
																			2	153	Low		1	1093	High
																			1	652	Low		2	403	High
																			1	804	Low		2	1493	High
																			1	1089	Low		2	146	High
																			1	31	Low		1	1074	High
																			1	943	Low		1	1631	High
																			1	2587	Low		1	945	High
																			2	1711	Low		1	824	High
																			2	511	Low		2	43	High
																			1	761	Low		1	457	High
																			1	1035	Low		1	212	High
																			1	761	Low		2	1711	High
																			1	457	Low		1	1035	High
																			1	0	Low		1	588	High
																			1	488	Low		1	1643	High
																			1	3324	Low		1	4051	High
																			1	796	Low		2	0	High
																			1	580	Low		2	511	High
																			2	334	Low		2	61	High
																			1	1093	Low		1	1186	High
																			1	1522	Low		1	943	High
																			1	1127	Low		2	242	High
																			1	460	Low		1	0	High
																			1	580	Low		1	383	High
																			2	156	Low		1	1096	High
																			1	974	Low		1	1260	High
																			1	612	Low		1	0	High
																			1	742	Low		1	0	High
																			2	426	Low		1	476	High
																			1	335	Low		1	730	High
																			1	1157	Low		1	396	High
																			1	746	Low		1	639	High
																			1	424	Low		1	395	High
																			1	883	Low		1	987	High
																			1	2375	Low		1	460	High
																			1	0	Low		1	1431	High
																			1	1612	Low		1	608	High
																			1	671	Low		2	396	High
																			1	1776	Low		2	1910	High
																			1	1126	Low		1	670	High
																			1	394	Low		1	1612	High
																			1	1561	Low		1	1127	High
																			1	775	Low		2	179	High
																			1	914	Low		1	578	High
																			1	1260	Low		1	518	High
																			1	612	Low		1	945	High
																			2	153	Low		1	975	High
																			1	896	Low		1	1157	High
																			1	1111	Low		2	740	High
																			2	306	Low		1	406	High
																			1	337	Low		1	457	High
																			2	122	Low		1	306	High
																			1	588	Low		2	899	High
																			1	598	Low		1	0	High
																			2	335	Low		1	475	High
																			1	378	Low		1	1006	High
																			1	578	Low		1	542	High
																			1	4502	Low		2	262	High
																			1	822	Low		1	337	High
																			1	475	Low		1	671	High
																			1	1186	Low		1	888	High
																			1	1631	Low		1	834	High
																			1	518	Low		1	1430	High
																			1	244	Low		1	1001	High
																			1	427	Low		1	456	High
																			1	791	Low		1	608	High
																			1	761	Low		1	1551	High
																			2	61	Low		1	1765	High
																			1	395	Low		1	408	High
																			1	669	Low		1	549	High
																			2	1095	Low		1	47	High
																			1	308	Low		1	1089	High
																			1	1096	Low		1	385	High
																			1	542	Low		1	335	High
																			1	426	Low		1	2375	High
																			1	491	Low		1	540	High
																			1	380	Low		1	245	High
																			1	245	Low		1	1127	High
																			2	496	Low		1	1522	High
																			1	293	Low		1	488	High
																			1	476	Low		1	731	High
																			1	61	Low		2	2003	High
																			1	945	Low		2	1503	High
																			1	1036	Low		1	377	High
																			1	884	Low		2	92	High
																			1	0	Low		1	669	High
																			1	700	Low		1	2600	High
																			1	914	Low		1	617	High
																			2	549	Low		1	308	High
																			1	540	Low		1	672	High
																			1	1006	Low		1	366	High
																			1	608	Low		1	791	High
																			1	975	Low		1	293	High
																			1	31	Low		1	822	High
																			1	276	Low		1	700	High
																			1	1127	Low		1	1442	High
																			1	312	Low		1	2599	High
																			1	396	Low		1	31	High
																			2	822	Low		2	494	High
																			1	31	Low		1	735	High
																			1	822	Low		1	457	High
																			1	1186	Low		2	2047	High
																			1	456	Low		1	2275	High
																			2	2047	Low		1	362	High
																			1	987	Low		1	796	High
																			1	534	Low		1	580	High
																			1	1246	Low		1	822	High
																			1	2506	Low		1	1387	High
																			1	306	Low		1	365	High
																			1	639	Low		1	1856	High
																			1	763	Low		2	0	High
																			1	1047	Low		1	1096	High
																			2	61	Low		1	763	High
																			1	945	Low		1	534	High
																			1	1977	Low		1	0	High
																			1	0	Low		1	378	High
																			1	824	Low		2	743	High
																			1	1946	Low		1	731	High
																			1	598	Low		1	182	High
																			1	229	Low		2	822	High
																			1	365	Low		1	30	High
																			2	262	Low		1	2506	High
																			1	255	Low		1	1946	High
																			1	1127	Low		1	822	High
																			1	31	Low		1	1066	High
																			2	0	Low		1	763	High
																			1	435	Low		1	580	High
																			2	972	Low		1	394	High
																			1	911	Low		1	1126	High
																			1	609	Low		2	442	High
																			2	0	Low		1	1977	High
																			1	1430	Low		2	61	High
																			1	2275	Low		1	28	High
																			2	899	Low		1	730	High
																			1	366	Low		2	0	High
																			1	28	Low		2	122	High
																			1	4051	Low		1	457	High
																			2	306	Low		2	306	High
																			1	834	Low		1	370	High
																			1	912	Low		1	822	High
																			1	1064	Low		1	1286	High
																			2	758	Low		2	368	High
																			2	0	Low		1	312	High
																			1	822	Low		2	1095	High
																			1	47	Low		1	31	High
																			1	731	Low		1	435	High
																			1	377	Low		1	491	High
																			1	1035	Low		1	1915	High
																			1	735	Low		1	579	High
																			1	1034	Low		1	489	High
																			1	370	Low		1	792	High
																			2	29	Low		1	1005	High
																			1	396	Low		1	1309	High
																			2	368	Low		2	424	High
																			2	682	Low		1	4502	High
																			1	485	Low		1	974	High
																			1	1321	Low		1	426	High
																			2	1331	Low		1	1020	High
																			1	254	Low		1	427	High
																			1	1111	Low		1	229	High
																			1	547	Low		2	172	High
																			1	457	Low		2	334	High
																			1	913	Low		1	31	High
																			2	442	Low		1	184	High
																			2	1503	Low		1	346	High
																			1	441	Low		1	441	High
																			1	426	Low		1	2792	High
																			2	403	Low		2	97	High
																			1	579	Low		2	396	High
																			1	1701	Low		1	0	High
																			1	1054	Low		1	1561	High
																			1	650	Low		1	621	High
																			1	1331	Low		1	30	High
																			1	0	Low		2	1331	High
																			1	672	Low		1	1001	High
																			1	996	Low		1	427	High
																			1	699	Low		2	682	High
																			1	1087	Low		1	61	High
																			1	2268	High		1	28	High
																			1	617	High		2	159	High
																			1	474	High		1	1111	High
																			1	408	High		1	911	High
																			1	1133	High		1	578	High
																			2	396	High		1	485	High
																			1	1002	High		2	357	High
																			1	1014	High		1	824	High
																			1	824	High		1	882	High
																			1	1068	High		1	685	High
																			1	0	High		1	761	High
																			2	176	High		1	0	High
																			1	1309	High		1	996	High
																			1	184	High		1	1199	High
																			1	427	High		1	435	High
																			1	4589	High		1	2268	High
																			1	1199	High		1	596	High
																			1	943	High		1	543	High
																			1	395	High		1	1065	High
																			2	61	High		1	614	High
																			1	182	High		1	1321	High
																			2	92	High		1	943	High
																			1	419	High		1	1701	High
																			2	4134	High		1	913	High
																			1	596	High		1	884	High
																			2	1305	High		1	996	High
																			1	588	High		1	275	High
																			1	406	High		1	1111	High
																			1	578	High		2	176	High
																			1	621	High		2	1158	High
																			1	1387	High		1	30	High
																			1	275	High		1	388	High
																			1	882	High		1	1127	High
																			1	730	High		1	1127	High
																			1	31	High		1	588	High
																			2	159	High		2	643	High
																			1	518	High		1	1014	High
																			1	791	High		2	1305	High
																			1	30	High		2	579	High
																			1	365	High		1	1054	High
																			1	952	High		1	2424	High
																			2	242	High		2	306	High
																			1	1765	High		1	1004	High
																			1	549	High		1	549	High
																			2	290	High		1	0	High
																			1	435	High		1	1087	High
																			1	685	High		2	670	High
																			1	287	High		1	912	High
																			2	0	High		1	474	High
																			1	1127	High		1	396	High
																			1	1124	High		1	395	High
																			1	962	High		1	1002	High
																			1	2792	High		1	671	High
																			1	0	High		1	365	High
																			1	1366	High		1	650	High
																			1	730	High		2	61	High
																			1	662	High		1	1419	High
																			2	1661	High		2	0	High
																			1	61	High		1	1047	High
																			1	915	High		1	662	High
																			1	489	High		1	791	High
																			1	2130	High		1	6	High
																			2	494	High		1	1111	High
																			1	580	High		1	915	High
																			2	3042	High		2	331	High
																			1	30	High		1	1133	High
																			1	1005	High		2	1126	High
																			2	188	High		2	214	High
																			1	1065	High		2	188	High
																			1	0	High		1	287	High
																			1	1419	High		1	612	High
																			2	643	High		1	518	High
																			1	1066	High		1	1456	High
																			1	598	High		1	61	High
																			1	1331	High		1	996	High
																			1	612	High		2	3042	High
																			2	1126	High		2	2134	High
																			2	338	High		1	1127	High
																			2	306	High		1	730	High
																			1	2424	High		2	290	High
																			1	821	High		1	612	High
																			1	614	High		2	758	High
																			1	546	High		1	1419	High
																			1	388	High		1	699	High
																			1	726	High		1	598	High
																			1	30	High		1	821	High
																			1	1316	High		2	1661	High
																			1	6	High		1	546	High
																			1	28	High		1	354	High
																			2	331	High		1	1316	High
																			2	579	High		1	726	High
																			1	1331	High		1	2130	High
																			1	1456	High		1	598	High
																			2	214	High		1	612	High
																			2	670	High		1	1331	High
																			2	43	High		1	598	High
																			1	1419	High		1	0	High
																			2	1158	High		1	1331	High
																			1	354	High		1	1331	High
																			Log-rank（Mantel -Cox）test				Log-rank（Mantel -Cox）test
																			P=0.493				P=0.709

## Sheet: Figure 2
Figure 2 a				Figure 2 b					Figure 2 c
Figure 2d
IL-1b (pg/ml)	WT					Ncf4-/-
Media	4	43.4062	71.8285	35.753		39.9167	44.7567	37.8443	38.3968
LPS+ATP	16969.3	15111.5	16616.3	18380.3		10002.5	10360.4	10497.6	9887.88	p=0.0001
F.nvicida	2538.51	2654.94	2712.59	2418.7		1375.18	1654.49	1660.39	1286.81	p<0.0001
dsDNA	667.89	594.255	570.486	518.386		395.282	326.729	271.471	315.859	p=0.000647
Samenolla	20529.9	19290.3	16391.4	15279		14591.4	21521.7	19781.4	17109	p=0.85277
Figure 2f
Ncf/Hprt	WT Si-ctrl				WT Si-Ncf1+2				Ncf4-/- Si-ctrl				Ncf4-/- Si-Ncf1+2
Ncf1	1.58	1.64	1.52	1.79	0.5	0.42	0.35	0.3	1.67	1.52	1.77	1.56	0.42	0.48	0.42	0.48	p<0.0001
Ncf2	0.9	1.01	0.96	1.03	0.21	0.24	0.21	0.24	0.92	0.91	1.09	1.07	0.17	0.14	0.18	0.15	p<0.0001
Ncf4	2.1	2.45	2.31	2.58	2.31	1.93	2.23	1.87	0.05	0.05	0.06	0.06	0	0.01	0	0.01	ns
Figure 2 g
Figure 2h
IL-1b (pg/ml)	WT-Si-ctrl				WT-Si-Ncf1+2				Ncf4-/--Si-ctrl				Ncf4-/--Si-Ncf1+2
Meida	52.0017	71.2923	64.3524		80.8009	43.9403	56.3258		53.045	77.8737	49.19		45.043	47.7563	66.1898
LPS+ATP	21534.8	22147.8	25757.9	23740.6	13394.7	14680.4	15741.2	15253.2	12816.2	12991.5	11961.7	14206.5	10430.8	9381.38	11228.5	10814.1	WT Si-Ctrl vs WT Si-Ncf1+2 p=0.0002	NCF4-/- Si-Ctrl vs NCF4-/- Si-Ncf1+2 p=0.0006
dsDNA	555.755	614.373	528.914	482.592	210.521	307.495	319.632	331.772	285.657	278.38	329.344	244.438	186.311	249.285	249.285	222.631	WT Si-Ctrl vs WT Si-Ncf1+2 p=0.006	NCF4-/- Si-Ctrl vs NCF4-/- Si-Ncf1+2 p=0.046

## Sheet: Supplementary Figure 2
Supplementary Figure 2a
Si-ctrl	Si-Ncf1		Si-ctrl	Si-Ncf2		Si-ctrl	Si-Ncf4
0.412	0.117		1.434	0.203		2.639	0.444
0.406	0.117		1.444	0.186		2.676	0.418
0.412	0.12		1.464	0.202		2.603	0.441
0.406	0.114		1.414	0.187		2.713	0.42
Supplementary Figure 2b					Supplementary Figure 2c							Supplementary Figure 2d
Supplementary Figure 2e
IL-1b (pg/ml)	Si-ctr				Si-Ncf1				Si-Ncf2				Si-Ncf4
Media	56.1703	60.6897	61.1669		57.0551	57.7845	53.7066		62.2976	51.1141	57.0881		56.9047	62.1006	57.3364
LPS +ATP	7445.32	5664.2	5195.33		2488.96	3288.56	2566.57		2432.45	3129.86	2398.72		2402.67	3205.9	2209.72
F.nvicida	3629.86	1878.66	2876.5		865.4	789.45	801.53		875.4	849.2	851.53		775.311	801.477	811.53
dsDNA	536.89	665.7	689.54		365.7	326.89	365.22		374.21	336.29	321.53		285.42	236.569	271.84
Samenolla	8739.23	9488.2	8796.29		8588.63	8947.28	9764.11		8665.93	9155.86	9846.64		8617.1	8951.37	10268.8
Supplementary Figure 2g
Supplementary Figure 2h
IL-6 (pg/ml)	WT				Ncf4-/-
Media	53.6043	44.0216	45.8727	51.6878	45.1293	43.4657	52.5485	47.2989
LPS +ATP	5507.84	4980.9	3168.76	4255.4	3217.78	2404.61	805.694	2230.02
F.nvicida	12093.9	10397.8	9602.14	11634.5	11751.6	8032.92	9489.88	8360.55
dsDNA	514.174	82.5185	89.286	184.892	48.4975	80.8431	72.3657	160.714
Samenolla	3773.7	2160.73	2549.55	1120.8	3012.46	2972.28	2901.56	1338.92
TNF (pg/ml)	WT				Ncf4-/-
Media	24.2743	21.2063	21.6385	28.6263	14.3098	17.0075	18.2135	27.4841
LPS +ATP	1376.36	1208.53	1230.72	990.977	1229.24	1222.81	1323.75	986.135
F.nvicida	8489.35	7586.84	6401.63	5942.45	9186.05	6218.24	8340.07	5289.23
dsDNA	655.737	952.602	969.506	734.554	641.137	977.801	1149.91	1090.08
Samenolla	2587.86	3034.83	2638.91	3273.4	2520.62	3488.43	4735.16	3447.47

## Sheet: Figure 3
Figure 3a																																								Figure 3b
Days	WT-CRC															Ncf4+/- -CRC										Ncf4-/- -CRC														days	WT-CRC	Ncf4+/- -CRC	Ncf4-/- -CRC
0	100	100	100	100	100	100	100	100	100	100	100	100	100	100		100	100	100	100	100	100	100	100	100		100	100	100	100	100	100	100	100	100	100	100	100	100		70	0
7	100	100	100	99.59	98.6532	101.61	100	100.87	97.6526	99.51	100.43	100	100	99.2126		98.65	97.7273	100	99.6678	100	100	100.353	100	100		99.05	99.6951	97.1429	100	99.2857	100	99.671	99.2727	100	99.6016	100	100	100		70	0
8	102.16	100.39	100.37	100.41	100.673	100.81	99.12	102.61	101.408	100	100.87	99.5614	98.1982	99.2126		100.67	99.026	100	101.329	99.6795	101.27	100	100.8	100		101.43	100.61	100	100	99.6429	98.6885	100.658	100	99.1936	99.6016	98.9474	102.336	102.336		70	0
9	100	99.22	101.49	98.78	101.01	101.61	98.24	100	101.408	98.54	99.57	100.439	100.45	99.6063		101.01	97.4026	100.968	99.3355	100.641	99.6825	100	98	99.1342		100.48	99.0854	100.408	100	97.8571	98.0328	98.3553	99.2727	98.7903	99.6016	98.421	99.5327	99.5327		70	0
10	99.69	97.27	100.74	98.37	98.9899	103.23	98.24	100.87	103.286	98.54	100	99.1228	100.45	99.6063		98.99	97.4026	99.6774	99.3355	100.641	99.0476	98.2332	98.4	100.866		99.52	99.6951	101.225	100.391	97.1429	98.0328	98.0263	99.2727	97.9839	96.4143	99.4737	98.1308	98.1308		70	0
11	97.69	95.9	101.12	97.76	98.1482	102.62	97.58	101.3	103.052	99.76	101.09	98.4649	100	99.2126		98.15	98.2143	96.129	99.5017	100.32	98.8889	96.4664	96.2	101.515		99.52	97.1037	101.02	98.0469	97.1429	97.0492	97.6974	98.5455	98.3871	95.0199	99.4737	96.2617	96.2617		70	0
12	95.68	94.53	101.49	97.15	97.3064	102.02	96.92	101.74	102.817	100.97	102.17	97.807	99.5495	98.8189		97.31	99.026	92.5806	99.6678	100	98.7302	94.6997	94	102.165		99.52	94.5122	100.816	93.75	97.1429	96.0656	97.3684	97.8182	98.7903	93.6255	99.4737	94.3925	94.3925		70	0
13	91.36	87.89	100	95.12	96.9697	103.63	99.12	97.83	100	100.97	100.87	101.754	100	100.394		96.97	100.649	89.0323	97.6744	97.7564	98.4127	88.6926	91.6	99.5671		99.52	86.5854	102.449	93.3594	96.7857	91.4754	96.3816	93.8182	96.371	85.0598	97.8947	88.3178	88.3178		70	0
14	84.26	82.03	91.82	88.21	94.6128	102.82	100	105.22	101.408	100.49	99.13	100.439	101.802	100.787		94.61	97.7273	82.2581	96.3455	97.4359	99.3651	83.3922	90.8	95.671		98.1	78.3537	101.225	89.0625	95.3571	85.5738	94.079	85.8182	93.9516	79.2829	91.579	83.1776	83.1776		70	0
15	80.56	84.77	92.19	84.96	99.6633	106.45	102.2	96.96	103.286	102.91	101.74	100.439	105.405	102.362		99.66	100.325	77.7419	99.6678	99.359	101.587	78.4452	92	96.9697		106.19	73.1707	103.265	89.0625	95	84.5902	95.3947	83.2727	97.1774	77.2908	94.2105	83.6449	83.6449		30	1
16	88.89	91.8	93.68	87.8	103.03	105.65	100.44	108.26	104.225	105.34	102.61	100.439	102.703	100.787		103.03	100	74.8387	97.6744	101.282	101.905	79.1519	92	103.896		103.33		102.857	86.7188	96.4286	86.5574	100	83.6364	97.9839	76.8924	97.3684	90.1869	90.1869		70	0
17	96.91	94.53	98.88	97.56	103.03	104.03	99.56	107.83	102.347	105.34	102.61	97.807	101.802	100.787		103.03	99.026	82.2581	97.3422	99.6795	102.54	85.5124	95.6	105.628		104.76		106.939	86.7188	96.4286	90.1639	100.329	85.8182	100.403	78.8845	96.8421	95.3271	95.3271		70	0
20	98.46	94.14	99.26	100.81	101.347	103.23	102.64	108.7	103.756	103.4	102.17	103.07	104.054	103.15		101.35	90.9091	90.3226	93.6877	100.641	103.809	87.2792	98.8	103.03		105.24		106.939	91.7969	92.8571	91.8033	102.303	80.3636	100.403	83.6653	104.737	100.467	100.467		70	0
23	100.31	98.05	102.23	103.66	103.704	102.82	105.73	108.7	103.756	103.4	101.3	103.947	103.604	103.543		103.7	97.4026	92.2581	96.3455	99.359	102.54	98.2332	99.2	102.597		104.76		109.388	94.1406	96.4286	93.1148	103.618	85.4545	102.016	86.4542	101.053	98.5981	98.5981		70	0
26	100.31	100.39	104.09	104.07	103.704	102.42	104.85	108.7	110.329	100	101.74	103.947	101.802	103.937		103.7	96.4286	98.7097	101.661	101.282	101.587	99.6466	100.4	103.896		101.9		108.571	95.7031	98.5714	95.082		89.0909	100.806	90.8367	103.158	100.935	100.935		70	0
27	101.54	101.17	104.46	104.47	102.02	101.21	104.41	109.13	107.512	102.43	100.43	99.1228	102.703	105.906		102.02	97.4026	98.3871	101.329	101.282	101.905	97.5265	100	104.329		101.43		110.612	94.5312	98.5714	94.0984		89.0909	102.016	91.6335	103.684	100.467	101.869		70	0
28	100.31	101.17	104.46	103.66	101.683	102.02	104.41	107.39	107.981	101.46	100.43	100	101.351	103.937		101.68	99.3507	98.7097	101.661	101.282	101.27	98.2332	98.8	107.792		101.9		110.204	92.1875	97.1429	93.4426		90.9091	102.016	92.4303	102.632	101.869	100.467		70	0
29	99.07	100.78	103.35	103.66	103.367	101.61	103.52	107.39	108.451	100.97	100.43	99.1228	100.901	98.4252		103.37	99.026	98.3871	101.329	100.962	101.27	95.053	98	103.896		100.48		111.57	89.8438	96.4286	91.8033		90.9091	101.613	93.2271	102.105	100.467	98.1308		70	0
30	99.07	101.95	105.58	103.66	100.337	98.79	101.32	100	107.042	97.09	102.17	99.1228	97.7477	100		100.34	97.7273	89.6774	100.332	99.359	97.1429	93.6396	96	104.329		98.1		109.504	82.4219	96.0714	89.1803		88.7273	100	90.8367	100	98.1308	95.7944		70	0
31	97.53	96.09	103.35	101.63	94.2761	91.13	96.04	92.17	103.286	94.17	93.48	95.614	97.7477	95.6693		94.28	95.4545	85.1613	97.6744	91.3461	88.254	90.106	94	103.463		90		108.678	75.7812	86.7857	88.5246		82.5455	94.3548	87.6494	95.2632	95.7944	93.4579		70	0
33	98.15	100.78	103.35	103.25	93.6027	83.87	88.99	89.13	106.573	100	92.17	92.5439	99.5495	95.6693		93.6	92.5325	85.8064	99.6678	89.7436	80.9524	88.3392	96	102.597		82.38		108.678	69.5312	83.5714	85.5738		82.5455	90.3226	86.8526	95.2632	93.4579	94.8598		70	0
34	100.31	100.78	104.09	108.13	91.0204	82.66	86.78	90.43	103.286	103.4	100.43	99.5614	101.351	93.3071		92.26		85.8064	99.6678	89.1026		95.053	97.6	99.5671		79.05		106.198	61.7188	81.4286	89.1803		80	84.6774	89.243	95.2632	94.8598	98.1308		70	0
35	104.32	106.64	107.06	109.35	95.102	80.65	85.02	92.61	103.286	103.4	102.17	99.1228	101.802	93.7008		87.54		86.129	102.326	89.4231		98.9399	97.2	99.5671		74.76		107.438		75.3571	88.5246		79.6364	83.871	94.8207	98.9474	98.1308	100.935		70	0
38	100.31	105.47	108.92	110.98	95.102	85.48	84.58	95.65	101.408	104.37	103.04	99.1228	100.901	95.2756		85.86		91.6129	104.651	90.3846		99.6466	99.2	97.8355		79.05		109.504		70.3571	90.1639		77.0909	86.6936	94.8207	97.8947	100.935	105.14		42	1
40	102.16	108.2	107.81	113.01	93.0612	93.15	95.59	100.43	106.103	105.34	102.61	100.877	106.306	95.2756		89.9		95.1613	103.987	94.2308		102.12	98	101.732		80.95		109.917		71.4286	92.7869		77.4545	88.7097	96.0159	98.421	105.14			70		0
42	106.17	109.38	112.64	116.26	96.7347	100.81	101.32	106.52	110.329	104.37	105.22	100.439	101.351	100.394		101.35		96.7742	103.654	99.359		101.06	100	107.359		75.4		113.636		82.1429	99.0164		88	91.129	99.2032	107.895	106.075			70		0
45	107.41	109.38	114.5	116.26	97.9592	100.81	104.85	109.57	114.554	103.4	104.78	105.702	100.45	100		104.38		98.0645	104.983	99.6795		101.413	101.6	109.524				113.223		82.1429	95.7377		86.1818	93.1452	101.195	98.421	106.075			70		0
46	103.7	111.33	116.73	116.67	98.3674	100.81	100.44	103.91	107.042	118.45	106.09	104.386	101.351	101.181		104.38		94.8387	102.99	99.0385		101.767	101.2	107.359						82.1429	96.3934		85.0909	100	100.398	96.3158	102.804	94.735		70		0
47	102.47	98.83	114.5	107.72	99.5918	100	100.44	110.43	110.329	102.43	106.52	104.825	102.252	98.0315		103.03		89.4194	100.671	98.0256		94.6997	96	105.195						81.0714	93.7705		81.8182	100	92.8287	80.5263	98.1308	89.7351		70		0
48	97.84	91.02	109.29	106.91	97.1429	100.81	100.44	103.04	111.268	103.88	103.48	99.5614	102.252	100.394		103.7		85.1613	95.0166	92.8205		91.5194	95.6	102.597						80.3571	88.8525		81.8182	95.5645	91.2351	76.8421	94.3925	87.0089		15		1
49		90.74	82.81	104.46	100	95.9184	101.61	102.2	106.52	107.042	113.59	104.35	99.5614	102.252		102.69		80.4194	86.3787	90.8077		88.3392	93.6	101.732						80	87.2131		79.2727	87.9032	93.2271	77.3684	92.5234			70		0
50		83.33		100.37	90.24	93.8775	95.97	101.32	102.61	107.981	108.25	103.91	100.877	102.703		103.03		78.871	83.0565	89.6026		84.8057	96	97.8355						77.1429	79.3443		79.2727	78.629	90.4382	80	88.785			70		0
51		77.16		99.63	86.18	91.8367	90.32	98.68	99.57	112.207	101.94	103.48	102.632	102.703		103.37		78.3226	83.0698	87.5128		85.265	97.2	95.3117						77.8571	76.3934		78.9091		86.8526	88.421	84.5794			70		0
53		86.19		109.67	86.59	91.0204	96.77	101.32	103.91	103.88	113.64	103.07	107.547	101.575		106.4		80.6119	86.3014	85.3187		87.8788	104.4	97.479						84.2857	74.0984		80.3636		91.954	92.5926	86.4486			70		0
54		89.18		110.78	87.4	90.6122	102.82	104.41	112.17	101.94	110.91	103.947	107.547	101.969		107.07		80.9851	92.1233	88.022		90.4762	104	100.84						84.6429	75.082		81.0909		96.9349	96.7593	87.3832			70		0
55		96.27		108.55	93.09	93.8775	101.61	102.2	113.91	102.43	110	103.509	106.132	103.15		108.08		81.2239	94.5206	84.2198		91.7749	106	98.7395						87.8571	80.3279		84		98.4674	98.1482	85.514			70		0
56		100		111.15	94.72	92.6531	100.81	101.32	110	102.43	110.91	100.877	105.189	102.362		107.41		81.3582	99.3151	90.1795		95.2381	105.6	98.3193						87.5	87.2131		82.5455		96.9349	104.63	81.3084			70		0
57		95.15		111.52	93.9	95.102	101.61	102.64	107.83	99.51	109.55	101.316	106.604	100		107.74		82.4776	97.2603	91.5751		101.732	106	98.7395						88.9286	88.1967		80.7273		97.318	101.852	84.1121			37		1
58		102.61		109.67	93.09	85.3061	103.23	103.08	109.57	102.43	109.09	101.316	108.019	98.8189		108.42		83.5821	98.2877	94.8718		102.597	107.2	96.6387						88.9286	87.2131		79.7273		95.4023	102.315	84.5794			70			0
59		103.73		108.92	93.09	87.7551	101.21	101.76	108.26	102.43	109.55	102.193	108.962	98.8189		106.73		86.194	98.9726	94.5055		102.165	104.8	98.3193						86.0714	85.9344		79.0909		95.4023	101.389	85.9813			70			0
60		105.22		108.92	96.75	91.8367	102.42	100.44	110.43	103.4	110	100.877	108.962	99.6063		109.09		86.194	96.2329	96.337		107.359	104.8	98.3193						89.2857	85.2459		79.6364		95.7854	104.63	82.243			15			1
61		108.21		108.55	98.78	88.1633	106.85	100.88	113.04	102.43	110.45	100.877	108.019	99.2126		109.09		90.2985	102.055	95.2381		105.628	106.4	96.6387						92.5	85.2459		78.9091		95.7854	106.019	85.9813			12			1
62		108.21		110.04	99.19	91.4286	104.03	101.32	114.78	103.88	110	104.386	108.491	99.2126		107.74		91.791	99.6575	97.4359		103.896	105.6	97.0588						91.7857	84.5902		78.5455		95.7854	104.63	85.514			13			1
63		108.58		110.41	98.78	95.102	105.24	103.52	116.52	102.43	109.09	107.017	107.076	100		106.4		91.4179	104.452	97.4359		107.359	107.2	98.3193						93.5714	85.2459		78.5455		96.9349	104.167	87.8505			14			1
64		108.21		109.67	98.78	96.7347	104.03	101.32	117.39	103.88	111.36	107.895	107.076	101.181		104.38		90.6716	102.055	100.733		106.061	107.6	96.2185						92.8571	84.918		76.3636		96.5517	104.167	85.9813			15			1
65		110.07		112.27	100.81	98.3674	105.24	103.08	117.39	102.91	110.45	107.895	108.019	104.331		103.37		86.194	102.397	102.198		108.225	108.8	97.479						92.1429	89.8361		79.6364		95.7854	104.167	89.7196			70			0
66		113.43		111.15	104.88	100.408	104.44	107.93	113.91	103.4	111.82	106.579	109.906	105.118		107.41		88.0597	108.562	103.663		106.926	109.6	96.6387						92.8571	89.1803		81.4545		96.2835	105.556	92.9907			70			0
67		112.69		110.78	103.66	99.1837	104.44	104.85	110.43	102.91	111.82	108.772	108.491	105.118		106.06		91.0448	103.767	101.832		106.493	107.6	95.7983						93.2143	90.8197		82.5455		96.9349	104.167	94.3925			70			0
68		115.67		110.78	105.28	100.408	105.65	105.73	110	102.91	112.27	108.772	108.491	105.906		107.07		89.1791	103.767	102.198		108.225	108.8	99.1597						93.5714	89.8361		82.1818		97.318	104.167	95.3271			70			0
69		117.16		111.9	105.28	99.5918	105.65	103.96	109.57	104.37	111.36	107.456	109.434	104.724		106.06		90.2985	103.425	102.93		108.225	107.6	96.6387						93.5714	88.8525		80.3636		99.2337	106.019	95.7944			70			0
70		116.79		110.78	108.13	100	107.26	104.41	111.74	102.91	110.91	103.947	106.604	103.15		106.06		91.791	107.192	102.564		107.792	106.4	94.958						92.1429	87.2131		87.2727		97.318	106.481	98.1308			70			0
Two-way ANOVA,WT vs Ncf4+/- p<0.0001, WT vs Ncf4-/-p<0.0001, Ncf4+/- vs Ncf4-/- p<0.0001																																								70			0
																																								52			1
Figure 3d					Figure 3 f																																			45			1
WT-CRC	Ncf4+/- -CRC	Ncf4-/- -CRC																																						40			1
5	13	19																																						16			1
8	13	22																																						35			1
11	16	27																																						37			1
7	18	19																																						Log-rank（Mantel -Cox）test
5	6	13																																						WT vs Ncf4-/+ p=0.5295, WT vs Ncf4-/-p=0.0005, Ncf4-/+ vs Ncf4-/- p=0.0231
7	12	17
11	8	16
7
3
5
5
4
6
WT vs Ncf4+/- p<0.0001	WT vs Ncf4-/- p<0.0001
Figure 3g
IL 18				IL-1b				TNF-a				IL-6
WT-CRC	Ncf4+/--CRC	Ncf4-/--CRC		WT-CRC	Ncf4+/--CRC	Ncf4-/--CRC		WT-CRC	Ncf4+/--CRC	Ncf4-/--CRC		WT-CRC	Ncf4+/--CRC	Ncf4-/--CRC
1001.92	387.043	566.883		361.181	150.607	211.347		39.8965	25.38	33.6566		87.6636	144.633	149.124
1086.93	640.205	797.435		417.243	183.584	92.5346		40.0838	49.1779	36.6762		134.196	96.0999	91.5538
486.338	297.854	390.325		471.64	185.754	138.036		41.7531	27.6819	23.4082		91.9939	55.4173	53.2065
1140.25	810.195	263.671		145.393	209.78	122.67		40.6429	32.2067	27.0242		80.3712	87.8501	123.262
484.281	843.926	52.6283		262.37	209.573	94.7285		28.9652	31.2233	24.6532		88.5474	156.396	80.2593
1252.27	652.645	234.685		198.901	148.254	67.3548		32.8285	39.3965	31.1565		95.802	127.43	103.425
750.072	376.838	59.0976		244.078	175.824	140.705		38.2599	30.2145	41.0429		75.8481	54.6915	101.643
572.408	645.172	543.201		314.556	128.159	132.57		43.3461	33.2207	29.1692		95.6359	75.3959	84.6415
1387.88	856.51			241.525	131.689			51.386	34.1294			95.7026	87.1176
927.645	379.007			312.838	262.971			27.0157	31.4082			86.4953	87.1176
935.015				197.882				39.6804				73.4109
326.937				169.336				35.2417				53.5326
732.627				302.315				28.6496				90.7618
1094.2				214.246				44.4092				71.791
557.66				181.648				33.7463				52.8785
1227.68				310.615				29.4777				93.8066
589.684				187.904				38.5488				72.9188
641.793				231.719				38.1233				96.3295
WT vs Ncf4+/- p=0.0304	WT vs Ncf4-/- p=0.0009			WT vs Ncf4+/- p=0.0077	WT vs Ncf4-/- p=0.0003			WT vs Ncf4+/- ns	WT vs Ncf4-/- ns			WT vs Ncf4+/- ns	WT vs Ncf4-/- ns
Figure 3i
APC-Min	Ncf4+/-APC-Min	Ncf4-/-APC-Min
1	2	5
2	4	7
0	2	4
1	2	3
3	3	5
0	2	4
0	3	4
1	4	4
	3
	3
WT vs Ncf4+/- p=0.0008	WT vs Ncf4-/- p<0.0001

## Sheet: Supplementary Figure 3
Supplementary Figure 3a
Tumor	WT-CRC													Ncf4+/- -CRC							Ncf4-/- -CRC
<2mm	3	5	5	5	3	7	7	6	3	5	3	4	3	5	5	3	8	5	7	6	9	7	8	10	6	9	8
2-4mm	2	1	5	1	1	0	3	1	0	0	2	0	2	5	5	12	6	0	4	2	6	11	13	7	4	5	5
>4mm	0	2	1	1	1	0	1	0	0	0	0	0	1	3	3	1	4	1	1	0	4	4	6	2	3	3	3
Supplementary Figure 3a				Supplementary Figure 3b
Colon legth				Spleen/body weight
WT-CRC	Ncf4+/- -CRC	Ncf4-/- -CRC		WT-CRC	Ncf4+/- -CRC	Ncf4-/- -CRC
8.4	9.4	10		0.00512232	0.0109455	0.007603
8.6	8.6	9.4		0.00245875	0.00691497	0.0150833
9.5	9.2	8.7		0.00433214	0.00868	0.0152735
8.7	8.3	9.2		0.00509766	0.00526871	0.00610039
8.4	9.2	7.9		0.00393469	0.00258064	0.0129767
8.2	8	7.5		0.00352273	0.00418992	0.0102747
8.6	8.9	8		0.00293511	0.00526141	0.0112056
8.5				0.0019102
8.7				0.0041157
9.6				0.00311556
8.5				0.00259615
9.2				0.00326587
9
Supplementary Figure 3c
Days	WT										Ncf4-/-					WT 3% DSS													Ncf4-/- 3%DSS											WT-3%DSS+NAC						WT-3%DSS+DPI/APO
0	100	100	100	100	100	100	100	100	100		100	100	100	100		100	100	100	100	100	100	100	100	100	100	100	100		100	100	100	100	100	100	100	100	100	100		100	100	100	100	100		100	100	100	100
1	100	100	100	101	100	103	102.804	101.005	101.111		102	101	102	102		102	106	101	103	100	100	101.13	100.79	101.38	101.81	101.316	100.707		102	100	101	100	101.01	100	99.57	100	100.83	100.8		105.7	100.93	101.308	102.781	101.626		100.465	102.5	100	104.374
2	105	104	102	105	102	102	104.673	102.01	101.852		105	102	103	103		100	106	100	100	100.38	100.4	101.13	100.39	100.46	100.9	101.316	100		102	99	101	100	101.01	99.59	99.13	100.85	100.83	99.2		103.627	102.326	102.962	101.562	101.876		100	103.5	100.291	101.124
3	106	104	102	106	103	102	103.738	102.513	102.222		106	102	103	103		98	102	99	99	100	100.79	100.38	99.21	100.92	100	99.5614	95.053		100	98	102	99	98.48	93.42	97.83	101.69	100	97.2		102.073	102.326	99.8858	101.562	99.5019		99.1395	99	101.582	100.127
4	105	104	102	105	104	102	103.738	102.513	102.222		105	104	102	103		96	97	95	97	97.73	94.44	98.49	98.03	101.38	94.57	95.1754	89.5683		96	98	93	98	94.95	90.12	95.65	98.73	90	89.2		103.627	102.791	96.8858	98.4375	98.1273		98.7442	99.0099	99.5177	98.5056
5	105	104	102	105	105	102	104.206	103.518	102.222		106	105	103	103		98	91	87	95	90.15	86.51	93.21	93.7	100	90.95	92.1053	82.7338		91	94	87	92	87.88	83.95	90	94.49	81.67	89.2		103.627	102.326	95.1557	96.875	97.3783		93.0233	98.0198	95.7447	94.382
6	108	104	102	108	105	102	105.14	104.523	102.222		107	106	103	103		97	86	79	92	84.85	84.13	85.66	86.61	93.12	80.54	87.7193	79.1367		81	88	78	84	77.78	78.6	88.26	87.71	73.33	84		104.663	100.93	93.7716	90.625	94.0075		89.3023	91.5842	95.0355	92.8839
7	108	104	102	108	105	102	105.608	104.523	102.222		107	106	103	105		88	85	77	91	84.09	82.94	83.4	85.83	90.83	72.4	87.2807	75.1799		79	84	75	80	67.17	77.78	76.09	81.63	67.5	79.2		103.627	97.6744	89.9654	85.9375	89.8876		86.0465	88.1188	92.1986	86.1423
Supplementary Figure 3d
WT	Ncf4-/-	WT 3% DSS	Ncf4-/- 3% DSS	WT-3%DSS+NAC	WT-3%DSS+DPI/APO
9.6	9	7	5.9	9.6	8.3
10.2	9.3	6.9	5.3	7.9	7.5
10.5	8.8	7	5.3	8.8	8
8.8	9.1	5.9	5.4	7.8	7.6
8.9		7.8	5.5	8
9.5		7.1	6.2
8.8		7.4	4.5
8.9		7.8	6
9.5		7.2	5.7
		5.9	5
		6.1
		7.6
Supplementary Figure 3e																												Supplementary Figure 3f
	WT-CRC									Ncf4-/- -CRC										Asc-/--CRC								days	WT-CRC	Ncf4-/--CRC	Asc-/--CRC
0	100	100	100	100	100	100	100	100	100	100	100	100	100	100	100	100	100	100		100	100	100	100	100	100	100		70	0
3	98.7952	101.587	97.3154	98.227	101.172	96.3801	98.0952	97.3545	101.149	99.5968	96.0894	98.9744	99.5708	100.437	101.31	99.0099	100.98	94.5813		99.6503	102.23	100.909	93.0314	97.3585	101.415	100		70	0
6	99.1968	101.587	98.9933	99.2908	101.562	94.1176	98.0952	103.175	102.299	95.1613	97.2067	100	98.2833	101.747	101.747	100	102.451	96.5517		98.951	101.859	101.364	94.7735	97.7358	101.415	101.351		70	0
7	100	101.19	100.336	100.355	102.344	99.5475	98.5714	104.762	102.874	89.5161	98.8827	102.564	99.5708	102.183	103.057	100	102.941	98.5222		100.35	102.974	102.273	94.7735	98.8679	102.358	101.351		70	0
8	100	101.587	101.007	100.355	102.734	100.452	100	106.878	105.172	89.5161	98.8827	103.077	100	102.62	104.367	100.99	103.922	99.5074		100	103.346	102.273	94.0767	99.2453	103.774	102.703		70	0
9	100	102.381	102.349	101.064	103.516	101.81	101.429	108.466	106.322	89.9194	99.4413	102.564	100	103.057	104.803	101.98	104.412	100.493		99.6503	103.717	102.273	93.0314	99.2453	104.245	103.153		70	0
10	100.402	102.778	102.349	101.064	103.516	101.357	100.952	108.995	108.046	87.9032	96.648	100.513	100.858	98.69	104.803	101.485	105.882	99.5074		99.3007	104.089	102.727	94.0767	98.8679	104.717	99.0991		70	0
11	101.606	102.381	101.678	101.418	102.734	100.905	100	109.524	108.621	76.6129	91.6201	96.9231	100.858	93.8865	104.803	100.495	107.843	96.5517		98.2517	105.948	104.091	94.7735	98.1132	100.943	96.8468		70	0
12	101.606	103.175	99.3289	98.227	103.125	100.452	99.0476	107.407	108.046		81.0056	87.1795	99.5708	86.8996	100.873	96.0396	103.922	82.266		97.9021	104.089	98.6364	94.0767	98.1132	96.6981	97.2973		70	0
13	100.402	100	93.9597	93.2624	99.6094	99.095	98.5714	108.466	109.195		72.6257	77.4359	95.279	77.7293	95.6332	85.1485	93.1373	69.4581		94.0559	101.487	90	86.7596	97.3585	87.7358	91.4414		12		1
14	101.606	100.794	94.2953	92.5532	101.953	100	99.5238	110.582	107.471			72.8205	96.5665	72.0524	91.7031	85.6436	83.3333	65.0246		89.8601	96.6543	80.9091	81.8815	98.1132	84.9057	91.4414		13		1
15	103.213	103.571	95.9732	96.4539	107.422	102.715	100	115.873	110.92				98.7124		91.2664	84.6535	80.3922			89.1608	98.8848	80	80.1394	98.1132	83.0189	91.8919		15		1
16	102.811	103.175	98.6577	98.5816	107.812	102.262	99.5238	114.815	110.345				101.288		92.5764	87.6238	83.8235			90.5594	98.513	77.2727	80.4878	97.3585	84.434	98.1982		16		1
20	103.213	103.968	99.3289	104.61	112.109	111.312	103.81	111.111	112.644				103.863		96.5066	95.0495	94.6078			94.0559	102.23	83.6364	88.1533	103.019	101.415	100.45		70		0
25	102.811	103.968	99.3289	105.674	114.844	109.05	106.667	115.344	115.517				103.863		103.93	95.0495	103.431			100.699	105.576		94.0767	102.264	100.943	99.0991		70		0
26	103.614	105.952	100.671	106.738	116.797	110.86	109.524	115.873	114.943				104.292		104.803	95.5446	105.882			101.049	107.435		94.4251	102.264	101.415	101.802		70		0
27	102.008	105.952	100.671	106.738	117.188	110.86	110	118.519	111.494				104.721		105.24	93.5644	107.353			100.699	108.178		95.122	103.019	101.415	102.252		70		0
28	102.008	104.762	101.342	107.092	117.969	112.217	108.571	116.402	114.368				105.15		105.677	91.5842	107.843			100	107.063		95.4704	102.641	103.774	100.45		70		0
29	101.606	103.175	98.9933	105.674	111.719	112.217	106.19	112.698	114.943				103.004		104.803	89.1089	104.412			97.5524	104.089		91.6376	99.6226	102.358	101.351		20			1
30	97.992	100.794	95.9732	101.773	105.078	109.502	103.333	104.233	109.195				99.5708		102.62	85.1485	100.98			95.4545	102.602		89.547	97.3585	99.5283	100.45		62			1
31	96.3855	99.6032	93.9597	100.709	102.734	108.597	101.905	101.587	106.322				96.1373		99.1266	81.6832	96.5686			93.3566	99.6283		87.108	94.3396	96.6981	96.3964		70			0
32	96.3855	100	93.9597	100.355	101.953	108.145	102.381	100.529	105.747				94.4206		96.5066	79.703	94.6078			92.6573	98.513		85.7143	92.4528	94.8113	94.5946		70			0
33	97.1888	101.984	96.6443	102.482	103.906	109.05	103.333	100.529	106.322				95.279		96.0699	79.2079	93.1373			93.007	97.7695		84.3206	92.4528	94.3396	95.045		70			0
38	101.205	103.571	102.349	103.191	107.422	110.86	105.714	108.995	109.195				100.429		100.437	84.1584	103.431			97.9021	105.576		89.1986	96.9811	98.1132	99.0991		70			0
42	102.41	107.143	104.698	107.092	119.141	114.027	108.571	120.106	125.287				107.296		106.55	97.0297	107.843			104.196	111.152		97.561	103.774	105.66	102.703		70			0
44	102.811	107.143	104.027	108.156	121.094	121.267	112.381	123.28	127.586				111.588		109.17	100.495	109.314			106.993	113.383		101.742	107.547	110.377	105.856		70
46	102.811	107.143	104.362	107.801	121.484	121.267	111.905	123.28	127.586				111.588		109.607	100.99	108.824			108.042	113.755		102.439	108.679	110.849	106.306
47	102.41	107.143	104.027	107.801	121.875	121.719	111.905	122.751	127.586				112.446		110.044	100.99	108.824			108.741	113.383		102.439	109.057	109.434	106.306
48	102.41	106.349	104.027	108.511	120.703	122.172	110.952	119.577	126.437				110.73		109.17	99.0099	107.843			105.594	112.268		101.742	109.057	108.962	106.306
49	101.606	105.952	101.342	104.965	118.359	119.91	106.19	119.048	120.69				104.292		104.803	94.0594	104.902			100.699	108.55		99.6516	104.906	103.302	101.802
50	103.213	106.746	98.6577	102.482	113.281	115.837	110.476	116.931	120.69				100.858		101.31	90.099	104.902			97.5524	105.576		96.8641	101.887	99.0566	100
51	104.418	107.143	97.3154	103.546	114.062	117.195	112.381	121.693	122.414				94.4206		100.437	85.6436	102.451			95.8042	104.089		94.0767	99.2453	91.0377	101.351
52	104.418	109.127	100	104.61	117.188	118.552	110	121.693	120.115				94.8498		102.62	85.6436	102.451			97.5524	105.204		92.3345	97.7358	89.6226	103.604
57	106.426	109.524	100	104.61	121.484	121.719	111.905	121.693	121.839				96.1373		106.987	89.1089	105.392			101.049	111.896		96.1672	102.264	89.6226	104.505
62	106.827	109.524	101.342	107.801	123.047	125.792	113.333	121.693	124.713				97.8541		107.424	89.1089	109.314			104.895	113.011		96.8641	104.151	89.6226	103.604
67	106.024	109.127	101.007	107.801	126.172	129.412	114.286	122.751	123.563				96.5665		106.987	89.1089	109.804			99.6503	112.268		97.2125	106.415	89.6226	104.505
70	105.221	107.937	102.013	107.447	125	126.697	115.238	121.164	124.713				96.1373		106.987	89.1089	109.804			99.6503	112.268		97.2125	106.415	89.6226	104.505
Two-way ANOVA, WT vs Ncf4-/- p<0.0001, WT vs Asc-/- p<0.0001, Asc-/- vs Ncf4-/- p<0.0001
Supplementary Figure 3h
Tumor
WT-CRC	Ncf4-/- -CRC	Asc-/- -CRC			WT-CRC									Ncf4-/-- -CRC					Asc-/- -CRC						colon length	WT-CRC	Ncf4-/- -CRC	Asc-/- -CRC
5	10	11		<2mm	2	4	4	2	3	1	0	5	0	5	9	8	7	6	4	9	7	3	4			7.4	7.8	8
6	12	12		2-4mm	3	2	0	2	3	0	0	0	0	2	2	1	6	3	7	2	3	7	2			7.9	7.9	8.5
4	12	11		>4mm	0	0	0	0	2	0	0	1	0	3	1	3	2	1	0	1	1	3	1			8.5	7.6	8.6
4	15	13																								8.6	7.1	7
8	10	7																								8.6	7.5	8.8
1																										8.4
0																										8.8
0																										7.5
0																										8.4
Supplementary Figure 3i					Supplementary Figure 3j
WT-CRC	Ncf4-/- -CRC	Asc-/- -CRC			IL 18 (pg/mg)				IL-1b (pg/mg)				TNF (pg/mg)				IL-6 (pg/mg)
0.00291	0.00881	0.00338			WT-CRC	Asc-/--CRC	Ncf4-/--CRC		WT-CRC	Asc-/--CRC	Ncf4-/--CRC		WT-CRC	Asc-/--CRC	Ncf4-/--CRC		WT-CRC	Asc-/--CRC	Ncf4-/--CRC
0.00246	0.01011	0.007			525.038	258.965	264.41		411.419	118.396	105.707		35.5351	37.4503	39.3274		72.5926	76.9454	135.963
0.00355	0.01092	0.00423			724.255	83.8092	227.139		208.112	59.3695	180.121		30.9043	30.0136	31.1099		67.7679	81.1334	78.8234
0.00294	0.01475	0.00316			993.023	308.777	449.533		336.672	210.383	133.901		37.9254	29.3708	32.5325		78.2716	148.77	84.282
0.00283	0.0068	0.0026			486.349	356.701	182.843		166.334	118.95	137.367		36.2669	38.6087	39.0207		47.0447	58.3715	97.9989
0.00266					1156.85	276.343	603.641		154.46	130.096	171.248		47.3069	28.3749	34.059		141.704	94.6343	94.6343
0.00423					898.702				324.188				40.63				91.7856
0.0041					613.505				304.202				30.1028				84.7608
0.00324					407.014				205.698				32.5689				73.1308
					442.969				210.447				36.0897				110.022

## Sheet: Figure 4
Figure 4b
		WT			Ncf4-/-			ASC-/-			Nlrp3Aim2-/-
LPS	NCF1/NCF2	80.7	80.4	81.5	83.1	80	79.5	77	80.2	80	83	78	81
LPS+ATP	NCF1/NCF2	27.4	28.5	26.9	81	78.5	82.7	65.3	64	64.03	56.8	56.8	56.5
LPS	NCF1/NCF4	71.4	71.3	70.8	0	0	0	77	73	72	73	73	74
LPS+ATP	NCF1/NCF4	56.5	55.2	55.2	0	0	0	60.3	59.5	58.3	67.6	68.4	65.8
		NCF1/NCF2-LPS vs NCF1/NCF2-LPS+ATP p<0.0001
Figure 4d
Co-localization %	ASC/NLRP3	ASC/NCF1	NLRP3/NCF2	NLRP3/NCF4
	95	54.3	45	69.3
	94.8	50	40	70.2
	89.4	53.8	39	73
	ASC/NLRP3 vs ASC/NCF1 p<0.0001
	ASC/NCF1 vs NLRP3/NCF4 p<0.0001
	NLRP3/NCF2 vs NLRP3/NCF4 p<0.0001

## Sheet: Supplementary Figure 4
Supplementary Figure 4c
		WT			Ncf4-/-			ASC-/-			Nlrp3Aim2-/-
LPS	NCF1	21.7	21.2	20.6	19.7	20	19.8	22.7	21.7	20.6	19.7	20	19.8
LPS	NCF2	18.7	18.8	18.6	18.3	18.4	18	19	19.6	20	18.3	18.4	18
LPS	NCF4	19	19.1	19	0	0	0	18.5	17.6	18.3	18.4	17.7	17.9
LPS+ATP	NCF1	17.4	17.2	17.3	24.9	25.3	24.9	18.5	18.4	18	17.9	18	17.6
LPS+ATP	NCF2	16.7	16.2	16.2	21.5	21.7	20.8	14.3	14.5	14.2	16.6	17.1	17.3
LPS+ATP	NCF4	19.3	19.4	19.6	0	0	0	15.1	16.2	15.7	16	16.4	16.4
Supplementary Figure 4d
	WT			Ncf4-/-			ASC-/-			Nlrp3Aim2-/-
ASC Speck	21.2	21	20.6	5.8	6.2	5.9	0	0	0	4	3.2	3.9

## Sheet: Figure 5
Figure 5b						Figure 5b
							WT				Ncf4 -/-
						Media	38.0141	33.3882	20.8775	34.2003	34.1366	13.7891	33.0068	30.0518	ns
						H2O2	151.071	128.18	129.655	137.401	68.7347	81.1669	84.4617	72.3888	p<0.0001
Figure 5 c						Figure 5 d
Figure 5e						Figure 5f
NCF1/4 NCF4IP	WT		Asc-/-			NCF4/1 NCF1IP	WT		Asc-/-
LPS	1	1	1	1.01		LPS	1	1	0.99	0.98
LPS-ATP	0.8	0.74	0.9	0.87		LPS-ATP	0.79	0.7	0.89	0.87
NCF2/4 NCF4IP	WT		Asc-/-			NCF2/1 NCF1IP	WT		Asc-/-
LPS	1	1	1.03	0.93		LPS	1	1	0.95	1.01
LPS-ATP	0.22	0.23	0.73	0.67		LPS-ATP	0.36	0.33	0.86	0.76
NOX2/NCF4 NCF4IP	WT		Asc-/-			NCF1/NOX2 NCF1IP	WT		Asc-/-
LPS	1	1	0.99	0.97		LPS	1	1	0.93	1.04
LPS-ATP	0.15	0.19	0.66	0.78		LPS-ATP	0.19	0.28	0.82	0.78
ASC/NCF4 NCF4IP	WT		Asc-/-			ASC/NCF1 NCF1IP	WT		Asc-/-
LPS	0	0	0	0		LPS	0	0	0	0
LPS-ATP	1	1	0	0		LPS-ATP	1	1	0	0

## Sheet: Supplementary Figure 5
Supplementary Figure 5 a
Supplementary Figure 5b
IL-1b (pg/ml)		WT				Ncf4 -/-
	Media	38.0141	33.3882	20.8774	34.2003	34.1366	13.7891	33.0068	30.0517
	LPS-ATP	17907.8	17096.3	18051.5	19303.9	10675.4	11025.8	10864.9	11485.1
	LPS-ATP+NAC	1870.54	1022.41	963.965	1039.12	855.429	721.872	726.045	646.759
	LPS-ATP+DPI/Apocynin	3342.09	1828.74	2318.04	2295.63	922.218	746.912	605.033	550.793
Supplementary Figure 5d
Si-ctrl	Si-Ncf4		Si-ctrl	Si-Nox2
2.751	0.637		2.445	0.514
2.532	0.664		2.362	0.683
2.621	0.646		2.445	0.543
2.848	0.655		2.532	0.646
Supplementary Figure 5 e

[truncated: 5 more sheets: Figure 6, Supplementary Figure 6, Figure 7, Supplementary Figure 7, Supplementary Figure 8]
